# Supplementary material for: Uncovering the signaling landscape controlling breast cancer cell migration identifies novel metastasis driver genes
Source: Nat Commun. 2019 Jul 5;10:2983. doi: 10.1038/s41467-019-11020-3 (PMC6611796; doi:10.1038/s41467-019-11020-3)
Supplement: Supplementary file 18 — Supplementary Data 1 [file 41467_2019_11020_MOESM18_ESM.xlsx]

## Sheet: library overview
Gene Id	Gene Symbol	Gene Id	Accession Number	GI Number
87	ACTN1	87	NM_001102	12025669	Adhesome
9743	RICS	9743	NM_014715	29469070	Adhesome
393	ARHGAP4	393	NM_001666	156071464	Adhesome
23779	ARHGAP8	23779	NM_181335	66346659	Adhesome
158471	C9ORF65	158471	NM_138818	34147618	Adhesome
64423	FLJ22056	64423	NM_001031714	149999377	Adhesome
780	DDR1	780	NM_013994	83977451	Adhesome
4921	DDR2	4921	NM_006182	62420883	Adhesome
114822	RHPN1	114822	NM_052924	119120914	Adhesome
4650	MYO9B	4650	NM_004145	33356169	Adhesome
8394	PIP5K1A	8394	NM_003557	4505814	Adhesome
8395	PIP5K1B	8395	NM_003558	115529452	Adhesome
23396	PIP5K1C	23396	NM_012398	31317308	Adhesome
57580	PREX1	57580	NM_020820	112789552	Adhesome
80243	DEPDC2	80243	NM_025170	47578116	Adhesome
6093	ROCK1	6093	NM_005406	112382209	Adhesome
10512	SEMA3C	10512	NM_006379	32307182	Adhesome
3635	INPP5D	3635	NM_005541	64085176	Adhesome
5781	PTPN11	5781	NM_002834	33356176	Adhesome
6655	SOS2	6655	NM_006939	154689779	Adhesome
7145	TNS	7145	NM_022648	156142195	Adhesome
23371	TENC1	23371	NM_015319	38787940	Adhesome
64759	TENS1	64759	NM_022748	134152712	Adhesome
84951	CTEN	84951	NM_032865	157738638	Adhesome
26230	TIAM2	26230	NM_001010927	73695942	Adhesome
374618	TEX9	374618	NM_198524	38348355	Adhesome
342184	FMN	342184	NM_001103184	157168328	Adhesome
253260	RICTOR	253260	NM_152756	71043496	Adhesome
221472	FGD2	221472	NM_173558	34222232	Adhesome
200734	SPRED2	200734	NM_181784	32401444	Adhesome
171177	RHOV	171177	NM_133639	20070359	Adhesome
153830	FLJ31951	153830	NM_144726	21389514	Adhesome
143903	LOC143903	143903	NM_178834	142376020	Adhesome
140885	PTPNS1	140885	NM_080792	91105786	Adhesome
139818	DOCK11	139818	NM_144658	145699122	Adhesome
132160	FLJ32332	132160	NM_144641	21389470	Adhesome
130367	SGPP2	130367	NM_152386	23510288	Adhesome
125972	CALR3	125972	NM_145046	34222181	Adhesome
125950	RAVER1	125950	NM_133452	123173756	Adhesome
118430	LOC118430	118430	NM_058173	109948298	Adhesome
117178	SSX2IP	117178	NM_014021	7662381	Adhesome
116986	CENTG1	116986	NM_014770	41281493	Adhesome
116985	CENTD2	116985	NM_015242	92091602	Adhesome
116984	CENTD1	116984	NM_015230	21264591	Adhesome
115557	GEFT	115557	NM_001111270	162287075	Adhesome
96626	LIMS3	96626	NM_033514	15743547	Adhesome
93492	TPTE2	93492	NM_130785	40549428	Adhesome
91768	CABLES1	91768	NM_001100619	154759422	Adhesome
91624	NEXN	91624	NM_144573	148839338	Adhesome
89846	FGD3	89846	NM_033086	134133264	Adhesome
85415	RHPN2	85415	NM_033103	37059770	Adhesome
84962	JUB	84962	NM_198086	37675279	Adhesome
84790	TUBA6	84790	NM_032704	142375723	Adhesome
84309	SDOS	84309	NM_032349	39725652	Adhesome
83706	URP2	83706	NM_031471	34222247	Adhesome
83660	TLN2	83660	NM_015059	156938342	Adhesome
83478	ARHGAP24	83478	NM_001042669	111154089	Adhesome
81704	DOCK8	81704	NM_203447	44889959	Adhesome
81624	DIAPH3	81624	NM_030932	110225345	Adhesome
81537	SGPP1	81537	NM_030791	40254975	Adhesome
81030	ZBP1	81030	NM_030776	13540544	Adhesome
80895	ILKAP	80895	NM_030768	29171685	Adhesome
80206	FHOD3	80206	NM_025135	58331241	Adhesome
80005	DOCK5	80005	NM_024940	117553585	Adhesome
79932	KIAA0319L	79932	NM_024874	33359220	Adhesome
79767	ELMO3	79767	NM_024712	87298934	Adhesome
79658	ARHGAP10	79658	NM_024605	31377700	Adhesome
79148	MMP28	79148	NM_001032278	73808270	Adhesome
64411	CENTD3	64411	NM_022481	58331234	Adhesome
64333	ARHGAP9	64333	NM_001080156	122939148	Adhesome
64098	PARVG	64098	NM_022141	51477697	Adhesome
63916	ELMO2	63916	NM_182764	33469946	Adhesome
58480	RHOU	58480	NM_021205	19747277	Adhesome
57584	ARHGAP21	57584	NM_020824	50345878	Adhesome
57572	DOCK6	57572	NM_020812	157426886	Adhesome
57569	ARHGAP20	57569	NM_020809	51479147	Adhesome
57522	SRGAP1	57522	NM_020762	44917603	Adhesome
57381	RHOJ	57381	NM_020663	142380172	Adhesome
57175	CORO1B	57175	NM_001018070	65787363	Adhesome
57147	PACE-1	57147	NM_020423	27363466	Adhesome
57144	PAK7	57144	NM_020341	29826330	Adhesome
57111	RAB25	57111	NM_020387	116812566	Adhesome
57091	C20ORF32	57091	NM_020356	55769584	Adhesome
56924	PAK6	56924	NM_020168	21536446	Adhesome
56776	FMN2	56776	NM_020066	160707880	Adhesome
56243	KIAA1217	56243	NM_001098501	148612856	Adhesome
55742	PARVA	55742	NM_018222	148747535	Adhesome
55740	ENAH	55740	NM_018212	56549692	Adhesome
55738	ARFGAP1	55738	NM_018209	28416434	Adhesome
55619	DOCK10	55619	NM_014689	154146188	Adhesome
55612	C20ORF42	55612	NM_017671	26665870	Adhesome
55114	ARHGAP17	55114	NM_018054	54860104	Adhesome
54822	TRPM7	54822	NM_017672	148612862	Adhesome
54751	FBLP-1	54751	NM_001024215	66932985	Adhesome
54509	RHOF	54509	NM_019034	38016956	Adhesome
53918	PELO	53918	NM_015946	31880782	Adhesome
53358	SHC3	53358	NM_016848	142362251	Adhesome
51651	PTRH2	51651	NM_016077	62865877	Adhesome
51517	NCKIPSD	51517	NM_184231	37577147	Adhesome
51466	EVL	51466	NM_016337	50726984	Adhesome
51277	RBJ	51277	NM_016544	23821014	Adhesome
51168	MYO15A	51168	NM_016239	118402589	Adhesome
51072	C2ORF4	51072	NM_015955	20127543	Adhesome
50855	PARD6A	50855	NM_001037281	82659096	Adhesome
50807	DDEF1	50807	NM_018482	46094080	Adhesome
50650	ARHGEF3	50650	NM_019555	9506400	Adhesome
50649	ARHGEF4	50649	NM_015320	15011978	Adhesome
50640	IPLA2(GAMMA)	50640	NM_015723	48675815	Adhesome
30011	SH3KBP1	30011	NM_031892	13994241	Adhesome
29999	FSCN3	29999	NM_020369	9966790	Adhesome
29984	RHOD	29984	NM_014578	17738304	Adhesome
29780	PARVB	29780	NM_013327	51477694	Adhesome
29109	FHOD1	29109	NM_013241	118572598	Adhesome
28964	GIT1	28964	NM_014030	146231980	Adhesome
27342	RABGEF1	27342	NM_014504	157412268	Adhesome
27295	PDLIM3	27295	NM_014476	7656882	Adhesome
27237	ARHGEF16	27237	NM_014448	163792207	Adhesome
27231	ITGB1BP3	27231	NM_170678	151101232	Adhesome
27145	FILIP1	27145	NM_015687	46852180	Adhesome
27111	SDCBP2	27111	NM_015685	134152697	Adhesome
27018	NGFRAP1	27018	NM_014380	7657043	Adhesome
26986	PABPC1	26986	NM_002568	56676313	Adhesome
26578	OSTF1	26578	NM_012383	38257156	Adhesome
26548	ITGB1BP2	26548	NM_012278	6912437	Adhesome
26136	TES	26136	NM_015641	23238186	Adhesome
26060	APPL	26060	NM_012096	124494248	Adhesome
26052	DNM3	26052	NM_015569	24308090	Adhesome
25945	PVRL3	25945	NM_015480	11386198	Adhesome
25794	FSCN2	25794	NM_012418	116295252	Adhesome
25791	NGEF	25791	NM_019850	29789101	Adhesome
25759	SHC2	25759	NM_012435	130506678	Adhesome
23676	SMPX	23676	NM_014332	10047089	Adhesome
23637	RABGAP1	23637	NM_012197	12232372	Adhesome
23603	CORO1C	23603	NM_014325	27477119	Adhesome
23566	EDG7	23566	NM_012152	6912347	Adhesome
23527	CENTB2	23527	NM_012287	40254841	Adhesome
23526	HA-1	23526	NM_012292	47834347	Adhesome
23500	DAAM2	23500	NM_015345	40548414	Adhesome
23495	TNFRSF13B	23495	NM_012452	23238205	Adhesome
23473	CAPN7	23473	NM_014296	7656958	Adhesome
23433	RHOQ	23433	NM_012249	112382375	Adhesome
23421	ITGB3BP	23421	NM_014288	27597074	Adhesome
23380	SRGAP2	23380	NM_001042758	112363095	Adhesome
23370	ARHGEF18	23370	NM_015318	14670376	Adhesome
23368	PPP1R13B	23368	NM_015316	121114286	Adhesome
23365	ARHGEF12	23365	NM_015313	7662087	Adhesome
23336	DMN	23336	NM_015286	112382238	Adhesome
23263	MCF2L	23263	NM_001112732	163644324	Adhesome
23162	MAPK8IP3	23162	NM_001040439	94557294	Adhesome
23150	FRMD4B	23150	NM_015123	150010539	Adhesome
23092	ARHGAP26	23092	NM_015071	87159827	Adhesome
23022	KIAA0992	23022	NM_016081	93102360	Adhesome
23011	RAB21	23011	NM_014999	141803439	Adhesome
23002	DAAM1	23002	NM_014992	21071076	Adhesome
22899	ARHGEF15	22899	NM_173728	32307165	Adhesome
11214	AKAP13	11214	NM_006738	31563329	Adhesome
11186	RASSF1	11186	NM_170712	25777679	Adhesome
11151	CORO1A	11151	NM_007074	68161542	Adhesome
11122	PTPRT	11122	NM_007050	148539859	Adhesome
11104	KATNA1	11104	NM_007044	9951918	Adhesome
11078	HRIHFB2122	11078	NM_138632	78191793	Adhesome
11009	IL24	11009	NM_181339	31317245	Adhesome
10979	PLEKHC1	10979	NM_006832	29789005	Adhesome
10810	WASF3	10810	NM_006646	62865897	Adhesome
10788	IQGAP2	10788	NM_006633	116089336	Adhesome
10755	GIPC1	10755	NM_202494	42544141	Adhesome
10672	GNA13	10672	NM_006572	31343475	Adhesome
10631	POSTN	10631	NM_006475	5453833	Adhesome
10580	SORBS1	10580	NM_006434	78000159	Adhesome
10552	ARPC1A	10552	NM_006409	22907051	Adhesome
10451	VAV3	10451	NM_001079874	120432041	Adhesome
10399	GNB2L1	10399	NM_006098	83641897	Adhesome
10371	SEMA3A	10371	NM_006080	100913215	Adhesome
10370	CITED2	10370	NM_006079	51807294	Adhesome
10300	KATNB1	10300	NM_005886	83779013	Adhesome
10298	PAK4	10298	NM_001014834	126273532	Adhesome
10276	NET1	10276	NM_005863	114145480	Adhesome
10254	STAM2	10254	NM_005843	21265030	Adhesome
10253	SPRY2	10253	NM_005842	22209007	Adhesome
10252	SPRY1	10252	NM_005841	40538725	Adhesome
10188	TNK2	10188	NM_005781	58331192	Adhesome
10174	SORBS3	10174	NM_001018003	155030228	Adhesome
10163	WASF2	10163	NM_006990	45007036	Adhesome
10160	FARP1	10160	NM_001001715	159032536	Adhesome
10152	ABI2	10152	NM_005759	109689722	Adhesome
10114	HIPK3	10114	NM_001048200	114796629	Adhesome
10109	ARPC2	10109	NM_005731	23238209	Adhesome
10103	TSPAN-1	10103	NM_005727	21264577	Adhesome
10096	ACTR3	10096	NM_005721	34452698	Adhesome
10095	ARPC1B	10095	NM_005720	22907055	Adhesome
10094	ARPC3	10094	NM_005719	23397667	Adhesome
10093	ARPC4	10093	NM_001024960	68161510	Adhesome
10092	ARPC5	10092	NM_005717	23238212	Adhesome
10082	GPC6	10082	NM_005708	8051601	Adhesome
10059	DNM1L	10059	NM_005690	6996008	Adhesome
10015	PDCD6IP	10015	NM_013374	22027537	Adhesome
9936	DCL-1	9936	NM_014880	32526899	Adhesome
9908	G3BP2	9908	NM_012297	19923398	Adhesome
9901	SRGAP2	9901	NM_001033117	75677373	Adhesome
9855	FARP2	9855	NM_014808	7662309	Adhesome
9844	ELMO1	9844	NM_001039459	86788139	Adhesome
9828	ARHGEF17	9828	NM_014786	21361457	Adhesome
9826	ARHGEF11	9826	NM_014784	38026914	Adhesome
9817	KEAP1	9817	NM_012289	22027641	Adhesome
9815	GIT2	9815	NM_014776	21237785	Adhesome
9788	MTSS1	9788	NM_014751	148612845	Adhesome
9754	STARD8	9754	NM_014725	31543658	Adhesome
9744	CENTB1	9744	NM_014716	41281459	Adhesome
9732	DOCK4	9732	NM_014705	92091571	Adhesome
9693	RAPGEF2	9693	NM_014247	7657260	Adhesome
9672	SDC3	9672	NM_014654	57222246	Adhesome
9564	BCAR1	9564	NM_014567	44662835	Adhesome
9475	ROCK2	9475	NM_004850	41872582	Adhesome
9459	ARHGEF6	9459	NM_004840	22027524	Adhesome
9419	CRIPT	9419	NM_014171	41350204	Adhesome
9414	TJP2	9414	NM_201629	42518064	Adhesome
9411	PARG1	9411	NM_004815	134304852	Adhesome
9404	LPXN	9404	NM_004811	4758669	Adhesome
9368	SLC9A3R1	9368	NM_004252	142385199	Adhesome
9358	ITGBL1	9358	NM_004791	4758613	Adhesome
9322	TRIP10	9322	NM_004240	42516568	Adhesome
9294	EDG5	9294	NM_004230	134244586	Adhesome
9270	ITGB1BP1	9270	NM_022334	115527102	Adhesome
9219	MTA2	9219	NM_004739	14141169	Adhesome
9181	ARHGEF2	9181	NM_004723	15011973	Adhesome
9168	TMSB10	9168	NM_021103	72255578	Adhesome
9138	ARHGEF1	9138	NM_004706	39777602	Adhesome
9124	PDLIM1	9124	NM_020992	20127594	Adhesome
9112	MTA1	9112	NM_004689	115527079	Adhesome
9051	PSTPIP1	9051	NM_003978	20149527	Adhesome
8994	LIMD1	8994	NM_014240	111378389	Adhesome
8976	WASL	8976	NM_003941	33946268	Adhesome
8936	WASF1	8936	NM_001024936	68161503	Adhesome
8935	SCAP2	8935	NM_003930	38202227	Adhesome
8874	ARHGEF7	8874	NM_003899	22027526	Adhesome
8853	DDEF2	8853	NM_003887	4502248	Adhesome
8829	NRP1	8829	NM_001024629	66864912	Adhesome
8828	NRP2	8828	NM_003872	41872532	Adhesome
8826	IQGAP1	8826	NM_003870	57242794	Adhesome
8766	RAB11A	8766	NM_004663	34485712	Adhesome
8754	ADAM9	8754	NM_001005845	54292120	Adhesome
8751	ADAM15	8751	NM_207191	46909591	Adhesome
8736	MYOM1	8736	NM_019856	140560916	Adhesome
8660	IRS2	8660	NM_003749	38683859	Adhesome
8650	NUMB	8650	NM_001005745	54144628	Adhesome
8573	CASK	8573	NM_003688	4502566	Adhesome
8516	ITGA8	8516	NM_003638	49170033	Adhesome
8515	ITGA10	8515	NM_003637	38569397	Adhesome
8503	PIK3R3	8503	NM_003629	40254447	Adhesome
8500	PPFIA1	8500	NM_003626	29171751	Adhesome
8497	PPFIA4	8497	NM_015053	55769553	Adhesome
8470	ARGBP2	8470	NM_003603	77404350	Adhesome
8440	NCK2	8440	NM_001004722	52630426	Adhesome
8412	BCAR3	8412	NM_003567	62243893	Adhesome
8038	ADAM12	8038	NM_021641	73747886	Adhesome
8027	STAM	8027	NM_003473	21265027	Adhesome
7984	ARHGEF5	7984	NM_005435	50959190	Adhesome
7791	ZYX	7791	NM_001010972	58530844	Adhesome
7709	ZNF151	7709	NM_003443	4507996	Adhesome
7454	WAS	7454	NM_000377	4507908	Adhesome
7431	VIM	7431	NM_003380	62414288	Adhesome
7430	VIL2	7430	NM_001111077	161702985	Adhesome
7429	VIL1	7429	NM_007127	6005943	Adhesome
7424	VEGFC	7424	NM_005429	19924300	Adhesome
7423	VEGFB	7423	NM_003377	39725673	Adhesome
7422	VEGF	7422	NM_001025370	71051584	Adhesome
7414	VCL	7414	NM_003373	50593538	Adhesome
7410	VAV2	7410	NM_003371	40549447	Adhesome
7409	VAV1	7409	NM_005428	7108366	Adhesome
7408	VASP	7408	NM_003370	57165437	Adhesome
7277	TUBA1	7277	NM_006000	17921988	Adhesome
7249	TSC2	7249	NM_001077183	116256349	Adhesome
7248	TSC1	7248	NM_001008567	56699467	Adhesome
7205	TRIP6	7205	NM_003302	91208422	Adhesome
7204	TRIO	7204	NM_007118	6005921	Adhesome
7187	TRAF3	7187	NM_003300	22027615	Adhesome
7179	TPTE	7179	NM_199260	109689709	Adhesome
7171	TPM4	7171	NM_003290	4507650	Adhesome
7170	TPM3	7170	NM_153649	114155138	Adhesome
7169	TPM2	7169	NM_213674	47519615	Adhesome
7168	TPM1	7168	NM_001018005	63252897	Adhesome
7136	TNNI2	7136	NM_003282	50593000	Adhesome
7106	TM4SF7	7106	NM_001025238	68800023	Adhesome
7103	TSPAN8	7103	NM_004616	21265107	Adhesome
7102	TM4SF2	7102	NM_004615	21265103	Adhesome
7094	TLN1	7094	NM_006289	16753232	Adhesome
7078	TIMP3	7078	NM_000362	75905820	Adhesome
7077	TIMP2	7077	NM_003255	73858577	Adhesome
7076	TIMP1	7076	NM_003254	73858576	Adhesome
7074	TIAM1	7074	NM_003253	115583669	Adhesome
7070	THY1	7070	NM_006288	19923361	Adhesome
7041	TGFB1I1	7041	NM_015927	34147679	Adhesome
7016	TESK1	7016	NM_006285	66932998	Adhesome
7006	TEC	7006	NM_003215	130977758	Adhesome
6868	ADAM17	6868	NM_003183	73747888	Adhesome
6850	SYK	6850	NM_003177	34147655	Adhesome
6840	SVIL	6840	NM_003174	150417970	Adhesome
6774	STAT3	6774	NM_213662	47458819	Adhesome
6714	SRC	6714	NM_005417	38202215	Adhesome
6711	SPTBN1	6711	NM_178313	112382251	Adhesome
6709	SPTAN1	6709	NM_003127	154759258	Adhesome
6654	SOS1	6654	NM_005633	15529995	Adhesome
6624	FSCN1	6624	NM_003088	49472815	Adhesome
6548	SLC9A1	6548	NM_003047	27777631	Adhesome
6520	SLC3A2	6520	NM_001013251	61744482	Adhesome
6464	SHC1	6464	NM_183001	52693920	Adhesome
6405	SEMA3F	6405	NM_004186	31377801	Adhesome
6386	SDCBP	6386	NM_001007068	55749503	Adhesome
6385	SDC4	6385	NM_002999	38201674	Adhesome
6383	SDC2	6383	NM_002998	55925658	Adhesome
6382	SDC1	6382	NM_002997	55925657	Adhesome
6303	SAT	6303	NM_002970	4506788	Adhesome
6251	RSU1	6251	NM_152724	34577082	Adhesome
6249	RSN	6249	NM_002956	38016917	Adhesome
6242	RTKN	6242	NM_001015055	62739178	Adhesome
5962	RDX	5962	NM_002906	62244047	Adhesome
5923	RASGRF1	5923	NM_002891	24797098	Adhesome
5921	RASA1	5921	NM_002890	4506430	Adhesome
5906	RAP1A	5906	NM_002884	58331200	Adhesome
5898	RALA	5898	NM_005402	33946328	Adhesome
5894	RAF1	5894	NM_002880	52486392	Adhesome
5881	RAC3	5881	NM_005052	38683861	Adhesome
5880	RAC2	5880	NM_002872	27881480	Adhesome
5879	RAC1	5879	NM_006908	156071503	Adhesome
5829	PXN	5829	NM_002859	4506344	Adhesome
5817	PVR	5817	NM_006505	19923371	Adhesome
5800	PTPRO	5800	NM_002848	13677212	Adhesome
5794	PTPRH	5794	NM_002842	67190343	Adhesome
5792	PTPRF	5792	NM_130440	109633038	Adhesome
5789	PTPRD	5789	NM_130393	104486447	Adhesome
5786	PTPRA	5786	NM_080841	125987586	Adhesome
5782	PTPN12	5782	NM_002835	18375651	Adhesome
5777	PTPN6	5777	NM_080548	94557302	Adhesome
5771	PTPN2	5771	NM_002828	18104978	Adhesome
5770	PTPN1	5770	NM_002827	18104977	Adhesome
5753	PTK6	5753	NM_005975	27886594	Adhesome
5747	PTK2	5747	NM_005607	27886592	Adhesome
5728	PTEN	5728	NM_000314	110224474	Adhesome
5604	MAP2K1	5604	NM_002755	14589898	Adhesome
5599	MAPK8	5599	NM_139047	20986520	Adhesome
5595	MAPK3	5595	NM_001109891	158138506	Adhesome
5594	MAPK1	5594	NM_138957	75709179	Adhesome
5587	PRKCM	5587	NM_002742	115529462	Adhesome
5585	PRKCL1	5585	NM_002741	4506072	Adhesome
5566	PRKACA	5566	NM_207518	46909583	Adhesome
5524	PPP2R4	5524	NM_178003	30065648	Adhesome
5364	PLXNB1	5364	NM_002673	41152087	Adhesome
5361	PLXNA1	5361	NM_032242	49355817	Adhesome
5358	PLS3	5358	NM_005032	28416938	Adhesome
5357	PLS1	5357	NM_002670	4505896	Adhesome
5339	PLEC1	5339	NM_201378	41322911	Adhesome
5338	PLD2	5338	NM_002663	156564406	Adhesome
5337	PLD1	5337	NM_002662	4505872	Adhesome
5336	PLCG2	5336	NM_002661	117320536	Adhesome
5335	PLCG1	5335	NM_182811	33598945	Adhesome
5329	PLAUR	5329	NM_001005377	53829380	Adhesome
5311	PKD2	5311	NM_000297	33286447	Adhesome
5310	PKD1	5310	NM_000296	33359212	Adhesome
5296	PIK3R2	5296	NM_005027	48976048	Adhesome
5295	PIK3R1	5295	NM_181504	32455251	Adhesome
5294	PIK3CG	5294	NM_002649	21237724	Adhesome
5291	PIK3CB	5291	NM_006219	5453893	Adhesome
5290	PIK3CA	5290	NM_006218	54792081	Adhesome
5245	PHB	5245	NM_002634	6031190	Adhesome
5217	PFN2	5217	NM_002628	94538347	Adhesome
5216	PFN1	5216	NM_005022	16753213	Adhesome
5170	PDPK1	5170	NM_031268	60498970	Adhesome
5163	PDK1	5163	NM_002610	37595546	Adhesome
5063	PAK3	5063	NM_002578	4505600	Adhesome
5062	PAK2	5062	NM_002577	45827795	Adhesome
5058	PAK1	5058	NM_002576	42794768	Adhesome
4983	OPHN1	4983	NM_002547	4505506	Adhesome
4897	NRCAM	4897	NM_001037133	81158221	Adhesome
4893	NRAS	4893	NM_002524	6006027	Adhesome
4832	NME3	4832	NM_002513	37693992	Adhesome
4771	NF2	4771	NM_181831	163644292	Adhesome
4763	NF1	4763	NM_000267	109826365	Adhesome
4739	NEDD9	4739	NM_182966	78486552	Adhesome
4690	NCK1	4690	NM_006153	33519482	Adhesome
4684	NCAM1	4684	NM_001076682	117320541	Adhesome
4660	PPP1R12B	4660	NM_032103	14195596	Adhesome
4651	MYO10	4651	NM_012334	154354978	Adhesome
4649	MYO9A	4649	NM_006901	156119614	Adhesome
4647	MYO7A	4647	NM_000260	115511015	Adhesome
4646	MYO6	4646	NM_004999	4826845	Adhesome
4644	MYO5A	4644	NM_000259	115511013	Adhesome
4641	MYO1C	4641	NM_001080950	124494246	Adhesome
4638	MYLK	4638	NM_053031	47132571	Adhesome
4637	MYL6	4637	NM_079423	88999582	Adhesome
4636	MYL5	4636	NM_002477	4505304	Adhesome
4628	MYH10	4628	NM_005964	41406063	Adhesome
4627	MYH9	4627	NM_002473	51317362	Adhesome
4616	GADD45B	4616	NM_015675	86991435	Adhesome
4605	MYBL2	4605	NM_002466	31652260	Adhesome
4582	MUC1	4582	NM_001044391	113206025	Adhesome
4487	MSX1	4487	NM_002448	118582283	Adhesome
4478	MSN	4478	NM_002444	53729335	Adhesome
4430	MYO1B	4430	NM_012223	44889480	Adhesome
4323	MMP14	4323	NM_004995	13027797	Adhesome
4318	MMP9	4318	NM_004994	74272286	Adhesome
4314	MMP3	4314	NM_002422	73808272	Adhesome
4313	MMP2	4313	NM_004530	75905807	Adhesome
4312	MMP1	4312	NM_002421	13027798	Adhesome
4189	DNAJB9	4189	NM_012328	9558754	Adhesome
4168	MCF2	4168	NM_005369	153791324	Adhesome
4082	MARCKS	4082	NM_002356	153070259	Adhesome
4072	TACSTD1	4072	NM_002354	4505058	Adhesome
4067	LYN	4067	NM_001111097	162287325	Adhesome
4035	LRP1	4035	NM_002332	126012561	Adhesome
4026	LPP	4026	NM_005578	59853294	Adhesome
3987	LIMS1	3987	NM_004987	47078283	Adhesome
3984	LIMK1	3984	NM_002314	8051616	Adhesome
3958	LGALS3	3958	NM_002306	115430222	Adhesome
3957	LGALS2	3957	NM_006498	51173752	Adhesome
3956	LGALS1	3956	NM_002305	85815826	Adhesome
3936	LCP1	3936	NM_002298	7382490	Adhesome
3932	LCK	3932	NM_001042771	112789547	Adhesome
3927	LASP1	3927	NM_006148	5453709	Adhesome
3895	KTN1	3895	NM_004986	118498367	Adhesome
3845	KRAS2	3845	NM_004985	34485723	Adhesome
3814	KISS1	3814	NM_002256	116829963	Adhesome
3757	KCNH2	3757	NM_172056	26051270	Adhesome
3732	KAI1	3732	NM_001024844	67782353	Adhesome
3728	JUP	3728	NM_002230	4504810	Adhesome
3696	ITGB8	3696	NM_002214	91984778	Adhesome
3695	ITGB7	3695	NM_000889	4504776	Adhesome
3694	ITGB6	3694	NM_000888	9966771	Adhesome
3693	ITGB5	3693	NM_002213	34147573	Adhesome
3691	ITGB4	3691	NM_001005619	54607026	Adhesome
3690	ITGB3	3690	NM_000212	47078291	Adhesome
3689	ITGB2	3689	NM_000211	89191864	Adhesome
3688	ITGB1	3688	NM_002211	19743812	Adhesome
3687	ITGAX	3687	NM_000887	34452172	Adhesome
3685	ITGAV	3685	NM_002210	40217844	Adhesome
3684	ITGAM	3684	NM_000632	88501733	Adhesome
3683	ITGAL	3683	NM_002209	4504756	Adhesome
3682	ITGAE	3682	NM_002208	148728187	Adhesome
3681	ITGAD	3681	NM_005353	62548865	Adhesome
3680	ITGA9	3680	NM_002207	52485940	Adhesome
3679	ITGA7	3679	NM_002206	4504752	Adhesome
3678	ITGA5	3678	NM_002205	56237028	Adhesome
3676	ITGA4	3676	NM_000885	67191026	Adhesome
3675	ITGA3	3675	NM_002204	4504746	Adhesome
3674	ITGA2B	3674	NM_000419	88758614	Adhesome
3673	ITGA2	3673	NM_002203	116295257	Adhesome
3667	IRS1	3667	NM_005544	5031804	Adhesome
3655	ITGA6	3655	NM_001079818	119395739	Adhesome
3643	INSR	3643	NM_001079817	119395737	Adhesome
3636	INPPL1	3636	NM_001567	4755141	Adhesome
3611	ILK	3611	NM_001014794	62420872	Adhesome
3339	HSPG2	3339	NM_005529	140972288	Adhesome
3315	HSPB1	3315	NM_001540	4996892	Adhesome
3306	HSPA2	3306	NM_021979	147901657	Adhesome
3265	HRAS	3265	NM_005343	4885424	Adhesome
2944	GSTM1	2944	NM_146421	23065546	Adhesome
2934	GSN	2934	NM_198252	89276752	Adhesome
2920	CXCL2	2920	NM_002089	148298657	Adhesome
2919	CXCL1	2919	NM_001511	4504152	Adhesome
2909	GRLF1	2909	NM_004491	150417980	Adhesome
2889	RAPGEF1	2889	NM_005312	38373674	Adhesome
2886	GRB7	2886	NM_001030002	71979666	Adhesome
2885	GRB2	2885	NM_002086	34452726	Adhesome
2853	GPR31	2853	NM_005299	153792267	Adhesome
2852	GPR30	2852	NM_001098201	148228790	Adhesome
2817	GPC1	2817	NM_002081	4504080	Adhesome
2706	GJB2	2706	NM_004004	118572604	Adhesome
2705	GJB1	2705	NM_001097642	148233401	Adhesome
2702	GJA5	2702	NM_181703	122939169	Adhesome
2697	GJA1	2697	NM_000165	122939163	Adhesome
2665	GDI2	2665	NM_001494	6598322	Adhesome
2664	GDI1	2664	NM_001493	4503970	Adhesome
2549	GAB1	2549	NM_002039	4503850	Adhesome
2534	FYN	2534	NM_153048	23510363	Adhesome
2318	FLNC	2318	NM_001458	116805321	Adhesome
2317	FLNB	2317	NM_001457	105990513	Adhesome
2316	FLNA	2316	NM_001456	160420313	Adhesome
2277	FIGF	2277	NM_004469	19924297	Adhesome
2274	FHL2	2274	NM_001450	21361123	Adhesome
2245	FGD1	2245	NM_004463	24797152	Adhesome
2185	PTK2B	2185	NM_004103	27886583	Adhesome
2059	EPS8	2059	NM_004447	56682952	Adhesome
2022	ENG	2022	NM_000118	4557554	Adhesome
2017	CTTN	2017	NM_005231	20357551	Adhesome
1902	EDG2	1902	NM_001401	45580697	Adhesome
1901	EDG1	1901	NM_001400	87196352	Adhesome
1894	ECT2	1894	NM_018098	21735571	Adhesome
1846	DUSP4	1846	NM_001394	58331238	Adhesome
1796	DOK1	1796	NM_001381	4755133	Adhesome
1795	DOCK3	1795	NM_004947	54400756	Adhesome
1793	DOCK1	1793	NM_001380	100913207	Adhesome
1785	DNM2	1785	NM_004945	56549118	Adhesome
1759	DNM1	1759	NM_004408	59853098	Adhesome
1730	DIAPH2	1730	NM_007309	115527114	Adhesome
1729	DIAPH1	1729	NM_001079812	119395759	Adhesome
1674	DES	1674	NM_001927	55749931	Adhesome
1612	DAPK1	1612	NM_004938	89363046	Adhesome
1601	DAB2	1601	NM_001343	148491081	Adhesome
1600	DAB1	1600	NM_021080	33350927	Adhesome
1515	CTSL2	1515	NM_001333	23110959	Adhesome
1514	CTSL	1514	NM_145918	125987604	Adhesome
1509	CTSD	1509	NM_001909	23110949	Adhesome
1508	CTSB	1508	NM_001908	66346646	Adhesome
1500	CTNND1	1500	NM_001085469	146231974	Adhesome
1499	CTNNB1	1499	NM_001904	4503130	Adhesome
1495	CTNNA1	1495	NM_001903	55770843	Adhesome
1474	CST6	1474	NM_001323	20302137	Adhesome
1465	CSRP1	1465	NM_004078	4758085	Adhesome
1445	CSK	1445	NM_004383	4758077	Adhesome
1399	CRKL	1399	NM_005207	34452719	Adhesome
1398	CRK	1398	NM_005206	41327709	Adhesome
1155	CKAP1	1155	NM_001281	50428924	Adhesome
1124	CHN2	1124	NM_001039936	91106927	Adhesome
1072	CFL1	1072	NM_005507	49472823	Adhesome
1010	CDH12	1010	NM_004061	16445392	Adhesome
1009	CDH11	1009	NM_001797	16306531	Adhesome
1003	CDH5	1003	NM_001795	14589894	Adhesome
1001	CDH3	1001	NM_001793	14589890	Adhesome
1000	CDH2	1000	NM_001792	14589888	Adhesome
999	CDH1	999	NM_004360	14589887	Adhesome
998	CDC42	998	NM_044472	89903014	Adhesome
977	CD151	977	NM_004357	87159810	Adhesome
975	CD81	975	NM_004356	62240999	Adhesome
967	CD63	967	NM_001040034	91199545	Adhesome
963	CD53	963	NM_000560	91106722	Adhesome
961	CD47	961	NM_198793	68223313	Adhesome
960	CD44	960	NM_001001392	48255942	Adhesome
951	CD37	951	NM_001040031	91807109	Adhesome
928	CD9	928	NM_001769	21237762	Adhesome
867	CBL	867	NM_005188	52426744	Adhesome
859	CAV3	859	NM_001234	15451858	Adhesome
858	CAV2	858	NM_001233	38176290	Adhesome
857	CAV1	857	NM_001753	15451855	Adhesome
830	CAPZA2	830	NM_006136	41327721	Adhesome
829	CAPZA1	829	NM_006135	89357939	Adhesome
827	CAPN6	827	NM_014289	13186315	Adhesome
826	CAPNS1	826	NM_001003962	51599150	Adhesome
825	CAPN3	825	NM_173089	27765077	Adhesome
824	CAPN2	824	NM_001748	157389004	Adhesome
819	CAMLG	819	NM_001745	18105008	Adhesome
811	CALR	811	NM_004343	5921996	Adhesome
634	CEACAM1	634	NM_001024912	68161540	Adhesome
613	BCR	613	NM_021574	82546844	Adhesome
573	BAG1	573	NM_004323	124494250	Adhesome
398	ARHGDIG	398	NM_001176	83313660	Adhesome
397	ARHGDIB	397	NM_001175	56676392	Adhesome
396	ARHGDIA	396	NM_004309	34147601	Adhesome
395	ARHGAP6	395	NM_006125	95091987	Adhesome
394	ARHGAP5	394	NM_001173	71834860	Adhesome
392	ARHGAP1	392	NM_004308	19923243	Adhesome
391	RHOG	391	NM_001665	4502218	Adhesome
390	ARHE	390	NM_005168	56676394	Adhesome
389	RHOC	389	NM_001042679	111494250	Adhesome
388	RHOB	388	NM_004040	42716309	Adhesome
387	RHOA	387	NM_001664	50593005	Adhesome
375	ARF1	375	NM_001658	66879658	Adhesome
324	APC	324	NM_000038	53759121	Adhesome
323	APBB2	323	NM_173075	50083290	Adhesome
308	ANXA5	308	NM_001154	4809273	Adhesome
267	AMFR	267	NM_001144	85815824	Adhesome
246	ALOX15	246	NM_001140	40316936	Adhesome
207	AKT1	207	NM_001014431	62241012	Adhesome
120	ADD3	120	NM_019903	62912454	Adhesome
118	ADD1	118	NM_001119	29826318	Adhesome
88	ACTN2	88	NM_001103	161377421	Adhesome
81	ACTN4	81	NM_004924	34452697	Adhesome
71	ACTG1	71	NM_001614	11038618	Adhesome
60	ACTB	60	NM_001101	5016088	Adhesome
29	ABR	29	NM_001092	38679953	Adhesome
25	ABL1	25	NM_005157	62362413	Adhesome
4287	MJD	4287	NM_030660	130979667	DUB/Sumo
56970	DKFZP761G2113	56970	NM_001098833	149588533	DUB/Sumo
377630	DUB3	377630	NM_201402	153792149	DUB/Sumo
8314	BAP1	8314	NM_004656	19718752	DUB/Sumo
114803	MYSM1	114803	NM_001085487	148227841	DUB/Sumo
7128	TNFAIP3	7128	NM_006290	26051241	DUB/Sumo
56943	E(Y)2	56943	NM_020189	34222364	DUB/Sumo
8349	HIST2H2BE	8349	NM_003528	22027639	DUB/Sumo
8338	HIST2H2AC	8338	NM_003517	27436923	DUB/Sumo
79184	CXORF53	79184	NM_024332	64762482	DUB/Sumo
1540	CYLD	1540	NM_001042355	109637773	DUB/Sumo
25793	FBXO7	25793	NM_001033024	74229028	DUB/Sumo
26269	FBXO8	26269	NM_012180	48928043	DUB/Sumo
84954	FLJ14981	84954	NM_032868	141802427	DUB/Sumo
9929	JOSD1	9929	NM_014876	141801964	DUB/Sumo
126119	SBBI54	126119	NM_138334	142354717	DUB/Sumo
55611	OTUB1	55611	NM_017670	109148507	DUB/Sumo
78990	OTUB2	78990	NM_023112	156071517	DUB/Sumo
55432	YOD1	55432	NM_018566	62751963	DUB/Sumo
55593	OTUD5	55593	NM_017602	40353201	DUB/Sumo
51633	OTUD6B	51633	NM_016023	157364936	DUB/Sumo
56957	ZA20D1	56957	NM_020205	118026941	DUB/Sumo
7398	USP1	7398	NM_001017416	63053523	DUB/Sumo
9099	USP2	9099	NM_171997	28565284	DUB/Sumo
9960	USP3	9960	NM_006537	55770885	DUB/Sumo
7375	USP4	7375	NM_003363	40795664	DUB/Sumo
8078	USP5	8078	NM_003481	148727246	DUB/Sumo
9098	USP6	9098	NM_004505	109638750	DUB/Sumo
7874	USP7	7874	NM_003470	150378532	DUB/Sumo
9101	USP8	9101	NM_005154	41281375	DUB/Sumo
8239	USP9X	8239	NM_001039591	145309310	DUB/Sumo
8287	USP9Y	8287	NM_004654	74319832	DUB/Sumo
9100	USP10	9100	NM_005153	119220604	DUB/Sumo
8237	USP11	8237	NM_004651	75992939	DUB/Sumo
219333	USP12	219333	NM_182488	32698814	DUB/Sumo
8975	USP13	8975	NM_003940	4507848	DUB/Sumo
9097	USP14	9097	NM_001037334	82880644	DUB/Sumo
9958	USP15	9958	NM_006313	14149626	DUB/Sumo
10600	USP16	10600	NM_001001992	50312663	DUB/Sumo
391627	USP17	391627	NM_001105662	157785652	DUB/Sumo
11274	USP18	11274	NM_017414	156071510	DUB/Sumo
10869	USP19	10869	NM_006677	57529245	DUB/Sumo
10868	USP20	10868	NM_001110303	160333578	DUB/Sumo
27005	USP21	27005	NM_012475	21265127	DUB/Sumo
23326	USP22	23326	NM_015276	150010638	DUB/Sumo
23358	USP24	23358	NM_015306	149192844	DUB/Sumo
29761	USP25	29761	NM_013396	50312665	DUB/Sumo
83844	USP26	83844	NM_031907	13994267	DUB/Sumo
389856	USP27X	389856	XM_372213	51477634	DUB/Sumo
57646	USP28	57646	NM_020886	40217782	DUB/Sumo
57663	USP29	57663	NM_020903	56790915	DUB/Sumo
84749	USP30	84749	NM_032663	34147434	DUB/Sumo
57478	USP31	57478	NM_020718	120587026	DUB/Sumo
84669	USP32	84669	NM_032582	44889413	DUB/Sumo
23032	USP33	23032	NM_015017	21489974	DUB/Sumo
9736	USP34	9736	NM_014709	110347426	DUB/Sumo
57558	USP35	57558	NM_020798	148746182	DUB/Sumo
57602	USP36	57602	NM_025090	122114650	DUB/Sumo
57695	USP37	57695	NM_020935	32698743	DUB/Sumo
84640	USP38	84640	NM_032557	31559774	DUB/Sumo
10713	USP39	10713	NM_006590	56550050	DUB/Sumo
55230	USP40	55230	NM_018218	116063563	DUB/Sumo
373856	USP41	373856	XM_937988	113429506	DUB/Sumo
84132	USP42	84132	NM_032172	134948692	DUB/Sumo
124739	USP43	124739	NM_153210	148612810	DUB/Sumo
84101	USP44	84101	NM_001042403	109134333	DUB/Sumo
85015	USP45	85015	NM_001080481	122937411	DUB/Sumo
64854	USP46	64854	NM_022832	31377708	DUB/Sumo
55031	USP47	55031	NM_017944	71774196	DUB/Sumo
84196	USP48	84196	NM_001032730	76257391	DUB/Sumo
25862	USP49	25862	NM_018561	34147686	DUB/Sumo
373509	USP50	373509	NM_203494	148806875	DUB/Sumo
158880	USP51	158880	NM_201286	69885216	DUB/Sumo
9924	USP52	9924	NM_014871	7662257	DUB/Sumo
54532	USP53	54532	NM_019050	148539599	DUB/Sumo
159195	USP54	159195	NM_152586	124001557	DUB/Sumo
197131	UBR1	197131	NM_174916	83656781	DUB/Sumo
7345	UCHL1	7345	NM_004181	34147658	DUB/Sumo
7347	UCHL3	7347	NM_006002	37059734	DUB/Sumo
51377	UCHL5	51377	NM_015984	108796054	DUB/Sumo
7353	UFD1L	7353	NM_001035247	78214517	DUB/Sumo
10277	UBE4B	10277	NM_006048	157739865	DUB/Sumo
10987	COPS5	10987	NM_006837	38027922	DUB/Sumo
5355	PLP2	5355	NM_002668	4505892	DUB/Sumo
10055	SAE1	10055	NM_005500	4885584	DUB/Sumo
10054	UBA2	10054	NM_005499	50592990	DUB/Sumo
7329	UBE2I	7329	NM_003345	35493970	DUB/Sumo
4193	MDM2	4193	NM_006879	46488908	DUB/Sumo
57178	RAI17	57178	NM_020338	50234887	DUB/Sumo
83637	DKFZP761I2123	83637	NM_031449	54607107	DUB/Sumo
8554	PIAS1	8554	NM_016166	7706636	DUB/Sumo
9063	PIAS2	9063	NM_173206	56699459	DUB/Sumo
10401	PIAS3	10401	NM_006099	115298685	DUB/Sumo
51588	PIAS4	51588	NM_015897	24850132	DUB/Sumo
5903	RANBP2	5903	NM_006267	150418006	DUB/Sumo
8535	CBX4	8535	NM_003655	55770829	DUB/Sumo
286053	FLJ32440	286053	NM_173685	27734760	DUB/Sumo
10210	TOPORS	10210	NM_005802	40805103	DUB/Sumo
7703	PCGF2	7703	NM_007144	37595566	DUB/Sumo
29843	SENP1	29843	NM_014554	7657549	DUB/Sumo
59343	SENP2	59343	NM_021627	54607090	DUB/Sumo
26168	SENP3	26168	NM_015670	108936955	DUB/Sumo
205564	SENP5	205564	NM_152699	159032028	DUB/Sumo
26054	SENP6	26054	NM_001100409	156105702	DUB/Sumo
57337	SENP7	57337	NM_001077203	116174735	DUB/Sumo
123228	SENP8	123228	NM_145204	33942065	DUB/Sumo
1786	DNMT1	1786	NM_001379	4503350	Epigenetics
1787	DNMT2	1787	NM_176081	109637750	Epigenetics
1789	DNMT3B	1789	NM_006892	28559059	Epigenetics
29947	DNMT3L	29947	NM_175867	28872779	Epigenetics
55929	DMAP1	55929	NM_001034024	78000212	Epigenetics
6594	SMARCA1	6594	NM_139035	164419748	Epigenetics
6595	SMARCA2	6595	NM_003070	48255899	Epigenetics
6597	SMARCA4	6597	NM_003072	21071055	Epigenetics
8467	SMARCA5	8467	NM_003601	21071057	Epigenetics
50485	SMARCAL1	50485	NM_014140	21071059	Epigenetics
84148	MYST1	84148	NM_032188	14149874	Epigenetics
11143	MYST2	11143	NM_007067	34222309	Epigenetics
7994	MYST3	7994	NM_006766	150378492	Epigenetics
23522	MYST4	23522	NM_012330	100816396	Epigenetics
10524	HTATIP	10524	NM_182710	36287068	Epigenetics
79813	EHMT1	79813	NM_024757	40217807	Epigenetics
10919	EHMT2	10919	NM_025256	156142198	Epigenetics
84444	DOT1L	84444	NM_032482	163965372	Epigenetics
80854	SET7	80854	NM_030648	83035135	Epigenetics
10498	CARM1	10498	NM_199141	40288287	Epigenetics
1104	CHC1	1104	NM_001269	114796650	Epigenetics
6839	SUV39H1	6839	NM_003173	112382253	Epigenetics
79723	SUV39H2	79723	NM_024670	34147611	Epigenetics
8295	TRRAP	8295	NM_003496	4507690	Epigenetics
8089	GAS41	8089	NM_006530	29337287	Epigenetics
3015	H2AFZ	3015	NM_002106	53759146	Epigenetics
57634	EP400	57634	NM_015409	56549695	Epigenetics
8607	RUVBL1	8607	NM_003707	4506752	Epigenetics
10856	RUVBL2	10856	NM_006666	5730022	Epigenetics
493861	EID3	493861	NM_001008394	56605997	Epigenetics
126272	FLJ38944	126272	NM_152361	24308367	Epigenetics
163126	EID2	163126	NM_153232	63175651	Epigenetics
23741	CRI1	23741	NM_014335	7656937	Epigenetics
2033	EP300	2033	NM_001429	50345996	Epigenetics
1387	CREBBP	1387	NM_001079846	119943101	Epigenetics
861	RUNX1	861	NM_001754	49574544	Epigenetics
860	RUNX2	860	NM_001015051	116734652	Epigenetics
864	RUNX3	864	NM_004350	110735400	Epigenetics
4297	MLL	4297	NM_005933	56550038	Epigenetics
8085	MLL2	8085	NM_003482	148762968	Epigenetics
58508	MLL3	58508	NM_170606	91718901	Epigenetics
9757	MLL4	9757	NM_014727	7662045	Epigenetics
55904	MLL5	55904	NM_018682	91199542	Epigenetics
4086	SMAD1	4086	NM_001003688	51173726	Epigenetics
4087	SMAD2	4087	NM_005901	118572580	Epigenetics
4088	SMAD3	4088	NM_005902	5174512	Epigenetics
4089	SMAD4	4089	NM_005359	34147555	Epigenetics
4090	SMAD5	4090	NM_005903	38455399	Epigenetics
4091	SMAD6	4091	NM_005585	92859870	Epigenetics
4092	SMAD7	4092	NM_005904	52856403	Epigenetics
4093	SMAD9	4093	NM_005905	141803536	Epigenetics
57154	SMURF1	57154	NM_181349	31317289	Epigenetics
64750	SMURF2	64750	NM_022739	56550041	Epigenetics
694	BTG1	694	NM_001731	4502472	Epigenetics
7832	BTG2	7832	NM_006763	28872718	Epigenetics
10950	BTG3	10950	NM_006806	28872721	Epigenetics
54766	BTG4	54766	NM_017589	28872723	Epigenetics
10902	BRD8	10902	NM_006696	34452704	Epigenetics
6046	BRD2	6046	NM_001113182	164419757	Epigenetics
23476	BRD4	23476	NM_014299	112789560	Epigenetics
29117	BRD7	29117	NM_013263	41350211	Epigenetics
80314	EPC1	80314	NM_025209	24475703	Epigenetics
26122	EPC2	26122	NM_015630	21361488	Epigenetics
3621	ING1	3621	NM_198217	38201662	Epigenetics
3622	ING1L	3622	NM_001564	59814661	Epigenetics
54556	ING3	54556	NM_198267	38201658	Epigenetics
84289	ING5	84289	NM_032329	38201673	Epigenetics
86	BAF53A	86	NM_177989	98985780	Epigenetics
10933	MORF4L1	10933	NM_006791	5803101	Epigenetics
10934	MORF4	10934	NM_006792	6996927	Epigenetics
64769	FLJ11730	64769	NM_022756	142383690	Epigenetics
4152	MBD1	4152	NM_002384	156105676	Epigenetics
8932	MBD2	8932	NM_015832	48255922	Epigenetics
53615	MBD3	53615	NM_003926	21464122	Epigenetics
8930	MBD4	8930	NM_003925	4505120	Epigenetics
55777	MBD5	55777	NM_018328	38202208	Epigenetics
114785	MBD6	114785	NM_052897	24308373	Epigenetics
4204	MECP2	4204	NM_001110792	160707949	Epigenetics
9739	SETD1A	9739	NM_014712	55741676	Epigenetics
23067	KIAA1076	23067	XM_037523	113423508	Epigenetics
29072	HYPB	29072	NM_014159	89111137	Epigenetics
84193	C14ORF154	84193	NM_032233	40068480	Epigenetics
54093	C21ORF18	54093	NM_001007259	55953062	Epigenetics
387893	SET8	387893	NM_020382	45356742	Epigenetics
25942	SIN3A	25942	NM_015477	23397665	Epigenetics
23309	SIN3B	23309	NM_015260	52138512	Epigenetics
10284	SAP18	10284	NM_005870	23510407	Epigenetics
8819	SAP30	8819	NM_003864	91208440	Epigenetics
4034	LRCH4	4034	NM_002319	86813773	Epigenetics
64426	SDS3	64426	NM_022491	75677350	Epigenetics
150572	SMYD1	150572	NM_198274	58037544	Epigenetics
56950	SMYD2	56950	NM_020197	9910273	Epigenetics
64754	SMYD3	64754	NM_022743	12232400	Epigenetics
114826	SMYD4	114826	NM_052928	156616307	Epigenetics
10322	SMYD5	10322	NM_006062	154689857	Epigenetics
23013	SHARP	23013	NM_015001	14790189	Epigenetics
3065	HDAC1	3065	NM_004964	13128859	Epigenetics
3066	HDAC2	3066	NM_001527	116284375	Epigenetics
8841	HDAC3	8841	NM_003883	157266338	Epigenetics
9759	HDAC4	9759	NM_006037	153085394	Epigenetics
10014	HDAC5	10014	NM_005474	62750346	Epigenetics
10013	HDAC6	10013	NM_006044	13128863	Epigenetics
51564	HDAC7A	51564	NM_001098416	148539869	Epigenetics
55869	HDAC8	55869	NM_018486	8923768	Epigenetics
9734	HDAC9	9734	NM_058177	116284379	Epigenetics
83933	HDAC10	83933	NM_032019	20070353	Epigenetics
79885	HDAC11	79885	NM_024827	13376227	Epigenetics
8289	ARID1A	8289	NM_139135	117968462	Epigenetics
57492	ARID1B	57492	NM_017519	40068465	Epigenetics
196528	ARID2	196528	NM_152641	56549667	Epigenetics
1820	ARID3A	1820	NM_005224	118026938	Epigenetics
10620	ARID3B	10620	NM_006465	118136291	Epigenetics
138715	ARID3C	138715	NM_001017363	62865636	Epigenetics
5926	ARID4A	5926	NM_023001	115334678	Epigenetics
51742	ARID4B	51742	NM_031371	118136293	Epigenetics
10865	ARID5A	10865	NM_212481	47078223	Epigenetics
84159	ARID5B	84159	NM_032199	74136548	Epigenetics
23028	AOF2	23028	NM_015013	58761545	Epigenetics
55818	JMJD1A	55818	NM_018433	156602657	Epigenetics
51780	JMJD1B	51780	NM_016604	54873608	Epigenetics
221037	JMJD1C	221037	NM_004241	68342035	Epigenetics
9682	JMJD2A	9682	NM_014663	98986458	Epigenetics
23030	JMJD2B	23030	NM_015015	45504379	Epigenetics
23081	JMJD2C	23081	NM_015061	109255246	Epigenetics
55693	JMJD2D	55693	NM_018039	39653316	Epigenetics
23135	JMJD3	23135	NM_001080424	122937250	Epigenetics
65094	JMJD4	65094	NM_023007	12711669	Epigenetics
79831	JMJD5	79831	NM_024773	13376122	Epigenetics
23210	PTDSR	23210	NM_015167	125988388	Epigenetics
339123	LOC339123	339123	NM_001005920	56090145	Epigenetics
5927	JARID1A	5927	NM_001042603	110618243	Epigenetics
10765	JARID1B	10765	NM_006618	57242795	Epigenetics
8242	JARID1C	8242	NM_004187	109255242	Epigenetics
8284	JARID1D	8284	NM_004653	56243542	Epigenetics
3720	JARID2	3720	NM_004973	11863151	Epigenetics
648	BMI1	648	NM_005180	39725706	Epigenetics
2145	EZH1	2145	NM_001991	19923201	Epigenetics
2146	EZH2	2146	NM_152998	23510383	Epigenetics
84759	PCGF1	84759	NM_032673	109240537	Epigenetics
7703	PCGF2	7703	NM_007144	37595566	Epigenetics
10336	PCGF3	10336	NM_006315	59710102	Epigenetics
84333	PCGF5	84333	NM_032373	83816965	Epigenetics
84108	PCGF6	84108	NM_032154	37655164	Epigenetics
26147	PHF19	26147	NM_001009936	58331162	Epigenetics
57332	CBX8	57332	NM_020649	10190681	Epigenetics
8535	CBX4	8535	NM_003655	55770829	Epigenetics
23468	CBX5	23468	NM_012117	6912291	Epigenetics
1729	DIAPH1	1729	NM_001079812	119395759	Epigenetics
1730	DIAPH2	1730	NM_007309	115527114	Epigenetics
22848	AAK1	22848	NM_014911	148277036	Endocytosis
10006	ABI1	10006	NM_001012751	61743945	Endocytosis
25	ABL1	25	NM_005157	62362413	Endocytosis
10097	ACTR2	10097	NM_005722	53692185	Endocytosis
10096	ACTR3	10096	NM_005721	34452698	Endocytosis
273	AMPH	273	NM_001635	21536405	Endocytosis
301	ANXA1	301	NM_000700	4502100	Endocytosis
302	ANXA2	302	NM_004039	50845389	Endocytosis
308	ANXA5	308	NM_001154	4809273	Endocytosis
309	ANXA6	309	NM_004033	71773414	Endocytosis
653145	ANXA8L1	653145	NM_001040084	91823261	Endocytosis
162	AP1B1	162	NM_001127	22027650	Endocytosis
164	AP1G1	164	NM_001128	71772941	Endocytosis
8906	AP1G2	8906	NM_003917	18104994	Endocytosis
1174	AP1S1	1174	NM_057089	148536832	Endocytosis
8905	AP1S2	8905	NM_003916	22027654	Endocytosis
160	AP2A1	160	NM_014203	19913413	Endocytosis
161	AP2A2	161	NM_012305	71725392	Endocytosis
163	AP2B1	163	NM_001282	71773037	Endocytosis
1175	AP2S1	1175	NM_021575	70906431	Endocytosis
8546	AP3B1	8546	NM_003664	32484978	Endocytosis
26060	APPL	26060	NM_012096	124494248	Endocytosis
375	ARF1	375	NM_001658	66879658	Endocytosis
382	ARF6	382	NM_001663	148283740	Endocytosis
392	ARHGAP1	392	NM_004308	19923243	Endocytosis
55114	ARHGAP17	55114	NM_018054	54860104	Endocytosis
23779	ARHGAP8	23779	NM_181335	66346659	Endocytosis
8874	ARHGEF7	8874	NM_003899	22027526	Endocytosis
408	ARRB1	408	NM_020251	58219794	Endocytosis
409	ARRB2	409	NM_004313	39812034	Endocytosis
6311	SCA2	6311	NM_002973	51479159	Endocytosis
274	BIN1	274	NM_004305	21536381	Endocytosis
857	CAV1	857	NM_001753	15451855	Endocytosis
858	CAV2	858	NM_001233	38176290	Endocytosis
859	CAV3	859	NM_001234	15451858	Endocytosis
867	CBL	867	NM_005188	52426744	Endocytosis
998	CDC42	998	NM_044472	89903014	Endocytosis
116985	CENTD2	116985	NM_015242	92091602	Endocytosis
1072	CFL1	1072	NM_005507	49472823	Endocytosis
1213	CLTC	1213	NM_004859	4758011	Endocytosis
9685	ENTH	9685	NM_014666	37537713	Endocytosis
1211	CLTA	1211	NM_001833	115527057	Endocytosis
1212	CLTB	1212	NM_001834	32483393	Endocytosis
2017	CTTN	2017	NM_005231	20357551	Endocytosis
1601	DAB2	1601	NM_001343	148491081	Endocytosis
153090	DAB2IP	153090	NM_138709	41281682	Endocytosis
8853	DDEF2	8853	NM_003887	4502248	Endocytosis
9829	DNAJC6	9829	NM_014787	7662145	Endocytosis
1759	DNM1	1759	NM_004408	59853098	Endocytosis
1785	DNM2	1785	NM_004945	56549118	Endocytosis
26052	DNM3	26052	NM_015569	24308090	Endocytosis
8411	EEA1	8411	NM_003566	110227599	Endocytosis
1956	EGFR	1956	NM_201283	41327733	Endocytosis
29924	EPN1	29924	NM_013333	41350200	Endocytosis
22905	EPN2	22905	NM_001102664	156671218	Endocytosis
55040	EPN3	55040	NM_017957	157388928	Endocytosis
2060	EPS15	2060	NM_001981	56682951	Endocytosis
58513	EPS15L1	58513	NM_021235	10864046	Endocytosis
2059	EPS8	2059	NM_004447	56682952	Endocytosis
2245	FGD1	2245	NM_004463	24797152	Endocytosis
221472	FGD2	221472	NM_173558	34222232	Endocytosis
89846	FGD3	89846	NM_033086	134133264	Endocytosis
121512	FGD4	121512	NM_139241	21245127	Endocytosis
152273	FGD5	152273	NM_152536	50080161	Endocytosis
55785	FGD6	55785	NM_018351	154240685	Endocytosis
2580	GAK	2580	NM_005255	157384970	Endocytosis
26130	DKFZP434C212	26130	NM_015635	51093831	Endocytosis
2664	GDI1	2664	NM_001493	4503970	Endocytosis
2665	GDI2	2665	NM_001494	6598322	Endocytosis
28964	GIT1	28964	NM_014030	146231980	Endocytosis
9815	GIT2	9815	NM_014776	21237785	Endocytosis
2885	GRB2	2885	NM_002086	34452726	Endocytosis
2932	GSK3B	2932	NM_002093	21361339	Endocytosis
10456	HAX1	10456	NM_001018837	66363693	Endocytosis
9146	HGS	9146	NM_004712	24496766	Endocytosis
3092	HIP1	3092	NM_005338	38045918	Endocytosis
9026	HIP1R	9026	NM_003959	48762941	Endocytosis
3265	HRAS	3265	NM_005343	4885424	Endocytosis
3267	HRB	3267	NM_004504	38570131	Endocytosis
3636	INPPL1	3636	NM_001567	4755141	Endocytosis
9922	IQSEC1	9922	NM_014869	7662289	Endocytosis
6453	ITSN1	6453	NM_001001132	47717124	Endocytosis
50618	ITSN2	50618	NM_006277	22325384	Endocytosis
3845	KRAS2	3845	NM_004985	34485723	Endocytosis
3916	LAMP1	3916	NM_005561	112380627	Endocytosis
26119	ARH	26119	NM_015627	132626789	Endocytosis
3984	LIMK1	3984	NM_002314	8051616	Endocytosis
3985	LIMK2	3985	NM_001031801	73390139	Endocytosis
8897	MTMR3	8897	NM_153051	148276975	Endocytosis
9110	MTMR4	9110	NM_004687	31377795	Endocytosis
25977	NECAP1	25977	NM_015509	31542527	Endocytosis
55707	NECAP2	55707	NM_018090	39725692	Endocytosis
8650	NUMB	8650	NM_001005745	54144628	Endocytosis
9253	NUMBL	9253	NM_004756	87042273	Endocytosis
5058	PAK1	5058	NM_002576	42794768	Endocytosis
5062	PAK2	5062	NM_002577	45827795	Endocytosis
56288	PARD3	56288	NM_019619	21361830	Endocytosis
117583	ALS2CR19	117583	NM_205863	119120906	Endocytosis
50855	PARD6A	50855	NM_001037281	82659096	Endocytosis
84612	PARD6B	84612	NM_032521	82659099	Endocytosis
84552	PARD6G	84552	NM_032510	115495001	Endocytosis
5216	PFN1	5216	NM_005022	16753213	Endocytosis
5217	PFN2	5217	NM_002628	94538347	Endocytosis
345456	LOC345456	345456	NM_001029886	71274139	Endocytosis
8301	PICALM	8301	NM_001008660	56788367	Endocytosis
5295	PIK3R1	5295	NM_181504	32455251	Endocytosis
5296	PIK3R2	5296	NM_005027	48976048	Endocytosis
200576	PIP5K3	200576	NM_152671	121583881	Endocytosis
5584	PRKCI	5584	NM_002740	133908622	Endocytosis
5663	PSEN1	5663	NM_000021	21536454	Endocytosis
5728	PTEN	5728	NM_000314	110224474	Endocytosis
8766	RAB11A	8766	NM_004663	34485712	Endocytosis
5872	RAB13	5872	NM_002870	34850075	Endocytosis
64284	RAB17	64284	NM_022449	141803349	Endocytosis
23011	RAB21	23011	NM_014999	141803439	Endocytosis
57403	RAB22A	57403	NM_020673	34577103	Endocytosis
57111	RAB25	57111	NM_020387	116812566	Endocytosis
5867	RAB4A	5867	NM_004578	19923259	Endocytosis
5868	RAB5A	5868	NM_004162	31543538	Endocytosis
5869	RAB5B	5869	NM_002868	33943097	Endocytosis
5878	RAB5C	5878	NM_004583	41393544	Endocytosis
7879	RAB7	7879	NM_004637	34147512	Endocytosis
27342	RABGEF1	27342	NM_014504	157412268	Endocytosis
5879	RAC1	5879	NM_006908	156071503	Endocytosis
5894	RAF1	5894	NM_002880	52486392	Endocytosis
5898	RALA	5898	NM_005402	33946328	Endocytosis
5899	RALB	5899	NM_002881	4506404	Endocytosis
5906	RAP1A	5906	NM_002884	58331200	Endocytosis
5908	RAP1B	5908	NM_001010942	58219791	Endocytosis
5909	RAP1GA1	5909	NM_002885	4506414	Endocytosis
5911	RAP2A	5911	NM_021033	142378747	Endocytosis
5912	RAP2B	5912	NM_002886	38201689	Endocytosis
10411	RAPGEF3	10411	NM_006105	148747860	Endocytosis
11069	RAPGEF4	11069	NM_001100397	155030205	Endocytosis
5921	RASA1	5921	NM_002890	4506430	Endocytosis
9185	REPS2	9185	NM_001080975	125625321	Endocytosis
387	RHOA	387	NM_001664	50593005	Endocytosis
388	RHOB	388	NM_004040	42716309	Endocytosis
29984	RHOD	29984	NM_014578	17738304	Endocytosis
391	RHOG	391	NM_001665	4502218	Endocytosis
9912	KIAA0672	9912	NM_014859	7662241	Endocytosis
9610	RIN1	9610	NM_004292	68989255	Endocytosis
80230	RUFY1	80230	NM_001040452	94721329	Endocytosis
55680	RUFY2	55680	NM_001042417	109240551	Endocytosis
56681	SARA1	56681	NM_020150	21361614	Endocytosis
51128	SARA2	51128	NM_016103	38176155	Endocytosis
6455	SH3GL1	6455	NM_003025	42476326	Endocytosis
6456	SH3GL2	6456	NM_003026	4506930	Endocytosis
30011	SH3KBP1	30011	NM_031892	13994241	Endocytosis
6464	SHC1	6464	NM_183001	52693920	Endocytosis
9368	SLC9A3R1	9368	NM_004252	142385199	Endocytosis
60682	SMAP1	60682	NM_021940	113204620	Endocytosis
64744	LOC64744	64744	NM_022733	23943871	Endocytosis
9892	SNAP91	9892	NM_014841	7662227	Endocytosis
11267	EAP30	11267	NM_007241	21361379	Endocytosis
6642	SNX1	6642	NM_148955	71772739	Endocytosis
8724	SNX3	8724	NM_003795	34304374	Endocytosis
58533	SNX6	58533	NM_152233	88703040	Endocytosis
51429	SNX9	51429	NM_016224	23111056	Endocytosis
6654	SOS1	6654	NM_005633	15529995	Endocytosis
6655	SOS2	6655	NM_006939	154689779	Endocytosis
10252	SPRY1	10252	NM_005841	40538725	Endocytosis
10253	SPRY2	10253	NM_005842	22209007	Endocytosis
8027	STAM	8027	NM_003473	21265027	Endocytosis
10254	STAM2	10254	NM_005843	21265030	Endocytosis
8867	SYNJ1	8867	NM_003895	44921605	Endocytosis
7018	TF	7018	NM_001063	21536430	Endocytosis
7020	TFAP2A	7020	NM_001042425	109389357	Endocytosis
10188	TNK2	10188	NM_005781	58331192	Endocytosis
7251	TSG101	7251	NM_006292	18765712	Endocytosis
84313	MGC10540	84313	NM_032353	37059727	Endocytosis
57590	WDFY1	57590	NM_020830	51702527	Endocytosis
115825	WDFY2	115825	NM_052950	115298666	Endocytosis
22848	AAK1	22848	NM_014911		Kinases
9625	AATK	9625	XM_001128317		Kinases
64781	CERK	64781	NM_022766		Kinases
11069	RAPGEF4	11069	NM_007023		Kinases
1111	CHEK1	1111	NM_001274		Kinases
11200	CHEK2	11200	NM_007194		Kinases
1119	CHKA	1119	NM_001277		Kinases
1120	CHKB	1120	NM_005198		Kinases
1128	CHRM1	1128	NM_000738		Kinases
1147	CHUK	1147	NM_001278		Kinases
51550	CINP	51550	NM_032630		Kinases
11113	CIT	11113	NM_007174		Kinases
1152	CKB	1152	NM_001823		Kinases
1158	CKM	1158	NM_001824		Kinases
1159	CKMT1	1159	NM_020990		Kinases
1160	CKMT2	1160	NM_001825		Kinases
1163	CKS1B	1163	NM_001826		Kinases
1164	CKS2	1164	NM_001827		Kinases
1195	CLK1	1195	NM_004071		Kinases
1196	CLK2	1196	NM_001291		Kinases
1198	CLK3	1198	NM_001292		Kinases
57396	CLK4	57396	NM_020666		Kinases
25	ABL1	25	NM_007313		Kinases
27	ABL2	27	NM_005158		Kinases
10188	TNK2	10188	NM_005781		Kinases
90	ACVR1	90	NM_001105		Kinases
91	ACVR1B	91	NM_004302		Kinases
92	ACVR2	92	NM_001616		Kinases
93	ACVR2B	93	NM_001106		Kinases
94	ACVRL1	94	NM_000020		Kinases
8754	ADAM9	8754	NM_003816		Kinases
57143	ADCK1	57143	NM_020421		Kinases
90956	ADCK2	90956	NM_052853		Kinases
79934	ADCK4	79934	NM_024876		Kinases
203054	ADCK5	203054	NM_174922		Kinases
132	ADK	132	NM_001123		Kinases
148	ADRA1A	148	NM_000680		Kinases
147	ADRA1B	147	NM_000679		Kinases
154	ADRB2	154	NM_000024		Kinases
156	ADRBK1	156	NM_001619		Kinases
157	ADRBK2	157	NM_005160		Kinases
186	AGTR2	186	NM_000686		Kinases
203	AK1	203	NM_000476		Kinases
204	AK2	204	NM_001625		Kinases
205	AK3	205	NM_013410		Kinases
50808	AK3L1	50808	NM_016282		Kinases
26289	AK5	26289	NM_012093		Kinases
122481	AK7	122481	NM_152327		Kinases
8165	AKAP1	8165	NM_003488		Kinases
11215	AKAP11	11215	NM_016248		Kinases
11214	AKAP13	11214	NM_006738		Kinases
10566	AKAP3	10566	NM_006422		Kinases
8852	AKAP4	8852	NM_003886		Kinases
9495	AKAP5	9495	NM_004857		Kinases
9472	AKAP6	9472	NM_004274		Kinases
9465	AKAP7	9465	NM_004842		Kinases
10270	AKAP8	10270	NM_005858		Kinases
207	AKT1	207	NM_005163		Kinases
208	AKT2	208	NM_001626		Kinases
10000	AKT3	10000	NM_005465		Kinases
238	ALK	238	NM_004304		Kinases
130399	ACVR1C	130399	NM_145259		Kinases
55437	ALS2CR2	55437	NM_018571		Kinases
65061	ALS2CR7	65061	NM_139158		Kinases
269	AMHR2	269	NM_020547		Kinases
51378	ANGPT4	51378	NM_015985		Kinases
255239	ANKK1	255239	NM_178510		Kinases
54101	ANKRD3	54101	NM_020639		Kinases
10290	APEG1	10290	NM_005876		Kinases
26060	APPL	26060	NM_012096		Kinases
369	ARAF1	369	NM_001654		Kinases
9891	ARK5	9891	NM_014840		Kinases
10926	ASK	10926	NM_006716		Kinases
83853	ASP	83853	NM_031916		Kinases
472	ATM	472	NM_138293		Kinases
545	ATR	545	NM_001184		Kinases
9212	AURKB	9212	NM_004217		Kinases
6795	AURKC	6795	NM_003160		Kinases
552	AVPR1A	552	NM_000706		Kinases
553	AVPR1B	553	NM_000707		Kinases
558	AXL	558	NM_001699		Kinases
566	AZU1	566	NM_001700		Kinases
10295	BCKDK	10295	NM_005881		Kinases
613	BCR	613	NM_004327		Kinases
624	BDKRB2	624	NM_000623		Kinases
640	BLK	640	NM_001715		Kinases
29760	BLNK	29760	NM_013314		Kinases
55589	BMP2K	55589	NM_017593		Kinases
657	BMPR1A	657	NM_004329		Kinases
658	BMPR1B	658	NM_001203		Kinases
659	BMPR2	659	NM_001204		Kinases
660	BMX	660	NM_001721		Kinases
673	BRAF	673	NM_004333		Kinases
6046	BRD2	6046	NM_005104		Kinases
676	BRDT	676	NM_001726		Kinases
695	BTK	695	NM_000061		Kinases
699	BUB1	699	NM_004336		Kinases
701	BUB1B	701	NM_001211		Kinases
283629	C14ORF20	283629	NM_174944		Kinases
112858	TP53RK	112858	NM_033550		Kinases
57761	TRIB3	57761	NM_021158		Kinases
221264	C6ORF199	221264	NM_145025		Kinases
10842	C7ORF16	10842	NM_006658		Kinases
10221	TRIB1	10221	NM_025195		Kinases
64768	C9ORF12	64768	NM_022755		Kinases
808	CALM3	808	NM_005184		Kinases
8536	CAMK1	8536	NM_003656		Kinases
57118	CAMK1D	57118	NM_020397		Kinases
57172	CAMK1G	57172	NM_020439		Kinases
815	CAMK2A	815	NM_015981		Kinases
816	CAMK2B	816	NM_001220		Kinases
817	CAMK2D	817	NM_001221		Kinases
818	CAMK2G	818	NM_001222		Kinases
814	CAMK4	814	NM_001744		Kinases
84254	CAMKK1	84254	NM_172207		Kinases
10645	CAMKK2	10645	NM_006549		Kinases
29775	CARD10	29775	NM_014550		Kinases
79092	CARD14	79092	NM_024110		Kinases
51086	TNNI3K	51086	NM_015978		Kinases
23729	CARKL	23729	NM_013276		Kinases
8573	CASK	8573	NM_003688		Kinases
6347	CCL2	6347	NM_002982		Kinases
6351	CCL4	6351	NM_002984		Kinases
23552	CCRK	23552	NM_012119		Kinases
916	CD3E	916	NM_000733		Kinases
920	CD4	920	NM_000616		Kinases
924	CD7	924	NM_006137		Kinases
81602	CDADC1	81602	NM_030911		Kinases
983	CDC2	983	NM_001786		Kinases
984	CDC2L1	984	NM_001787		Kinases
985	CDC2L2	985	NM_024011		Kinases
8621	CDC2L5	8621	NM_003718		Kinases
8476	CDC42BPA	8476	NM_003607		Kinases
9578	CDC42BPB	9578	NM_006035		Kinases
8317	CDC7	8317	NM_003503		Kinases
8558	CDK10	8558	NM_003674		Kinases
23097	CDK11	23097	NM_015076		Kinases
1017	CDK2	1017	NM_001798		Kinases
1018	CDK3	1018	NM_001258		Kinases
1019	CDK4	1019	NM_000075		Kinases
1020	CDK5	1020	NM_004935		Kinases
8851	CDK5R1	8851	NM_003885		Kinases
8941	CDK5R2	8941	NM_003936		Kinases
51654	CDK5RAP1	51654	NM_016082		Kinases
80279	CDK5RAP3	80279	NM_025197		Kinases
1021	CDK6	1021	NM_001259		Kinases
1022	CDK7	1022	NM_001799		Kinases
1024	CDK8	1024	NM_001260		Kinases
1025	CDK9	1025	NM_001261		Kinases
8814	CDKL1	8814	NM_004196		Kinases
8999	CDKL2	8999	NM_003948		Kinases
51265	CDKL3	51265	NM_016508		Kinases
6792	CDKL5	6792	NM_003159		Kinases
1026	CDKN1A	1026	NM_000389		Kinases
1027	CDKN1B	1027	NM_004064		Kinases
1028	CDKN1C	1028	NM_000076		Kinases
1030	CDKN2B	1030	NM_004936		Kinases
1031	CDKN2C	1031	NM_001262		Kinases
1032	CDKN2D	1032	NM_001800		Kinases
1033	CDKN3	1033	NM_005192		Kinases
1263	PLK3	1263	NM_004073		Kinases
10256	CNKSR1	10256	NM_006314		Kinases
10087	COL4A3BP	10087	NM_005713		Kinases
9276	COPB2	9276	NM_004766		Kinases
51755	CRK7	51755	NM_016507		Kinases
1399	CRKL	1399	NM_005207		Kinases
1436	CSF1R	1436	NM_005211		Kinases
1445	CSK	1445	NM_004383		Kinases
1452	CSNK1A1	1452	NM_001892		Kinases
1453	CSNK1D	1453	NM_001893		Kinases
1454	CSNK1E	1454	NM_001894		Kinases
53944	CSNK1G1	53944	NM_022048		Kinases
1455	CSNK1G2	1455	NM_001319		Kinases
1456	CSNK1G3	1456	NM_004384		Kinases
1457	CSNK2A1	1457	NM_001895		Kinases
1459	CSNK2A2	1459	NM_001896		Kinases
1460	CSNK2B	1460	NM_001320		Kinases
3627	CXCL10	3627	NM_001565		Kinases
1612	DAPK1	1612	NM_004938		Kinases
23604	DAPK2	23604	NM_014326		Kinases
1613	DAPK3	1613	NM_001348		Kinases
9201	DCAMKL1	9201	NM_004734		Kinases
1633	DCK	1633	NM_000788		Kinases
780	DDR1	780	NM_001954		Kinases
4921	DDR2	4921	NM_006182		Kinases
1606	DGKA	1606	NM_001345		Kinases
1607	DGKB	1607	NM_004080		Kinases
8527	DGKD	8527	NM_003648		Kinases
8526	DGKE	8526	NM_003647		Kinases
1608	DGKG	1608	NM_001346		Kinases
9162	DGKI	9162	NM_004717		Kinases
1609	DGKQ	1609	NM_001347		Kinases
8525	DGKZ	8525	NM_003646		Kinases
1716	DGUOK	1716	NM_001929		Kinases
25989	DKFZP434C131	25989	XM_044630		Kinases
285220	EPHA6	285220	XM_496653		Kinases
26007	DKFZP586B1621	26007	NM_015533		Kinases
157285	DKFZP761P0423	157285	XM_291277		Kinases
55359	STYK1	55359	NM_018423		Kinases
1739	DLG1	1739	NM_004087		Kinases
1740	DLG2	1740	NM_001364		Kinases
1741	DLG3	1741	NM_021120		Kinases
1742	DLG4	1742	NM_001365		Kinases
1760	DMPK	1760	NM_004409		Kinases
5611	DNAJC3	5611	NM_006260		Kinases
1796	DOK1	1796	NM_001381		Kinases
1841	DTYMK	1841	NM_012145		Kinases
1843	DUSP1	1843	NM_004417		Kinases
11221	DUSP10	11221	NM_007207		Kinases
1844	DUSP2	1844	NM_004418		Kinases
56940	DUSP22	56940	NM_020185		Kinases
1846	DUSP4	1846	NM_001394		Kinases
1847	DUSP5	1847	NM_004419		Kinases
1848	DUSP6	1848	NM_001946		Kinases
0	LOC388445	0	XM_373767		Kinases
1850	DUSP8	1850	NM_004420		Kinases
1859	DYRK1A	1859	NM_001396		Kinases
9149	DYRK1B	9149	NM_004714		Kinases
8445	DYRK2	8445	NM_003583		Kinases
8444	DYRK3	8444	NM_003582		Kinases
8798	DYRK4	8798	NM_003845		Kinases
1907	EDN2	1907	NM_001956		Kinases
29904	EEF2K	29904	NM_013302		Kinases
1956	EGFR	1956	NM_005228		Kinases
9451	EIF2AK3	9451	NM_004836		Kinases
440275	EIF2AK4	440275	NM_001013703		Kinases
55500	EKI1	55500	NM_018638		Kinases
10411	RAPGEF3	10411	NM_006105		Kinases
2041	EPHA1	2041	NM_005232		Kinases
1969	EPHA2	1969	NM_004431		Kinases
2042	EPHA3	2042	NM_005233		Kinases
2043	EPHA4	2043	NM_004438		Kinases
2044	EPHA5	2044	NM_004439		Kinases
2045	EPHA7	2045	NM_004440		Kinases
2046	EPHA8	2046	NM_020526		Kinases
2047	EPHB1	2047	NM_004441		Kinases
2048	EPHB2	2048	NM_004442		Kinases
2049	EPHB3	2049	NM_004443		Kinases
2050	EPHB4	2050	NM_004444		Kinases
2051	EPHB6	2051	NM_004445		Kinases
2064	ERBB2	2064	NM_004448		Kinases
2065	ERBB3	2065	NM_001982		Kinases
2066	ERBB4	2066	NM_005235		Kinases
225689	ERK8	225689	NM_139021		Kinases
2081	ERN1	2081	NM_001433		Kinases
2122	EVI1	2122	NM_005241		Kinases
10922	FASTK	10922	NM_006712		Kinases
2241	FER	2241	NM_005246		Kinases
2242	FES	2242	NM_002005		Kinases
2260	FGFR1	2260	NM_000604		Kinases
2263	FGFR2	2263	NM_000141		Kinases
2261	FGFR3	2261	NM_000142		Kinases
2264	FGFR4	2264	NM_002011		Kinases
2268	FGR	2268	NM_005248		Kinases
55681	FLJ10074	55681	NM_017988		Kinases
55224	FLJ10761	55224	NM_018208		Kinases
55750	FLJ10842	55750	NM_018238		Kinases
55312	RFK	55312	NM_018339		Kinases
64799	FLJ12476	64799	NM_022784		Kinases
65220	FLJ13052	65220	NM_023018		Kinases
84930	MASTL	84930	NM_032844		Kinases
54986	ULK4	54986	NM_017886		Kinases
79896	THNSL1	79896	NM_024838		Kinases
80122	FLJ23074	80122	NM_025052		Kinases
79705	LRRK1	79705	NM_024652		Kinases
84197	FLJ23356	84197	NM_032237		Kinases
124923	FLJ25006	124923	NM_144610		Kinases
152110	FLJ32685	152110	NM_152534		Kinases
158067	C9ORF98	158067	NM_152572		Kinases
197259	FLJ34389	197259	NM_152649		Kinases
348825	TPRXL	348825	XM_496631		Kinases
2321	FLT1	2321	NM_002019		Kinases
2322	FLT3	2322	NM_004119		Kinases
2324	FLT4	2324	NM_002020		Kinases
64122	FN3K	64122	NM_022158		Kinases
79672	FN3KRP	79672	NM_024619		Kinases
2475	FRAP1	2475	NM_004958		Kinases
2395	FRDA	2395	NM_000144		Kinases
2444	FRK	2444	NM_002031		Kinases
197258	FUK	197258	NM_145059		Kinases
2533	FYB	2533	NM_001465		Kinases
2534	FYN	2534	NM_002037		Kinases
2580	GAK	2580	NM_005255		Kinases
2584	GALK1	2584	NM_000154		Kinases
2585	GALK2	2585	NM_002044		Kinases
2596	GAP43	2596	NM_002045		Kinases
2645	GCK	2645	NM_000162		Kinases
2675	GFRA2	2675	NM_001495		Kinases
2710	GK	2710	NM_000167		Kinases
2712	GK2	2712	NM_033214		Kinases
2764	GMFB	2764	NM_004124		Kinases
9535	GMFG	9535	NM_004877		Kinases
10020	GNE	10020	NM_005476		Kinases
2868	GRK4	2868	NM_005307		Kinases
2869	GRK5	2869	NM_005308		Kinases
2870	GRK6	2870	NM_002082		Kinases
131890	GRK7	131890	NM_139209		Kinases
83903	GSG2	83903	NM_031965		Kinases
2931	GSK3A	2931	NM_019884		Kinases
2932	GSK3B	2932	NM_002093		Kinases
2965	GTF2H1	2965	NM_005316		Kinases
2984	GUCY2C	2984	NM_004963		Kinases
3000	GUCY2D	3000	NM_000180		Kinases
2986	GUCY2F	2986	NM_001522		Kinases
2987	GUK1	2987	NM_000858		Kinases
26353	HSPB8	26353	NM_014365		Kinases
115701	HAK	115701	NM_052947		Kinases
3055	HCK	3055	NM_002110		Kinases
204851	HIPK1	204851	NM_152696		Kinases
28996	HIPK2	28996	NM_022740		Kinases
10114	HIPK3	10114	NM_005734		Kinases
147746	HIPK4	147746	NM_144685		Kinases
3098	HK1	3098	NM_000188		Kinases
3099	HK2	3099	NM_000189		Kinases
3101	HK3	3101	NM_002115		Kinases
27102	HRI	27102	NM_014413		Kinases
55351	STK32B	55351	NM_018401		Kinases
55561	HSMDPKIN	55561	XM_290516		Kinases
30811	HUNK	30811	NM_014586		Kinases
9270	ITGB1BP1	9270	NM_004763		Kinases
22858	ICK	22858	NM_014920		Kinases
3480	IGF1R	3480	NM_000875		Kinases
9807	IHPK1	9807	NM_153273		Kinases
51447	IHPK2	51447	NM_016291		Kinases
117283	IHPK3	117283	NM_054111		Kinases
8518	IKBKAP	8518	NM_003640		Kinases
3551	IKBKB	3551	XM_032491		Kinases
9641	IKBKE	9641	NM_014002		Kinases
3558	IL2	3558	NM_000586		Kinases
3611	ILK	3611	NM_004517		Kinases
80895	ILKAP	80895	NM_030768		Kinases
253430	IPMK	253430	NM_152230		Kinases
3643	INSR	3643	NM_000208		Kinases
3645	INSRR	3645	NM_014215		Kinases
3654	IRAK1	3654	NM_001569		Kinases
3656	IRAK2	3656	NM_001570		Kinases
11213	IRAK3	11213	NM_007199		Kinases
3667	IRS1	3667	NM_005544		Kinases
3702	ITK	3702	NM_005546		Kinases
3705	ITPK1	3705	NM_014216		Kinases
3706	ITPKA	3706	NM_002220		Kinases
3707	ITPKB	3707	NM_002221		Kinases
80271	ITPKC	80271	NM_025194		Kinases
3716	JAK1	3716	NM_002227		Kinases
3717	JAK2	3717	NM_004972		Kinases
3718	JAK3	3718	NM_000215		Kinases
51347	JIK	51347	NM_016281		Kinases
3791	KDR	3791	NM_002253		Kinases
3795	KHK	3795	NM_000221		Kinases
23043	TNIK	23043	XM_039796		Kinases
23031	MAST3	23031	XM_038150		Kinases
23387	KIAA0999	23387	NM_025164		Kinases
57551	KIAA1361	57551	XM_290796		Kinases
57574	MARCH4	57574	NM_020814		Kinases
57729	KIAA1639	57729	XM_290923		Kinases
85443	KIAA1765	85443	XM_047355		Kinases
84451	KIAA1804	84451	NM_032435		Kinases
84446	KIAA1811	84446	NM_032430		Kinases
114783	LMTK3	114783	XM_055866		Kinases
23303	KIF13B	23303	NM_015254		Kinases
127933	UHMK1	127933	NM_144624		Kinases
3815	KIT	3815	NM_000222		Kinases
22853	LMTK2	22853	NM_014916		Kinases
283455	KSR2	283455	NM_173598		Kinases
80216	LAK	80216	NM_025144		Kinases
9113	LATS1	9113	NM_004690		Kinases
26524	LATS2	26524	NM_014572		Kinases
3932	LCK	3932	NM_005356		Kinases
3937	LCP2	3937	NM_005565		Kinases
10611	LIM	10611	NM_006457		Kinases
3984	LIMK1	3984	NM_002314		Kinases
3985	LIMK2	3985	NM_005569		Kinases
115704	LOC115704	115704	NM_145245		Kinases
149420	PDIK1L	149420	NM_152835		Kinases
221823	PRPS1L1	221823	NM_175886		Kinases
340371	NRBP2	340371	NM_178564		Kinases
91807	MLCK	91807	NM_182493		Kinases
4058	LTK	4058	NM_002344		Kinases
92335	LYK5	92335	NM_153335		Kinases
4067	LYN	4067	NM_002350		Kinases
4092	SMAD7	4092	NM_005904		Kinases
260425	MAGI-3	260425	NM_020965		Kinases
4117	MAK	4117	NM_005906		Kinases
10892	MALT1	10892	NM_006785		Kinases
5604	MAP2K1	5604	NM_002755		Kinases
8649	MAP2K1IP1	8649	NM_021970		Kinases
5605	MAP2K2	5605	NM_030662		Kinases
5606	MAP2K3	5606	NM_002756		Kinases
6416	MAP2K4	6416	NM_003010		Kinases
5607	MAP2K5	5607	NM_002757		Kinases
5608	MAP2K6	5608	NM_002758		Kinases
5609	MAP2K7	5609	NM_145185		Kinases
4214	MAP3K1	4214	XM_042066		Kinases
4294	MAP3K10	4294	NM_002446		Kinases
4296	MAP3K11	4296	NM_002419		Kinases
7786	MAP3K12	7786	NM_006301		Kinases
9175	MAP3K13	9175	NM_004721		Kinases
9020	MAP3K14	9020	NM_003954		Kinases
10746	MAP3K2	10746	NM_006609		Kinases
4215	MAP3K3	4215	NM_002401		Kinases
4216	MAP3K4	4216	NM_005922		Kinases
4217	MAP3K5	4217	NM_005923		Kinases
9064	MAP3K6	9064	NM_004672		Kinases
6885	MAP3K7	6885	NM_003188		Kinases
1326	MAP3K8	1326	NM_005204		Kinases
4293	MAP3K9	4293	NM_033141		Kinases
11184	MAP4K1	11184	NM_007181		Kinases
5871	MAP4K2	5871	NM_004579		Kinases
8491	MAP4K3	8491	NM_003618		Kinases
9448	MAP4K4	9448	NM_004834		Kinases
11183	MAP4K5	11183	NM_006575		Kinases
5594	MAPK1	5594	NM_002745		Kinases
5602	MAPK10	5602	NM_002753		Kinases
5600	MAPK11	5600	NM_002751		Kinases
6300	MAPK12	6300	NM_002969		Kinases
5603	MAPK13	5603	NM_002754		Kinases
1432	MAPK14	1432	NM_001315		Kinases
5595	MAPK3	5595	NM_002746		Kinases
5596	MAPK4	5596	NM_002747		Kinases
5597	MAPK6	5597	NM_002748		Kinases
5598	MAPK7	5598	NM_002749		Kinases
5599	MAPK8	5599	NM_002750		Kinases
9479	MAPK8IP1	9479	NM_005456		Kinases
23542	MAPK8IP2	23542	NM_012324		Kinases
23162	MAPK8IP3	23162	NM_015133		Kinases
5601	MAPK9	5601	NM_002752		Kinases
9261	MAPKAPK2	9261	NM_004759		Kinases
7867	MAPKAPK3	7867	NM_004635		Kinases
8550	MAPKAPK5	8550	NM_003668		Kinases
4139	MARK1	4139	NM_018650		Kinases
2011	MARK2	2011	NM_004954		Kinases
4140	MARK3	4140	NM_002376		Kinases
57787	MARK4	57787	NM_031417		Kinases
23139	MAST2	23139	NM_015112		Kinases
4145	MATK	4145	NM_002378		Kinases
51562	MBIP	51562	NM_016586		Kinases
9833	MELK	9833	NM_014791		Kinases
10461	MERTK	10461	NM_006343		Kinases
4233	MET	4233	NM_000245		Kinases
93627	MGC16169	93627	NM_033115		Kinases
202374	STK32A	202374	NM_145001		Kinases
206426	MGC26597	206426	NM_152700		Kinases
122011	CSNK1A1L	122011	NM_145203		Kinases
167359	MGC42105	167359	NM_153361		Kinases
169436	C9ORF96	169436	XM_291304		Kinases
166614	MGC45428	166614	NM_152619		Kinases
138429	PIP5KL1	138429	NM_173492		Kinases
83931	MGC4796	83931	NM_032017		Kinases
80724	MGC5601	80724	NM_025247		Kinases
79012	MGC8407	79012	NM_024046		Kinases
57538	MIDORI	57538	NM_020778		Kinases
50488	MINK	50488	NM_015716		Kinases
8569	MKNK1	8569	NM_003684		Kinases
2872	MKNK2	2872	NM_017572		Kinases
4342	MOS	4342	NM_005372		Kinases
4354	MPP1	4354	NM_002436		Kinases
4355	MPP2	4355	NM_005374		Kinases
4356	MPP3	4356	NM_001932		Kinases
9019	MPZL1	9019	NM_003953		Kinases
9902	MRC2	9902	NM_006039		Kinases
4486	MST1R	4486	NM_002447		Kinases
51765	RP6-213H19.1	51765	NM_016542		Kinases
4593	MUSK	4593	NM_005592		Kinases
4597	MVD	4597	NM_002461		Kinases
4598	MVK	4598	NM_000431		Kinases
4638	MYLK	4638	NM_005965		Kinases
85366	MYLK2	85366	NM_033118		Kinases
53904	MYO3A	53904	NM_017433		Kinases
140469	MYO3B	140469	NM_138995		Kinases
55577	NAGK	55577	NM_017567		Kinases
26960	NBEA	26960	NM_015678		Kinases
80347	COASY	80347	NM_025233		Kinases
4750	NEK1	4750	XM_291107		Kinases
79858	NEK11	79858	NM_024800		Kinases
4751	NEK2	4751	NM_002497		Kinases
4752	NEK3	4752	NM_002498		Kinases
6787	NEK4	6787	NM_003157		Kinases
10783	NEK6	10783	NM_014397		Kinases
140609	NEK7	140609	NM_133494		Kinases
284086	NEK8	284086	NM_178170		Kinases
91754	NEK9	91754	NM_033116		Kinases
51701	NLK	51701	NM_016231		Kinases
4830	NME1	4830	NM_000269		Kinases
4831	NME2	4831	NM_002512		Kinases
4832	NME3	4832	NM_002513		Kinases
4833	NME4	4833	NM_005009		Kinases
8382	NME5	8382	NM_003551		Kinases
10201	NME6	10201	NM_005793		Kinases
29922	NME7	29922	NM_013330		Kinases
4881	NPR1	4881	NM_000906		Kinases
4882	NPR2	4882	NM_000907		Kinases
29959	NRBP	29959	NM_013392		Kinases
10718	NRG3	10718	XM_166086		Kinases
4914	NTRK1	4914	NM_002529		Kinases
4915	NTRK2	4915	NM_006180		Kinases
4916	NTRK3	4916	NM_002530		Kinases
89882	NYD-SP25	89882	NM_033516		Kinases
9943	OSR1	9943	NM_005109		Kinases
55197	P15RS	55197	NM_018170		Kinases
57147	PACE-1	57147	NM_020423		Kinases
29993	PACSIN1	29993	NM_020804		Kinases
55824	PAG	55824	NM_018440		Kinases
5058	PAK1	5058	NM_002576		Kinases
5062	PAK2	5062	NM_002577		Kinases
5063	PAK3	5063	NM_002578		Kinases
10298	PAK4	10298	NM_005884		Kinases
56924	PAK6	56924	NM_020168		Kinases
57144	PAK7	57144	NM_020341		Kinases
53354	PANK1	53354	NM_138316		Kinases
79646	PANK3	79646	NM_024594		Kinases
55229	PANK4	55229	NM_018216		Kinases
9061	PAPSS1	9061	NM_005443		Kinases
9060	PAPSS2	9060	NM_004670		Kinases
23178	PASK	23178	NM_015148		Kinases
5105	PCK1	5105	NM_002591		Kinases
5106	PCK2	5106	NM_004563		Kinases
5127	PCTK1	5127	NM_006201		Kinases
5128	PCTK2	5128	NM_002595		Kinases
5129	PCTK3	5129	NM_002596		Kinases
5156	PDGFRA	5156	NM_006206		Kinases
5159	PDGFRB	5159	NM_002609		Kinases
5163	PDK1	5163	NM_002610		Kinases
5164	PDK2	5164	NM_002611		Kinases
5165	PDK3	5165	NM_005391		Kinases
5166	PDK4	5166	NM_002612		Kinases
5170	PDPK1	5170	NM_002613		Kinases
8566	PDXK	8566	NM_003681		Kinases
5207	PFKFB1	5207	NM_002625		Kinases
5208	PFKFB2	5208	NM_006212		Kinases
5209	PFKFB3	5209	NM_004566		Kinases
5210	PFKFB4	5210	NM_004567		Kinases
5211	PFKL	5211	NM_002626		Kinases
5213	PFKM	5213	NM_000289		Kinases
5214	PFKP	5214	NM_002627		Kinases
5218	PFTK1	5218	NM_012395		Kinases
5230	PGK1	5230	NM_000291		Kinases
5232	PGK2	5232	NM_138733		Kinases
5255	PHKA1	5255	NM_002637		Kinases
5256	PHKA2	5256	NM_000292		Kinases
5260	PHKG1	5260	NM_006213		Kinases
5261	PHKG2	5261	NM_000294		Kinases
55300	PI4K2B	55300	NM_018323		Kinases
55361	PI4KII	55361	NM_018425		Kinases
5286	PIK3C2A	5286	NM_002645		Kinases
5287	PIK3C2B	5287	NM_002646		Kinases
5288	PIK3C2G	5288	NM_004570		Kinases
5290	PIK3CA	5290	NM_006218		Kinases
5291	PIK3CB	5291	NM_006219		Kinases
5294	PIK3CG	5294	NM_002649		Kinases
5295	PIK3R1	5295	NM_181504		Kinases
5296	PIK3R2	5296	NM_005027		Kinases
8503	PIK3R3	8503	NM_003629		Kinases
30849	PIK3R4	30849	NM_014602		Kinases
5297	PIK4CA	5297	NM_002650		Kinases
5298	PIK4CB	5298	NM_002651		Kinases
5292	PIM1	5292	NM_002648		Kinases
11040	PIM2	11040	NM_006875		Kinases
65018	PINK1	65018	NM_032409		Kinases
8394	PIP5K1A	8394	NM_003557		Kinases
5305	PIP5K2A	5305	NM_005028		Kinases
8396	PIP5K2B	8396	NM_003559		Kinases
79837	PIP5K2C	79837	NM_024779		Kinases
83394	PITPNM3	83394	NM_031220		Kinases
282974	STK32C	282974	NM_173575		Kinases
5569	PKIA	5569	NM_006823		Kinases
5570	PKIB	5570	NM_032471		Kinases
5313	PKLR	5313	NM_000298		Kinases
5315	PKM2	5315	NM_002654		Kinases
9088	PKMYT1	9088	NM_004203		Kinases
29941	PKN3	29941	NM_013355		Kinases
5347	PLK1	5347	NM_005030		Kinases
5394	EXOSC10	5394	NM_002685		Kinases
10654	PMVK	10654	NM_006556		Kinases
11284	PNKP	11284	NM_007254		Kinases
84152	PPP1R1B	84152	NM_032192		Kinases
5515	PPP2CA	5515	NM_002715		Kinases
5516	PPP2CB	5516	NM_004156		Kinases
5531	PPP4C	5531	NM_002720		Kinases
5562	PRKAA1	5562	NM_006251		Kinases
5563	PRKAA2	5563	NM_006252		Kinases
5566	PRKACA	5566	NM_002730		Kinases
5567	PRKACB	5567	NM_002731		Kinases
5568	PRKACG	5568	NM_002732		Kinases
5571	PRKAG1	5571	NM_002733		Kinases
53632	PRKAG3	53632	NM_017431		Kinases
5573	PRKAR1A	5573	NM_002734		Kinases
5576	PRKAR2A	5576	NM_004157		Kinases
5577	PRKAR2B	5577	NM_002736		Kinases
5578	PRKCA	5578	NM_002737		Kinases
9463	PRKCABP	9463	NM_012407		Kinases
5579	PRKCB1	5579	NM_002738		Kinases
5580	PRKCD	5580	NM_006254		Kinases
5581	PRKCE	5581	NM_005400		Kinases
5582	PRKCG	5582	NM_002739		Kinases
5583	PRKCH	5583	NM_006255		Kinases
5584	PRKCI	5584	NM_002740		Kinases
5585	PRKCL1	5585	NM_002741		Kinases
5586	PRKCL2	5586	NM_006256		Kinases
5587	PRKCM	5587	NM_002742		Kinases
23683	PRKCN	23683	NM_005813		Kinases
5588	PRKCQ	5588	NM_006257		Kinases
5589	PRKCSH	5589	NM_002743		Kinases
5590	PRKCZ	5590	NM_002744		Kinases
25865	PRKD2	25865	NM_016457		Kinases
5591	PRKDC	5591	NM_006904		Kinases
5592	PRKG1	5592	NM_006258		Kinases
5593	PRKG2	5593	NM_006259		Kinases
5610	PRKR	5610	NM_002759		Kinases
8575	PRKRA	8575	NM_003690		Kinases
65125	PRKWNK1	65125	NM_018979		Kinases
65268	PRKWNK2	65268	NM_006648		Kinases
65267	PRKWNK3	65267	NM_020922		Kinases
65266	WNK4	65266	NM_032387		Kinases
5613	PRKX	5613	NM_005044		Kinases
5616	PRKY	5616	NM_002760		Kinases
8899	PRPF4B	8899	NM_003913		Kinases
5631	PRPS1	5631	NM_002764		Kinases
5634	PRPS2	5634	NM_002765		Kinases
5635	PRPSAP1	5635	NM_002766		Kinases
5636	PRPSAP2	5636	NM_002767		Kinases
9344	TAO1	9344	NM_004783		Kinases
5681	PSKH1	5681	NM_006742		Kinases
85481	PSKH2	85481	NM_033126		Kinases
5747	PTK2	5747	NM_005607		Kinases
2185	PTK2B	2185	NM_004103		Kinases
5753	PTK6	5753	NM_005975		Kinases
5754	PTK7	5754	NM_002821		Kinases
5756	PTK9	5756	NM_002822		Kinases
11344	PTK9L	11344	NM_007284		Kinases
84867	PTPN5	84867	NM_032781		Kinases
5793	PTPRG	5793	NM_002841		Kinases
5795	PTPRJ	5795	NM_002843		Kinases
5801	PTPRR	5801	NM_002849		Kinases
11122	PTPRT	11122	NM_007050		Kinases
54899	PXK	54899	NM_017771		Kinases
5832	PYCS	5832	NM_002860		Kinases
5879	RAC1	5879	NM_018890		Kinases
5894	RAF1	5894	NM_002880		Kinases
5891	RAGE	5891	NM_014226		Kinases
5924	RASGRF2	5924	NM_006909		Kinases
64080	RBKS	64080	NM_022128		Kinases
5979	RET	5979	NM_000323		Kinases
5987	RFP	5987	NM_006510		Kinases
6011	GRK1	6011	NM_002929		Kinases
83732	RIOK1	83732	NM_031480		Kinases
8780	RIOK3	8780	NM_003831		Kinases
8737	RIPK1	8737	NM_003804		Kinases
8767	RIPK2	8767	NM_003821		Kinases
11035	RIPK3	11035	NM_006871		Kinases
6041	RNASEL	6041	NM_021133		Kinases
6093	ROCK1	6093	NM_005406		Kinases
9475	ROCK2	9475	NM_004850		Kinases
4919	ROR1	4919	NM_005012		Kinases
4920	ROR2	4920	NM_004560		Kinases
6098	ROS1	6098	NM_002944		Kinases
6102	RP2	6102	NM_006915		Kinases
6195	RPS6KA1	6195	NM_002953		Kinases
6196	RPS6KA2	6196	NM_021135		Kinases
6197	RPS6KA3	6197	NM_004586		Kinases
8986	RPS6KA4	8986	NM_003942		Kinases
9252	RPS6KA5	9252	NM_004755		Kinases
27330	RPS6KA6	27330	NM_014496		Kinases
6198	RPS6KB1	6198	NM_003161		Kinases
6199	RPS6KB2	6199	NM_003952		Kinases
26750	RPS6KC1	26750	NM_012424		Kinases
83694	RPS6KL1	83694	NM_031464		Kinases
6259	RYK	6259	NM_002958		Kinases
22983	SAST	22983	NM_014975		Kinases
8631	SCAP1	8631	NM_003726		Kinases
57410	SCYL1	57410	NM_020680		Kinases
22929	SEPHS1	22929	NM_012247		Kinases
6446	SGK	6446	NM_005627		Kinases
10110	SGK2	10110	NM_016276		Kinases
23678	SGKL	23678	NM_013257		Kinases
6464	SHC1	6464	NM_003029		Kinases
23235	SIK2	23235	NM_015191		Kinases
9748	SLK	9748	NM_014720		Kinases
23049	SMG1	23049	NM_014006		Kinases
81788	SNARK	81788	NM_030952		Kinases
150094	SNF1LK	150094	NM_173354		Kinases
10769	PLK2	10769	NM_006622		Kinases
54861	SNRK	54861	NM_017719		Kinases
8651	SOCS1	8651	NM_003745		Kinases
9655	SOCS5	9655	NM_014011		Kinases
53340	SPA17	53340	NM_017425		Kinases
56990	SPEC2	56990	NM_020240		Kinases
8877	SPHK1	8877	NM_021972		Kinases
56848	SPHK2	56848	NM_020126		Kinases
22928	SEPHS2	22928	NM_012248		Kinases
8878	SQSTM1	8878	NM_003900		Kinases
6714	SRC	6714	NM_005417		Kinases
6725	SRMS	6725	NM_080823		Kinases
6732	SRPK1	6732	NM_003137		Kinases
6733	SRPK2	6733	NM_182691		Kinases
10006	ABI1	10006	NM_005470		Kinases
83983	SSTK	83983	NM_032037		Kinases
6793	STK10	6793	NM_005990		Kinases
6794	STK11	6794	NM_000455		Kinases
8576	STK16	8576	NM_003691		Kinases
9263	STK17A	9263	NM_004760		Kinases
9262	STK17B	9262	NM_004226		Kinases
10733	PLK4	10733	NM_014264		Kinases
8859	STK19	8859	NM_004197		Kinases
23617	STK22B	23617	NM_053006		Kinases
81629	STK22C	81629	NM_052841		Kinases
83942	STK22D	83942	NM_032028		Kinases
26576	STK23	26576	NM_014370		Kinases
8428	STK24	8428	NM_003576		Kinases
10494	STK25	10494	NM_006374		Kinases
9024	STK29	9024	NM_003957		Kinases
6788	STK3	6788	NM_006281		Kinases
56164	STK31	56164	NM_031414		Kinases
65975	STK33	65975	NM_030906		Kinases
140901	STK35	140901	NM_080836		Kinases
27148	STK36	27148	NM_015690		Kinases
11329	STK38	11329	NM_007271		Kinases
23012	STK38L	23012	NM_015000		Kinases
27347	STK39	27347	NM_013233		Kinases
6789	STK4	6789	NM_006282		Kinases
6790	STK6	6790	NM_003600		Kinases
6850	SYK	6850	NM_003177		Kinases
6872	TAF1	6872	NM_004606		Kinases
138474	TAF1L	138474	NM_153809		Kinases
9344	TAO1	9344	NM_004783		Kinases
29110	TBK1	29110	NM_013254		Kinases
7006	TEC	7006	NM_003215		Kinases
7010	TEK	7010	NM_000459		Kinases
7016	TESK1	7016	NM_006285		Kinases
10420	TESK2	10420	NM_007170		Kinases
56155	TEX14	56155	NM_031272		Kinases
7046	TGFBR1	7046	NM_004612		Kinases
7048	TGFBR2	7048	NM_003242		Kinases
7075	TIE	7075	NM_005424		Kinases
9414	TJP2	9414	NM_004817		Kinases
7083	TK1	7083	NM_003258		Kinases
7084	TK2	7084	NM_004614		Kinases
9874	TLK1	9874	NM_012290		Kinases
11011	TLK2	11011	NM_006852		Kinases
7096	TLR1	7096	NM_003263		Kinases
7098	TLR3	7098	NM_003265		Kinases
7099	TLR4	7099	NM_003266		Kinases
10333	TLR6	10333	NM_006068		Kinases
8797	TNFRSF10A	8797	NM_003844		Kinases
8711	TNK1	8711	NM_003985		Kinases
55872	TOPK	55872	NM_018492		Kinases
27010	TPK1	27010	NM_022445		Kinases
11139	KALRN	11139	NM_007064		Kinases
28951	TRIB2	28951	NM_021643		Kinases
50852	TRIM	50852	NM_016388		Kinases
7204	TRIO	7204	NM_007118		Kinases
140803	TRPM6	140803	NM_017662		Kinases
54822	TRPM7	54822	NM_017672		Kinases
60385	TSKS	60385	NM_021733		Kinases
84630	TTBK1	84630	XM_166453		Kinases
146057	TTBK2	146057	NM_173500		Kinases
7272	TTK	7272	NM_003318		Kinases
7273	TTN	7273	NM_003319		Kinases
7294	TXK	7294	NM_003328		Kinases
51314	TXNDC3	51314	NM_016616		Kinases
7297	TYK2	7297	NM_003331		Kinases
7301	TYRO3	7301	NM_006293		Kinases
83549	UCK1	83549	NM_031432		Kinases
7360	UGP2	7360	NM_006759		Kinases
8408	ULK1	8408	NM_003565		Kinases
9706	ULK2	9706	NM_014683		Kinases
51727	UMP-CMPK	51727	NM_016308		Kinases
7371	UMPK	7371	NM_012474		Kinases
54963	URKL1	54963	NM_017859		Kinases
7443	VRK1	7443	NM_003384		Kinases
7444	VRK2	7444	NM_006296		Kinases
51231	VRK3	51231	NM_016440		Kinases
7465	WEE1	7465	NM_003390		Kinases
11197	WIF1	11197	NM_007191		Kinases
9942	XYLB	9942	NM_005108		Kinases
7525	YES1	7525	NM_005433		Kinases
7533	YWHAH	7533	NM_003405		Kinases
10971	YWHAQ	10971	NM_006826		Kinases
51776	ZAK	51776	NM_133646		Kinases
7535	ZAP70	7535	NM_001079		Kinases
25	ABL1	25	NM_005157	62362413	TF
88	ACTN2	88	NM_001103	161377421	TF
165	AEBP1	165	NM_001129	53692188	TF
166	AES	166	NM_198970	39812026	TF
190	NR0B1	190	NM_000475	5016089	TF
196	AHR	196	NM_001621	86792459	TF
257	ALX3	257	NM_006492	113204603	TF
326	AIRE	326	NM_000658	4557292	TF
328	APEX1	328	NM_001641	18375500	TF
367	AR	367	NM_001011645	58535454	TF
401	PHOX2A	401	NM_005169	46249381	TF
405	ARNT	405	NM_001668	30795243	TF
406	ARNTL	406	NM_001178	20127415	TF
429	ASCL1	429	NM_004316	55743093	TF
430	ASCL2	430	NM_005170	42716308	TF
463	ATBF1	463	NM_006885	118498344	TF
466	ATF1	466	NM_005171	147905222	TF
467	ATF3	467	NM_001030287	95102484	TF
468	ATF4	468	NM_001675	33469975	TF
472	ATM	472	NM_138292	73486662	TF
473	RERE	473	NM_001042682	112382225	TF
474	ATOH1	474	NM_005172	4885074	TF
535	ATP6V0A1	535	NM_005177	77539781	TF
546	ATRX	546	NM_138270	130979649	TF
571	BACH1	571	NM_001011545	59559716	TF
579	BAPX1	579	NM_001189	155030212	TF
580	BARD1	580	NM_000465	157266327	TF
602	BCL3	602	NM_005178	148277050	TF
604	BCL6	604	NM_001706	21040323	TF
632	BGLAP	632	NM_199173	158517828	TF
639	PRDM1	639	NM_182907	33946273	TF
646	BNC1	646	NM_001717	157276587	TF
648	BMI1	648	NM_005180	39725706	TF
661	POLR3D	661	NM_001722	55769551	TF
668	FOXL2	668	NM_023067	42716284	TF
672	BRCA1	672	NM_007298	63252875	TF
675	BRCA2	675	NM_000059	119395733	TF
676	BRDT	676	NM_001726	46399197	TF
677	ZFP36L1	677	NM_004926	15812179	TF
678	ZFP36L2	678	NM_006887	15812177	TF
687	BTEB1	687	NM_001206	59853224	TF
688	KLF5	688	NM_001730	52630441	TF
689	BTF3	689	NM_001207	83641883	TF
694	BTG1	694	NM_001731	4502472	TF
811	CALR	811	NM_004343	5921996	TF
814	CAMK4	814	NM_001744	27477118	TF
860	RUNX2	860	NM_001015051	116734652	TF
861	RUNX1	861	NM_001754	49574544	TF
862	CBFA2T1	862	NM_004349	28329413	TF
863	CBFA2T3	863	NM_005187	28872802	TF
864	RUNX3	864	NM_004350	110735400	TF
865	CBFB	865	NM_001755	47132615	TF
867	CBL	867	NM_005188	52426744	TF
898	CCNE1	898	NM_001238	17318558	TF
902	CCNH	902	NM_001239	17738313	TF
904	CCNT1	904	NM_001240	17978465	TF
905	CCNT2	905	NM_058241	17978467	TF
941	CD80	941	NM_005191	113722122	TF
1022	CDK7	1022	NM_001799	161016768	TF
1029	CDKN2A	1029	NM_058195	47132605	TF
1030	CDKN2B	1030	NM_004936	47132608	TF
1031	CDKN2C	1031	NM_001262	17981697	TF
1032	CDKN2D	1032	NM_079421	39995073	TF
1044	CDX1	1044	NM_001804	121114295	TF
1045	CDX2	1045	NM_001265	24431948	TF
1046	CDX4	1046	NM_005193	4885126	TF
1050	CEBPA	1050	NM_004364	28872793	TF
1051	CEBPB	1051	NM_005194	28872795	TF
1052	CEBPD	1052	NM_005195	125661056	TF
1053	CEBPE	1053	NM_001805	28872799	TF
1054	CEBPG	1054	NM_001806	34452718	TF
1108	CHD4	1108	NM_001273	51599155	TF
1112	CHES1	1112	NM_001085471	146231999	TF
1161	CKN1	1161	NM_001007234	55956772	TF
1316	COPEB	1316	NM_001300	56550115	TF
1385	CREB1	1385	NM_134442	22219460	TF
1386	ATF2	1386	NM_001880	22538421	TF
1387	CREBBP	1387	NM_001079846	119943101	TF
1388	CREBL1	1388	NM_004381	20631976	TF
1389	CREBL2	1389	NM_001310	21536277	TF
1406	CRX	1406	NM_000554	87196337	TF
1407	CRY1	1407	NM_004075	19923246	TF
1482	NKX2-5	1482	NM_004387	49574504	TF
1487	CTBP1	1487	NM_001328	61743965	TF
1488	CTBP2	1488	NM_001329	145580576	TF
1499	CTNNB1	1499	NM_001904	4503130	TF
1523	CUTL1	1523	NM_181500	31652237	TF
1540	CYLD	1540	NM_001042355	109637773	TF
1602	DACH1	1602	NM_004392	55749828	TF
1616	DAXX	1616	NM_001350	53828721	TF
1628	DBP	1628	NM_001352	31542492	TF
1630	DCC	1630	NM_005215	110431347	TF
1649	DDIT3	1649	NM_004083	50345277	TF
1655	DDX5	1655	NM_004396	13514826	TF
1745	DLX1	1745	NM_001038493	84043955	TF
1746	DLX2	1746	NM_004405	84043958	TF
1747	DLX3	1747	NM_005220	38327640	TF
1748	DLX4	1748	NM_001934	20143959	TF
1749	DLX5	1749	NM_005221	84043959	TF
1750	DLX6	1750	NM_005222	82659114	TF
1761	DMRT1	1761	NM_021951	62241025	TF
1785	DNM2	1785	NM_004945	56549118	TF
1786	DNMT1	1786	NM_001379	4503350	TF
1810	DR1	1810	NM_001938	4503380	TF
1811	SLC26A3	1811	NM_000111	4557534	TF
1820	ARID3A	1820	NM_005224	118026938	TF
1822	DRPLA	1822	NM_001940	55750040	TF
1827	DSCR1	1827	NM_203417	44680107	TF
1831	DSIPI	1831	NM_001015881	62865624	TF
1840	DTX1	1840	NM_004416	4758201	TF
1869	E2F1	1869	NM_005225	12669910	TF
1870	E2F2	1870	NM_004091	34485718	TF
1871	E2F3	1871	NM_001949	12669913	TF
1874	E2F4	1874	NM_001950	44829053	TF
1875	E2F5	1875	NM_001083589	134142812	TF
1876	E2F6	1876	NM_198256	109637794	TF
1877	E4F1	1877	NM_004424	69885083	TF
1879	EBF	1879	NM_024007	36054140	TF
1958	EGR1	1958	NM_001964	31317226	TF
1959	EGR2	1959	NM_000399	9845523	TF
1960	EGR3	1960	NM_004430	31317227	TF
1961	EGR4	1961	NM_001965	145301591	TF
1997	ELF1	1997	NM_172373	34222093	TF
1998	ELF2	1998	NM_006874	42544175	TF
1999	ELF3	1999	NM_004433	40255034	TF
2000	ELF4	2000	NM_001421	142356172	TF
2001	ELF5	2001	NM_001422	38201715	TF
2002	ELK1	2002	NM_005229	11496880	TF
2004	ELK3	2004	NM_005230	4885202	TF
2005	ELK4	2005	NM_001973	41872447	TF
2016	EMX1	2016	NM_004097	94536799	TF
2018	EMX2	2018	NM_004098	31542586	TF
2019	EN1	2019	NM_001426	126090908	TF
2020	EN2	2020	NM_001427	126090912	TF
2023	ENO1	2023	NM_001428	16507965	TF
2033	EP300	2033	NM_001429	50345996	TF
2034	EPAS1	2034	NM_001430	41327154	TF
2063	NR2F6	2063	NM_005234	20070198	TF
2074	ERCC6	2074	NM_000124	4557564	TF
2077	ERF	2077	NM_006494	156104871	TF
2078	ERG	2078	NM_004449	46255021	TF
2099	ESR1	2099	NM_000125	62821793	TF
2100	ESR2	2100	NM_001437	94538323	TF
2101	ESRRA	2101	NM_004451	18860919	TF
2103	ESRRB	2103	NM_004452	22035686	TF
2104	ESRRG	2104	NM_001438	4503604	TF
2113	ETS1	2113	NM_005238	4885218	TF
2114	ETS2	2114	NM_005239	20127471	TF
2115	ETV1	2115	NM_004956	64368770	TF
2117	ETV3	2117	NM_005240	20270187	TF
2118	ETV4	2118	NM_001986	118918427	TF
2119	ETV5	2119	NM_004454	4758315	TF
2120	ETV6	2120	NM_001987	153267458	TF
2128	EVX1	2128	NM_001989	84043964	TF
2139	EYA2	2139	NM_172110	26667229	TF
2146	EZH2	2146	NM_152998	23510383	TF
2167	FABP4	2167	NM_001442	4557578	TF
2186	FALZ	2186	NM_004459	119395732	TF
2290	FOXG1B	2290	NM_005249	32307176	TF
2294	FOXF1	2294	NM_001451	110735444	TF
2295	FOXF2	2295	NM_001452	4557594	TF
2296	FOXC1	2296	NM_001453	119395715	TF
2297	FOXD1	2297	NM_004472	89903020	TF
2298	FOXD4	2298	NM_207305	75677593	TF
2299	FOXI1	2299	NM_144769	132566533	TF
2300	FOXL1	2300	NM_005250	109715868	TF
2301	FOXE3	2301	NM_012186	111074530	TF
2302	FOXJ1	2302	NM_001454	50301235	TF
2303	FOXC2	2303	NM_005251	4885236	TF
2304	FOXE1	2304	NM_004473	21618324	TF
2305	FOXM1	2305	NM_021953	11386144	TF
2306	FOXD2	2306	NM_004474	134142823	TF
2308	FOXO1A	2308	NM_002015	133930787	TF
2309	FOXO3A	2309	NM_201559	146260269	TF
2313	FLI1	2313	NM_002017	7110592	TF
2353	FOS	2353	NM_005252	6552332	TF
2354	FOSB	2354	NM_006732	5803016	TF
2355	FOSL2	2355	NM_005253	34734077	TF
2494	NR5A2	2494	NM_003822	45505141	TF
2516	NR5A1	2516	NM_004959	24432033	TF
2521	FUS	2521	NM_004960	58218971	TF
2551	GABPA	2551	NM_002040	163644305	TF
2553	GABPB2	2553	NM_016655	68215743	TF
2623	GATA1	2623	NM_002049	32483408	TF
2624	GATA2	2624	NM_032638	31982886	TF
2625	GATA3	2625	NM_002051	50541957	TF
2626	GATA4	2626	NM_002052	33188460	TF
2627	GATA6	2627	NM_005257	40288196	TF
2636	GBX1	2636	NM_001098834	149588929	TF
2637	GBX2	2637	NM_001485	45593143	TF
2639	GCDH	2639	NM_013976	50959158	TF
2648	GCN5L2	2648	NM_021078	153791534	TF
2649	NR6A1	2649	NM_001489	53729326	TF
2672	GFI1	2672	NM_005263	71037376	TF
2735	GLI	2735	NM_005269	4885278	TF
2736	GLI2	2736	NM_005270	86991431	TF
2737	GLI3	2737	NM_000168	119393898	TF
2908	NR3C1	2908	NM_001020825	66528641	TF
2909	GRLF1	2909	NM_004491	150417980	TF
2928	GSCL	2928	NM_005315	4885362	TF
2957	GTF2A1	2957	NM_201595	42476100	TF
2958	GTF2A2	2958	NM_004492	4758485	TF
2959	GTF2B	2959	NM_001514	157266305	TF
2960	GTF2E1	2960	NM_005513	144922724	TF
2961	GTF2E2	2961	NM_002095	115511050	TF
2962	GTF2F1	2962	NM_002096	156104890	TF
2963	GTF2F2	2963	NM_004128	4758487	TF
2965	GTF2H1	2965	NM_005316	19923304	TF
2966	GTF2H2	2966	NM_001515	118136303	TF
2967	GTF2H3	2967	NM_001516	28376643	TF
2968	GTF2H4	2968	NM_001517	54144651	TF
2969	GTF2I	2969	NM_001518	14670355	TF
2971	GTF3A	2971	NM_002097	166063994	TF
2972	BRF1	2972	NM_145685	148833509	TF
2975	GTF3C1	2975	NM_001520	101943239	TF
2976	GTF3C2	2976	NM_001035521	78482616	TF
3054	HCFC1	3054	NM_005334	98986456	TF
3059	HCLS1	3059	NM_005335	37059786	TF
3064	HD	3064	NM_002111	90903230	TF
3065	HDAC1	3065	NM_004964	13128859	TF
3066	HDAC2	3066	NM_001527	116284375	TF
3087	HHEX	3087	NM_002729	126131100	TF
3090	HIC1	3090	NM_001098202	148237269	TF
[truncated: 2,673 more rows]

## Sheet: Hs578T data
GeneID	treatment	Total Area (Mean)	Net Area (Mean)	MinorAxis (Mean)	MajorAxis (Mean)	AxialRatio (Mean)	Perimeter (Mean)	Roughness (Mean)	Solidity (Mean)	plate	barcode	Sum Tracks	number wells	mc TArea.zscore (Mean)	mc NArea.zscore (Mean)	mc MinorAxis.zscore (Mean)	mc MajorAxis.zscore (Mean)	mc AxialRatio.zscore (Mean)	mc Perimeter.zscore (Mean)	mc Solidity.zscore (Mean)	mc Roughness.zscore (Mean)	primary hits	selected for validation
22848	AAK1	10126.6	9462.63	88.9243	174.096	2.02157	721.937	4.5326	0.747837	Endo1a	Hs578T_	212	7	-0.711267	-0.657178	-0.723074	-1.94669	-1.52032	-2.0992	3.31858	-2.49714	#N/A	#N/A
22848	AAK1	10111.9	9449.47	88.8602	174.911	2.058	707.661	4.23515	0.768847	Kinase1a	Hs578T_	121	4	-0.193392	-0.0644695	-0.68808	-0.662411	-0.507208	-1.3801	2.49542	-2.09999	#N/A	#N/A
26574	AATF	10694.1	9853.03	96.7728	160.951	1.80127	645.231	3.49865	0.81563	Transcription Factors14a	Hs578T_	87	4	-0.480565	-0.58356	0.00438275	-2.49549	-2.42502	-2.27132	3.93023	-2.94953	#N/A	#N/A
9625	AATK	8113.02	7296.82	89.5352	136.932	1.58912	637.649	4.50992	0.755752	Kinase1a	Hs578T_	158	4	-2.24548	-2.22888	-0.481472	-3.29156	-3.24709	-2.38769	1.96074	-1.66368	yes	yes
10006	ABI1	10048	9388.62	92.915	162.992	1.78437	626.9	3.50263	0.799596	Endo1a	Hs578T_	200	8	-0.862354	-0.806201	-0.172161	-2.74406	-2.79627	-3.27004	5.24542	-3.86537	#N/A	#N/A
10006	ABI1	10076.2	9429.56	95.3949	149.661	1.59975	666.305	3.94472	0.79876	Kinase9a	Hs578T_	83	4	-0.0628818	0.0351614	1.12259	-2.38175	-3.15891	-1.97336	3.72642	-2.56979	#N/A	#N/A
25	ABL1	9875.25	9121.92	96.6544	143.131	1.51077	611.08	3.24896	0.818199	Endo1a	Hs578T_	382	8	-0.970323	-0.995152	0.429774	-3.96613	-4.19227	-3.40967	5.88368	-4.1765	yes	#N/A
25	ABL1	10009	9191.13	96.7658	143.49	1.50513	597.191	3.10137	0.82625	Adhesome8b	Hs578T_	277	4	0.0661829	0.039169	1.67345	-3.21653	-3.93986	-2.96317	4.6571	-3.60979	#N/A	#N/A
25	ABL1	9952.71	9214	97.1285	140.191	1.46982	632.898	3.41312	0.814772	Kinase1a	Hs578T_	198	4	-0.376017	-0.317035	1.0784	-3.07623	-3.95911	-2.45733	4.38264	-3.46527	#N/A	#N/A
25	ABL1	10656.7	9829.63	100.905	143.869	1.43635	620.628	3.1137	0.835495	transcription factors1a	Hs578T_	210	4	1.16295	1.19323	3.18019	-2.72187	-5.33439	-1.74078	3.8852	-2.43429	#N/A	#N/A
27	ABL2	13026.3	12163	104.604	183.114	1.79573	757.495	3.8629	0.793165	Kinase1a	Hs578T_	147	4	2.84316	2.68601	2.59231	-0.0831483	-2.01987	-0.65875	3.49619	-2.73014	#N/A	#N/A
29	ABR	13160.8	12314	112.611	176.115	1.57272	852.447	4.82545	0.751552	Adhesome8a	Hs578T_	82	4	3.93212	3.96375	5.25498	-0.86622	-3.5578	0.726604	2.09003	-1.36098	#N/A	#N/A
29777	ABT1	12019.7	11337.7	94.3533	226.729	2.65125	1004.99	7.53602	0.640365	Transcription Factors15a	Hs578T_	109	4	0.823382	0.93148	0.255551	1.94639	2.52819	2.37121	-2.44561	3.53356	yes	#N/A
80325	ABTB1	6961.43	6174.45	83.318	119.222	1.44767	464.525	2.75077	0.853463	Transcription factors17a	Hs578T_	165	4	-3.92472	-4.02838	-2.03188	-5.3866	-4.4894	-4.76992	5.43218	-4.21128	yes	#N/A
52	ACP1	12305.8	11453.6	102.452	194.824	1.96085	985.095	6.90765	0.693902	Phos3a	Hs578T_	143	4	0.884369	0.819888	1.42928	-0.39889	-1.49961	1.37891	0.498356	1.15889	#N/A	#N/A
53	ACP2	10506	9928.95	90.7469	205.123	2.46392	885.799	6.4134	0.672408	Phos1a	Hs578T_	111	4	-0.524971	-0.390092	-0.62476	0.226777	1.13611	0.149145	-0.267411	0.587761	#N/A	#N/A
54	ACP5	9784.09	9036.69	97.2716	139.374	1.4616	577.553	2.95537	0.849312	Phos2a	Hs578T_	81	4	-1.33313	-1.33094	0.419062	-3.6546	-4.13309	-3.86387	5.86104	-4.59163	yes	#N/A
51205	ACP6	13084.2	12218.3	105.58	187.778	1.85625	952.037	5.80648	0.702483	Phos2a	Hs578T_	126	4	1.69744	1.60031	2.0214	-0.793604	-2.04376	0.994905	0.780299	-0.320326	#N/A	#N/A
55	ACPP	11114.2	10452.8	103.74	192.548	1.96077	1004.1	7.92307	0.625765	Phos2a	Hs578T_	183	4	-0.108568	-0.0334271	1.62162	-0.544278	-1.49696	1.61884	-1.7929	2.59182	#N/A	#N/A
93650	ACPT	9081.22	8388.15	92.7194	158.91	1.76485	812.501	6.39047	0.693697	Phos3a	Hs578T_	344	4	-1.81128	-1.78519	-0.295903	-2.50424	-2.57687	-0.833311	0.520077	0.334059	#N/A	#N/A
60	ACTB	6127.26	5339.52	81.0263	100.916	1.24495	408.89	2.3985	0.87314	Adhesome8b	Hs578T_	157	4	-4.65736	-4.7792	-1.88037	-6.26707	-5.40827	-5.68077	6.2656	-4.52223	yes	#N/A
71	ACTG1	7870.09	7206.62	87.6442	119.096	1.38403	466.109	2.39327	0.888473	Adhesome8a	Hs578T_	74	3	-2.54338	-2.49609	-0.497621	-4.88652	-4.65576	-4.92187	6.92623	-4.62845	yes	#N/A
87	ACTN1	9648.35	8856.43	87.1085	165.692	1.96292	649.223	3.83312	0.793543	Adhesome1b	Hs578T_	242	4	-0.275746	-0.303659	-0.482973	-1.53043	-1.37191	-2.1762	3.51415	-2.63962	#N/A	#N/A
88	ACTN2	9304.18	8466.91	97.6978	125.212	1.30512	458.645	1.99832	0.905645	transcription factors1a	Hs578T_	132	4	-0.613476	-0.691215	2.36168	-4.29677	-6.30826	-4.12424	6.13946	-3.78205	yes	yes
81	ACTN4	9362.12	8500.68	96.3261	139.116	1.49012	626.429	3.7153	0.78545	Adhesome8b	Hs578T_	137	4	-0.7504	-0.845999	1.55144	-3.5165	-4.0291	-2.5287	3.23277	-2.79202	yes	#N/A
10097	ACTR2	4973.66	4442.11	66.0331	103.534	1.60329	391.229	2.72127	0.860501	Endo1a	Hs578T_	356	8	-5.16215	-5.02479	-4.23282	-6.4488	-3.69921	-5.90386	7.18288	-4.79906	yes	#N/A
10096	ACTR3	5174.51	4592.89	72.5528	91.6157	1.27545	358.738	2.05903	0.897417	Adhesome3b	Hs578T_	171	4	-5.80396	-5.69379	-3.7808	-6.92762	-5.23767	-6.40422	7.10723	-4.96496	yes	#N/A
10096	ACTR3	4949.59	4352.5	71.8422	90.2185	1.26605	342.651	2.0831	0.896999	Endo1a	Hs578T_	307	8	-5.22458	-5.14623	-3.39751	-7.32993	-5.45882	-6.51477	8.52919	-5.66866	yes	#N/A
90	ACVR1	9932.47	9127.71	91.9804	158.44	1.78503	715.15	4.3882	0.7612	Kinase1a	Hs578T_	243	4	-0.417461	-0.41747	-0.0618926	-1.8156	-2.13742	-1.27313	2.17977	-1.85225	#N/A	#N/A
91	ACVR1B	10995.7	10286.3	95.6309	180.853	1.9717	830.846	5.41942	0.71889	Kinase1a	Hs578T_	145	4	0.736969	0.789599	0.788951	-0.247289	-1.02076	0.398733	0.445261	-0.176274	#N/A	#N/A
130399	ACVR1C	10422.9	9531.54	93.1474	155.842	1.70332	672.652	3.85512	0.819202	Kinase1a	Hs578T_	142	4	0.171643	0.0500204	0.367323	-1.97606	-2.58013	-1.88041	4.56971	-2.75837	#N/A	#N/A
92	ACVR2	11585.4	10923.2	97.248	187.744	1.94165	920.898	6.40195	0.705672	Kinase1a	Hs578T_	154	4	1.23739	1.35453	0.96857	0.200696	-1.23388	1.69095	-0.104809	1.47039	#N/A	#N/A
93	ACVR2B	11060.1	10332	95.9758	167.993	1.78287	719.518	4.34502	0.77392	Kinase1a	Hs578T_	125	4	0.796485	0.832033	0.68924	-1.124	-2.07757	-1.20414	2.71203	-1.97126	#N/A	#N/A
94	ACVRL1	14857.2	13901.8	118.208	194.594	1.70273	949.237	5.62005	0.742233	Kinase1a	Hs578T_	114	4	4.80325	4.48948	5.70255	0.721148	-2.55152	2.11262	1.41036	0.108267	#N/A	#N/A
8038	ADAM12	6694.04	6144.34	70.1251	153.726	2.3117	576.621	4.35005	0.757513	Adhesome4b	Hs578T_	173	4	-3.93366	-3.73553	-4.34803	-2.40707	0.583372	-3.2336	2.2705	-1.95956	#N/A	#N/A
8751	ADAM15	10311.3	9564.89	93.9192	170.615	1.92612	730.925	4.75322	0.72511	Adhesome4b	Hs578T_	154	4	0.453406	0.528779	1.03381	-1.23668	-1.57233	-1.0117	1.15947	-1.4426	#N/A	#N/A
6868	ADAM17	11929	11162.1	100.17	190.748	1.98728	838.088	5.3001	0.73987	Adhesome4a	Hs578T_	133	4	2.54776	2.62135	2.48981	0.324081	-1.23676	0.588181	1.65822	-0.706219	#N/A	#N/A
8754	ADAM9	7680.75	7102.33	80.689	142.567	1.822	577.186	3.89655	0.79149	Adhesome4b	Hs578T_	186	4	-2.68475	-2.50206	-1.90417	-3.23782	-2.15519	-3.22725	3.45191	-2.55951	#N/A	#N/A
8754	ADAM9	7909.14	7346.21	82.3026	142.706	1.82432	567.212	3.58802	0.80117	Kinase1a	Hs578T_	235	4	-2.41105	-2.14461	-1.8709	-2.88397	-1.87646	-3.40186	3.82576	-3.18239	#N/A	#N/A
57143	ADCK1	11820.1	11031.9	106.148	157.114	1.49635	712.009	3.67938	0.808302	Kinase1a	Hs578T_	184	4	1.53265	1.49937	2.82351	-1.89569	-3.77837	-1.31667	4.11859	-3.03322	#N/A	#N/A
90956	ADCK2	9442.81	8615.39	88.2255	172.445	1.99205	777.674	5.50962	0.716385	Kinase1a	Hs578T_	165	4	-0.885208	-0.907377	-0.751038	-0.842516	-0.929292	-0.370844	0.337045	-0.00741693	#N/A	#N/A
79934	ADCK4	8460.13	7765.36	84.1524	194.55	2.71932	863.48	7.78415	0.625605	Kinase1a	Hs578T_	186	4	-1.87045	-1.7409	-1.7832	0.698564	3.38692	0.867099	-3.39489	3.73692	#N/A	#N/A
203054	ADCK5	9144.72	8447.07	92.7696	155.047	1.67335	692.607	4.64337	0.777905	Kinase1a	Hs578T_	157	4	-1.17232	-1.05973	0.144394	-2.03922	-2.76186	-1.59568	2.86977	-1.4414	#N/A	#N/A
107	ADCY1	9627.27	9061.39	90.4228	179.879	2.0755	874.322	6.88615	0.656543	CustomGPCR_2d	Hs578T_	223	4	-0.307569	-0.0604543	-0.081402	0.110525	0.0220313	1.32084	-1.77814	1.94886	#N/A	#N/A
108	ADCY2	8169.28	7296.68	89.8796	127.679	1.42475	518.229	2.8223	0.84891	CustomGPCR_1d	Hs578T_	326	4	-1.91119	-2.02166	-0.21177	-4.02799	-4.55252	-4.30833	5.85649	-4.65632	yes	#N/A
109	ADCY3	11278	10381.7	98.5921	185.716	1.9841	849.128	5.48445	0.70901	CustomGPCR_1d	Hs578T_	210	4	1.50359	1.40996	1.75565	0.481469	-0.606991	0.867118	0.305222	-0.331984	#N/A	#N/A
196883	ADCY4	15461.7	14524.2	111.894	225.027	2.14665	1062.69	6.29735	0.693605	CustomGPCR_1d	Hs578T_	162	4	6.26559	6.17635	4.82314	3.50762	0.541719	4.18118	-0.298102	0.984927	#N/A	#N/A
111	ADCY5	8841.71	8206.74	87.5502	172.942	2.11112	806.917	6.59805	0.671995	CustomGPCR_1d	Hs578T_	251	4	-1.11136	-0.949443	-0.755938	-0.371058	0.262891	0.235347	-1.16037	1.47544	#N/A	#N/A
112	ADCY6	7953.85	7099.84	81.9796	144.808	1.85688	623.951	4.3693	0.777447	CustomGPCR_1d	Hs578T_	351	4	-2.0996	-2.20087	-2.01061	-2.61414	-1.52057	-2.62101	3.0194	-2.14339	#N/A	#N/A
114	ADCY8	10021.9	9257.6	93.4048	173.691	1.92015	740.573	4.8864	0.752708	CustomGPCR_2d	Hs578T_	204	4	0.14636	0.181794	0.571009	-0.498245	-1.0541	-0.825556	2.04332	-1.30324	#N/A	#N/A
115	ADCY9	6493	5913.92	80.06	109.996	1.39027	447.539	2.63885	0.85113	CustomGPCR_2d	Hs578T_	168	4	-3.76783	-3.57117	-2.45287	-5.37002	-4.80054	-5.3973	5.94292	-4.9535	yes	#N/A
117	ADCYAP1R1	10558.4	9730.74	92.4641	177.484	2.05465	736.93	4.6628	0.75097	GPCR4a	Hs578T_	198	4	-0.511274	-0.592812	-0.335748	-1.4174	-1.06136	-1.78098	2.4324	-2.04052	#N/A	#N/A
118	ADD1	9680.39	8919.4	95.9077	141.143	1.52905	580.202	3.0427	0.822545	Adhesome8b	Hs578T_	147	4	-0.331709	-0.298225	1.45958	-3.35334	-3.81199	-3.20735	4.52281	-3.68466	#N/A	#N/A
119	ADD2	8679.16	7902.95	92.9495	129.447	1.40842	566.991	3.2352	0.827415	CustomGPCR_2d	Hs578T_	335	4	-1.27125	-1.27643	0.511652	-3.83739	-4.6733	-3.49692	5.0016	-3.98398	yes	#N/A
120	ADD3	4789.56	4030.41	64.1265	108.536	1.74143	440.282	3.52903	0.803987	Adhesome8b	Hs578T_	104	3	-6.2899	-6.46111	-5.7772	-5.66589	-2.64146	-5.29448	4.01204	-3.13508	yes	#N/A
132	ADK	9481.65	8758.43	86.2417	171.887	2.09097	722.022	4.9445	0.750428	Kinase1a	Hs578T_	233	4	-0.857932	-0.769784	-1.12998	-0.878272	-0.342268	-1.17239	1.73949	-0.949822	#N/A	#N/A
11318	ADMR	8875.17	8342.67	86.5439	136.291	1.63287	576.268	3.2146	0.84651	GPCR 5a	Hs578T_	115	4	-2.04757	-1.8698	-1.43961	-3.82393	-3.26487	-3.85772	5.71338	-4.17571	#N/A	#N/A
23394	ADNP	10593.8	9894.57	95.7681	180.966	1.99023	806.528	5.3677	0.72907	Transcription Factors14a	Hs578T_	149	4	-0.516072	-0.458344	0.342197	-1.1475	-1.27487	-0.167152	0.621344	0.129416	#N/A	#N/A
134	ADORA1	9616.26	8861.01	90.2073	159.204	1.83112	655.424	3.91057	0.76936	GPCR3a	Hs578T_	195	4	-1.23749	-1.27351	-0.725786	-2.45356	-2.17796	-2.81255	3.07001	-3.11343	#N/A	#N/A
135	ADORA2A	9057.42	8402.94	83.8385	163.867	2.04582	660.102	4.12065	0.769542	GPCR3a	Hs578T_	122	4	-1.88245	-1.80602	-1.92621	-2.20953	-1.07939	-2.7909	3.06904	-2.88212	#N/A	#N/A
136	ADORA2B	8082	7466.21	79.4794	159.211	2.10878	594.231	3.76467	0.781035	GPCR1a	Hs578T_	280	4	-2.49564	-2.43204	-2.62883	-2.41552	-0.638186	-3.56395	3.39034	-3.21978	#N/A	#N/A
140	ADORA3	9137.72	8475.9	90.977	168.507	1.9093	798.115	6.07095	0.695877	GPCR1a	Hs578T_	246	4	-1.60754	-1.57362	-0.535455	-1.89051	-1.7466	-0.948057	0.480212	0.129452	#N/A	#N/A
148	ADRA1A	7151.78	6687.78	80.8366	115.629	1.42115	483.999	2.8009	0.86078	Kinase1a	Hs578T_	107	4	-3.17602	-2.79495	-2.18228	-4.75936	-4.21208	-4.60187	6.27589	-4.47732	yes	yes
148	ADRA1A	8213.98	7683.64	83.4571	158.862	2.03253	715.679	5.40562	0.717378	GPCR3a	Hs578T_	223	4	-2.58545	-2.42143	-1.95199	-2.50431	-1.19145	-2.07219	1.30019	-1.02724	#N/A	#N/A
147	ADRA1B	10459.2	9653.25	97.4872	146.517	1.5067	595.269	2.97277	0.851947	GPCR4a	Hs578T_	279	4	-0.565201	-0.634319	0.579761	-3.20744	-3.89847	-3.59022	5.88485	-4.45494	#N/A	#N/A
147	ADRA1B	10581.4	9894.25	90.5011	192.298	2.22257	897.021	6.91705	0.683018	Kinase1a	Hs578T_	184	4	0.231223	0.342571	-0.3932	0.523462	0.402636	1.34843	-1.03363	2.30649	#N/A	#N/A
146	ADRA1D	14066.3	13330	110.878	231.617	2.22475	1157.36	8.2951	0.624802	GPCR4a	Hs578T_	147	4	2.4745	2.51338	3.03809	1.7483	-0.164742	3.61695	-1.89877	3.29301	#N/A	#N/A
150	ADRA2A	9428.33	8668.53	91.3557	153.695	1.76377	667.498	4.11988	0.76889	GPCR 5a	Hs578T_	242	4	-1.43596	-1.471	-0.516296	-2.77655	-2.5395	-2.64601	3.0044	-2.75048	#N/A	#N/A
151	ADRA2B	12791.6	12016.6	106.08	216.307	2.16902	1009.69	6.91332	0.659913	GPCR4a	Hs578T_	137	4	1.39035	1.38095	2.10911	0.862337	-0.376708	1.71621	-0.698948	1.24536	#N/A	#N/A
152	ADRA2C	8447.57	7858.07	79.6417	165.666	2.21647	710.698	5.08457	0.739003	GPCR4a	Hs578T_	149	4	-2.39485	-2.2797	-2.72376	-2.10048	-0.124005	-2.136	2.05381	-1.48939	#N/A	#N/A
153	ADRB1	11306.2	10585.5	97.0129	188.221	2.09782	806.824	4.94572	0.728225	GPCR4a	Hs578T_	123	4	0.127731	0.149906	0.520447	-0.777462	-0.822627	-0.879304	1.63939	-1.60299	#N/A	#N/A
154	ADRB2	15258.6	14385.8	119.506	177.123	1.5173	846.373	4.34855	0.7764	GPCR 5a	Hs578T_	76	4	3.15716	3.14452	4.42149	-1.4874	-3.8903	-0.443158	3.3688	-2.60808	#N/A	#N/A
154	ADRB2	13395.7	12597.5	109.145	184.421	1.76037	865.608	4.82635	0.759	Kinase1a	Hs578T_	107	4	3.30098	3.17987	3.77114	0.00119784	-2.2751	0.901771	2.09095	-1.15117	#N/A	#N/A
156	ADRBK1	8034.02	7202.28	92.7954	115.481	1.25938	446.719	2.11627	0.894537	Kinase1a	Hs578T_	121	4	-2.27513	-2.28277	0.333088	-4.77185	-5.16356	-5.1397	7.6636	-5.60096	yes	#N/A
157	ADRBK2	12309.7	11489.7	103.507	177.19	1.79123	837.299	4.90142	0.74841	Kinase1a	Hs578T_	112	4	2.01465	1.94721	2.23003	-0.507957	-2.06159	0.488448	1.65505	-1.01747	#N/A	#N/A
165	AEBP1	10964	10085	98.3509	176.46	1.89093	770.474	4.9176	0.752798	transcription factors1a	Hs578T_	241	4	1.59899	1.56184	2.52286	-0.267558	-2.01972	0.350889	1.16434	-0.233367	#N/A	#N/A
121536	AEBP2	9590.95	8879.96	89.9317	164.369	1.9074	704.376	4.50117	0.739005	Transcription Factors18a	Hs578T_	156	4	-1.49323	-1.48772	-0.965605	-2.24669	-1.73264	-1.47997	0.983564	-1.30499	#N/A	#N/A
166	AES	11459.4	10729.8	97.2025	200.162	2.19272	798.691	4.98953	0.718118	transcription factors1a	Hs578T_	222	4	2.26511	2.46259	2.21008	1.46608	0.136929	0.697197	-0.0396912	-0.125123	yes	#N/A
27125	AF5Q31	11369.1	10598.8	98.3942	168.542	1.77573	732.391	4.19797	0.78633	Transcription Factors14a	Hs578T_	83	3	0.620547	0.621	0.748925	-1.50335	-2.40695	-0.714711	2.39586	-1.59616	#N/A	#N/A
185	AGTR1	9965.14	9279.6	94.7916	172.347	1.90115	798.761	5.7191	0.705087	GPCR2a	Hs578T_	263	4	-0.930877	-0.907681	0.140097	-1.68433	-1.82651	-0.972656	0.874321	-0.526107	#N/A	#N/A
186	AGTR2	10584.4	9801.16	92.5328	154.97	1.6709	542.566	2.51673	0.880302	GPCR4a	Hs578T_	179	4	-0.517017	-0.551366	-0.345795	-2.72667	-3.04447	-4.27309	6.84688	-5.1297	#N/A	#N/A
186	AGTR2	9616.38	8922.28	87.9678	147.412	1.71727	511.403	2.33987	0.88268	Kinase1a	Hs578T_	165	4	-0.679935	-0.580979	-0.776766	-2.56745	-2.51748	-4.20803	7.17439	-5.23466	#N/A	#N/A
187	AGTRL1	12735.3	11903.1	101.236	211.702	2.24452	982.771	6.76543	0.687062	GPCR2a	Hs578T_	124	4	1.28906	1.23447	1.20008	0.562386	-0.0599623	1.32508	0.302174	0.846993	#N/A	#N/A
196	AHR	7299.12	6623.01	80.1835	151.893	2.02228	701.749	6.21012	0.708687	transcription factors1a	Hs578T_	224	4	-3.29693	-3.26549	-2.30921	-2.18384	-1.08412	-0.668537	-0.339643	1.37015	#N/A	#N/A
9049	AIP	10878.7	10154.6	99.9408	157.469	1.55755	628.835	3.0271	0.84617	Transcription factors11a	Hs578T_	200	4	-0.276367	-0.249728	0.989462	-2.73413	-3.78171	-2.52099	5.01859	-3.71025	#N/A	#N/A
326	AIRE	9342.77	8560.36	91.0571	140.877	1.54995	527.613	2.7549	0.85097	transcription factors1a	Hs578T_	164	4	-0.574835	-0.566568	0.584194	-2.98136	-4.50563	-3.14267	4.36508	-2.86074	yes	#N/A
326	AIRE	9096.52	8389.49	90.6714	141.053	1.65605	543.302	2.84975	0.847077	Ubi5a	Hs578T_	133	4	-1.25693	-1.18775	-0.262395	-3.08399	-2.99323	-3.9015	6.15309	-4.60317	#N/A	#N/A
203	AK1	8119.86	7382.03	87.3616	124.696	1.43825	522.396	2.91955	0.863795	Kinase1a	Hs578T_	124	4	-2.22469	-2.13074	-0.874262	-4.13444	-4.11915	-4.0484	6.40101	-4.28929	yes	#N/A
204	AK2	11040.8	10317.6	102.803	159.753	1.62192	819.575	5.2131	0.714425	Kinase1a	Hs578T_	178	4	0.724987	0.778514	2.1549	-1.72014	-3.06183	0.231989	0.255701	-0.488289	#N/A	#N/A
205	AK3	13153.8	12434.1	108.296	186.547	1.81805	939.689	5.69297	0.716202	Kinase1a	Hs578T_	113	4	2.97656	2.95978	3.40137	0.157278	-1.88299	1.97006	0.336921	0.262188	#N/A	#N/A
50808	AK3L1	12618.5	11904.4	98.0542	193.464	2.0617	837.008	4.92267	0.738645	Kinase1a	Hs578T_	182	4	2.39453	2.40903	1.25659	0.615068	-0.513563	0.484733	1.25173	-0.96595	#N/A	#N/A
26289	AK5	11425.1	10638	101.79	161.731	1.65277	747.455	4.11298	0.77779	Kinase1a	Hs578T_	104	4	1.19547	1.15206	2.12457	-1.56476	-2.85406	-0.804585	2.86439	-2.31515	#N/A	#N/A
122481	AK7	13612.8	12934.2	108.443	206.539	2.0273	1070.4	7.33027	0.696608	Kinase1a	Hs578T_	127	4	3.39304	3.42449	3.16629	1.52253	-0.711395	3.84654	-0.477944	3.02163	#N/A	#N/A
11214	AKAP13	12788.3	11898.8	108.116	171.682	1.61727	724.104	3.64392	0.797693	Kinase1a	Hs578T_	181	4	2.61974	2.43428	3.3959	-0.874081	-3.06457	-1.14095	3.68148	-3.08299	#N/A	#N/A
10566	AKAP3	9813.73	9075.02	89.9442	172.213	2.0029	778.85	5.26243	0.719732	Kinase1a	Hs578T_	211	4	-0.420198	-0.384698	-0.243922	-0.841022	-0.848803	-0.35026	0.476634	-0.423666	#N/A	#N/A
8852	AKAP4	7649.33	7014.58	84.8498	116.858	1.40203	472.598	2.47045	0.87684	Kinase1a	Hs578T_	252	4	-2.73467	-2.51824	-1.48034	-4.68885	-4.35119	-4.76899	6.93258	-5.00993	yes	#N/A
9495	AKAP5	8370.01	7722.56	88.3764	134.166	1.53295	576.844	3.37787	0.816902	Kinase1a	Hs578T_	165	4	-1.93915	-1.76904	-0.606488	-3.4771	-3.56906	-3.26279	4.47362	-3.53488	yes	#N/A
9472	AKAP6	9468.92	8773.77	86.1246	158.728	1.96005	669.779	4.01865	0.778117	Kinase1a	Hs578T_	142	4	-0.806349	-0.707932	-1.05885	-1.78312	-1.10944	-1.9228	2.87857	-2.47739	#N/A	#N/A
10270	AKAP8	10859.4	10086.1	100.989	154.199	1.53485	713.946	4.12557	0.802995	Kinase1a	Hs578T_	148	4	0.635879	0.617331	1.98342	-2.09085	-3.55904	-1.28624	3.9014	-2.30498	#N/A	#N/A
207	AKT1	10230.1	9368.23	97.001	150.028	1.54762	617.639	3.2068	0.81713	Adhesome8a	Hs578T_	129	4	0.386906	0.296491	1.76279	-2.70555	-3.70258	-2.64671	4.33234	-3.46251	#N/A	#N/A
207	AKT1	8431.51	7762.49	86.7898	140.188	1.6565	559.772	3.21937	0.821105	Kinase1a	Hs578T_	95	4	-1.92066	-1.7583	-1.15802	-3.05978	-2.82058	-3.50983	4.64781	-3.79651	#N/A	#N/A
208	AKT2	9233.92	8526.57	90.0035	148.176	1.71177	615.611	3.6647	0.79695	Kinase1a	Hs578T_	191	4	-1.08621	-0.984631	-0.43196	-2.50975	-2.52195	-2.70531	3.65234	-3.05349	#N/A	#N/A
10000	AKT3	10558.3	9683.54	102.12	160.645	1.63752	787.108	5.18182	0.725502	Kinase1a	Hs578T_	169	4	0.261321	0.167632	2.09746	-1.65254	-2.96792	-0.233398	0.715549	-0.56323	#N/A	#N/A
64400	AKTIP	9105.52	8376.43	91.7587	141.273	1.58255	610.016	3.65552	0.80741	Ubi1a	Hs578T_	338	4	-1.42865	-1.37631	-0.18916	-3.00929	-3.44314	-2.95858	4.46317	-3.24748	#N/A	#N/A
11036	ALF	10483	9626.49	102.595	139.272	1.35497	583.167	2.76835	0.85633	Transcription Factors13a	Hs578T_	193	4	-0.619025	-0.710588	1.6484	-4.01849	-5.01091	-3.21472	5.50981	-4.18454	yes	yes
238	ALK	9549.42	8926.63	87.5567	160.348	1.90063	668.822	4.03953	0.783392	Kinase1a	Hs578T_	175	4	-0.746048	-0.571851	-0.846223	-1.67044	-1.44503	-1.93951	3.09219	-2.42275	#N/A	#N/A
246	ALOX15	15693.8	14939.2	124.833	214.59	1.84402	1149.24	7.48372	0.639837	Adhesome8b	Hs578T_	84	4	7.09244	7.31102	8.01052	1.98767	-2.04372	5.07379	-1.78005	2.13625	#N/A	#N/A
248	ALPI	9915.44	9175.18	94.855	153.592	1.65395	688.185	4.08825	0.789432	Phos2a	Hs578T_	249	4	-1.22723	-1.21494	0.0238401	-2.83329	-3.15675	-2.43991	3.77204	-2.9124	#N/A	#N/A
249	ALPL	8735.12	8056.05	87.763	141.459	1.63535	711.239	5.3395	0.790187	Phos1a	Hs578T_	62	4	-2.00515	-1.98167	-1.13228	-3.50198	-3.22658	-2.07346	3.74169	-0.910741	#N/A	#N/A
250	ALPP	11666.6	10856.9	93.4428	179.73	2.4305	801.575	5.72013	0.75995	Phos2a	Hs578T_	253	4	0.233188	0.215701	-0.336778	-1.23921	1.36209	-0.928387	2.65582	-0.197902	#N/A	#N/A
251	ALPPL2	13661.9	12845.1	105.519	199.68	1.9746	945.319	5.66458	0.720315	Phos1a	Hs578T_	138	4	2.17247	2.12655	1.99082	-0.092971	-1.38603	0.897995	1.36957	-0.54094	#N/A	#N/A
117583	ALS2CR19	11446.1	10774.6	102.978	206.046	2.15756	1009.45	7.70266	0.620144	Endo2a	Hs578T_	273	8	0.29391	0.345637	1.21067	0.00964611	-0.801751	1.03858	-0.880454	1.34249	#N/A	#N/A
55437	ALS2CR2	6087.71	5481.69	80.2283	98.1913	1.223	370.953	1.86145	0.911812	Kinase1a	Hs578T_	228	4	-4.31468	-4.03922	-2.38457	-5.97712	-5.38126	-6.23312	8.37215	-6.01994	yes	#N/A
65061	ALS2CR7	11623.7	10691.2	102.29	152.696	1.49005	584.635	2.49648	0.871407	Kinase1a	Hs578T_	80	4	1.40222	1.21022	2.29473	-2.20373	-3.84011	-3.1518	6.70974	-4.97657	#N/A	#N/A
79800	ALS2CR8	11147.2	10463.8	96.2021	198.332	2.25975	900.562	6.4998	0.684048	Transcription factors17a	Hs578T_	104	4	-0.0235934	0.0487541	0.219771	0.0513895	0.242863	1.0649	-0.934441	1.89069	#N/A	#N/A
257	ALX3	10262.4	9386.38	100.71	149.947	1.53192	644.907	3.67777	0.790098	transcription factors1a	Hs578T_	271	4	0.688923	0.601467	3.1841	-2.48406	-4.67142	-1.55245	2.2984	-1.71289	yes	#N/A
267	AMFR	11549.9	10678.3	93.592	209.782	2.31893	952.889	6.91825	0.684377	Ubi5a	Hs578T_	127	4	1.05014	0.989265	0.201111	1.42053	1.04275	2.23008	-0.951897	2.36736	#N/A	#N/A
269	AMHR2	9179.74	8473.56	91.4698	132.825	1.44967	508.29	2.3992	0.877247	Kinase1a	Hs578T_	193	4	-1.19732	-1.07566	-0.183406	-3.58717	-4.06841	-4.25422	6.9514	-5.13702	yes	#N/A
273	AMPH	10076.9	9236.78	95.6813	152.134	1.62264	675.752	4.06276	0.798848	Endo1a	Hs578T_	338	8	-0.829315	-0.925309	0.24195	-3.36988	-3.60091	-2.68587	5.08705	-3.12212	#N/A	#N/A
64682	ANAPC1	7695.99	7154.44	77.4639	185.064	2.62455	741.08	6.06298	0.669637	CustomGPCR_2d	Hs578T_	201	4	-2.55335	-2.29807	-3.11028	0.300487	3.92691	-0.929847	-1.24458	0.60098	#N/A	#N/A
51529	ANAPC11	8337.97	7388.84	92.9776	119.305	1.30305	465.075	2.19888	0.880735	Ubi6a	Hs578T_	190	4	-2.16239	-2.32735	0.0393771	-4.44511	-5.16937	-5.1154	7.64608	-5.73011	yes	#N/A
29882	ANAPC2	9540.75	8798.35	89.8803	176.469	2.13008	791.883	5.71165	0.685708	CustomGPCR_2d	Hs578T_	126	4	-0.30098	-0.247942	-0.18735	-0.142278	0.409274	0.0233475	-0.619099	0.0379457	#N/A	#N/A
51378	ANGPT4	10558.9	9820.94	97.4224	173.778	1.97308	899.233	6.7405	0.684802	Kinase1a	Hs578T_	70	4	0.254867	0.297882	1.09189	-0.756627	-1.05614	1.37698	-0.965422	2.07404	#N/A	#N/A
51479	ANKFY1	8603.1	7949.35	84.2399	156.745	2.21707	589.087	3.65522	0.79784	Transcription Factors15a	Hs578T_	110	4	-2.39794	-2.3458	-1.71273	-2.74419	0.313972	-3.00733	3.02359	-2.62046	#N/A	#N/A
54467	ANKIB1	7153.05	6564.96	85.3387	112.954	1.32272	435.229	2.21827	0.884155	Ubi3a	Hs578T_	160	4	-3.3044	-3.13084	-1.40595	-4.86473	-5.04729	-5.5659	7.80518	-5.69985	yes	#N/A
54467	ANKIB1	10752.7	10062.1	94.4699	171.409	1.90728	651.14	3.57435	0.809755	Transcription Factors15a	Hs578T_	83	4	-0.434452	-0.397398	-0.249427	-1.72799	-1.67409	-2.11452	3.49337	-2.75032	#N/A	#N/A
255239	ANKK1	8646.16	7815.33	97.0472	119.644	1.23432	487.523	2.34512	0.875955	Kinase1a	Hs578T_	168	4	-1.67666	-1.69121	1.08233	-4.48802	-5.30648	-4.553	6.89695	-5.22012	yes	#N/A
57763	ANKRA2	10594.6	9867.61	99.1395	164.371	1.71503	727.982	4.37867	0.765853	Transcription factors16a	Hs578T_	157	4	-0.529776	-0.504918	0.896943	-2.28007	-2.88891	-1.20714	2.00284	-1.50712	#N/A	#N/A
55608	ANKRD10	11889.1	11043	98.2646	186.793	1.9477	752.781	4.27013	0.77386	Transcription factors16a	Hs578T_	223	4	0.706458	0.658472	0.946073	-0.789447	-1.57126	-0.974805	2.43352	-1.75698	#N/A	#N/A
23189	ANKRD15	11375.6	10459	104.107	154.349	1.55378	680.521	3.51402	0.830608	Transcription Factors14a	Hs578T_	104	4	0.189123	0.0407278	1.74158	-2.95175	-3.80996	-1.82442	4.40516	-2.92023	#N/A	#N/A
26287	ANKRD2	10109	9396.83	93.3015	158.044	1.71287	653.937	3.85442	0.79959	Transcription Factors14a	Hs578T_	147	4	-0.992304	-0.966706	-0.398067	-2.73463	-2.97607	-2.26375	3.40687	-2.44224	#N/A	#N/A
118932	ANKRD22	11966.3	11227.5	95.9574	210.808	2.29073	891.231	5.756	0.691198	Transcription Factors18a	Hs578T_	111	4	0.752838	0.79249	0.281383	0.881975	0.441837	0.93134	-0.713714	0.707428	#N/A	#N/A
25959	ANKRD25	12417	11685.8	106.827	180.418	1.77465	788.353	4.78937	0.7556	Transcription Factors14a	Hs578T_	136	4	1.113	1.13814	1.78148	-1.15443	-2.5996	-0.344585	1.62084	-0.850978	#N/A	#N/A
22852	ANKRD26	8538.08	7957.11	89.8707	126.482	1.41817	491.749	2.37217	0.87818	Transcription Factors13a	Hs578T_	229	4	-2.4471	-2.31948	-0.749338	-4.8744	-4.61129	-4.3891	6.25012	-4.79701	yes	#N/A
54101	ANKRD3	11925.8	11226.6	98.861	188.726	2.06417	802.777	4.7125	0.742422	Kinase1a	Hs578T_	100	4	1.82796	1.82643	1.88669	0.307875	-0.522845	-0.00413302	1.41103	-1.32974	#N/A	#N/A
91074	ANKRD30A	7485.6	6677.94	86.7718	113.779	1.31367	466.454	2.62245	0.878307	Transcription Factors18a	Hs578T_	80	4	-3.43697	-3.55325	-1.36004	-5.7411	-5.22	-4.70369	6.23535	-4.37743	yes	#N/A
84250	ANKRD32	8338.01	7588.08	78.6828	167.069	2.30868	625.501	4.04285	0.760032	Transcription factors17a	Hs578T_	81	4	-2.63972	-2.68128	-2.95105	-2.10182	0.512085	-2.59296	1.84332	-2.07511	#N/A	#N/A
375248	ANKRD36	11396.4	10689.7	97.8962	175.847	1.8406	757.406	4.65393	0.77044	Transcription Factors19a	Hs578T_	190	4	0.202444	0.253522	0.423258	-1.49905	-2.22961	-0.868609	2.33937	-1.12843	#N/A	#N/A
63926	ANKRD5	14334.1	13543.3	112.473	192.151	1.75533	866.275	4.79347	0.751082	Transcription factors17a	Hs578T_	192	4	2.96887	3.0093	3.40642	-0.376405	-2.63733	0.619044	1.49381	-0.824668	#N/A	#N/A
22881	ANKRD6	9077.61	8547.85	89.3535	144.924	1.66188	570.74	3.23425	0.807845	Transcription Factors13a	Hs578T_	213	4	-1.97282	-1.80234	-1.07167	-3.5819	-3.17506	-3.28961	3.59308	-3.38935	#N/A	#N/A
56311	ANKRD7	8615.5	7809.49	90.6213	134.305	1.5049	565.732	3.23687	0.833812	Transcription factors16a	Hs578T_	171	4	-2.38211	-2.47297	-0.66624	-4.32963	-4.1034	-3.39073	4.56668	-3.38703	yes	#N/A
301	ANXA1	11009.7	10305.8	94.5839	189.43	2.10148	814.261	5.4124	0.714841	Endo1a	Hs578T_	227	8	-0.0588514	-0.0322932	0.0445235	-1.06665	-1.13357	-1.21441	2.50136	-1.60134	#N/A	#N/A
302	ANXA2	11064.8	10326	95.688	192.427	2.2015	907.512	6.55589	0.685466	Endo1a	Hs578T_	182	8	-0.0305809	-0.0352197	0.119403	-0.824626	-0.536225	-0.0462682	1.19148	0.0151986	#N/A	#N/A
308	ANXA5	9757.22	8860.64	86.2547	169.798	2.07683	627.953	3.52381	0.79355	Endo1a	Hs578T_	220	7	-1.04539	-1.19117	-1.13626	-2.21339	-1.23822	-3.20871	4.89767	-3.82541	#N/A	#N/A
309	ANXA6	9946.74	9148.02	96.6088	161.53	1.72821	708.988	4.50161	0.759533	Endo1a	Hs578T_	186	7	-1.03319	-1.09906	0.270319	-2.83709	-3.03339	-2.36432	3.86278	-2.61718	#N/A	#N/A
653145	ANXA8L1	10990.1	10167	102.331	149.36	1.46957	669.544	3.62755	0.802931	Endo1a	Hs578T_	296	8	-0.0603223	-0.138545	1.25798	-3.57123	-4.40536	-2.77325	5.32888	-3.71243	yes	#N/A
221656	AOF1	7439.22	6607.32	83.9913	130.139	1.5631	562.093	3.59865	0.796982	Ubi7a	Hs578T_	240	4	-2.96674	-3.03242	-1.64465	-3.76937	-3.59318	-3.6371	3.96995	-3.31903	yes	#N/A
23028	AOF2	11318.3	10804.8	98.1363	172.633	1.86385	756.565	4.50282	0.759177	EpiGen2a	Hs578T_	93	4	0.238344	0.423688	0.6063	-2.04741	-2.35264	-1.66896	3.76573	-2.50548	#N/A	#N/A
162	AP1B1	8518.77	7648.4	91.8208	125.693	1.37223	493.557	2.52059	0.867789	Endo1a	Hs578T_	414	8	-2.1628	-2.2963	-0.333305	-5.0636	-4.90574	-4.74166	7.50449	-5.05965	yes	#N/A
164	AP1G1	14177.8	13377.4	114.688	212.944	1.98464	1102.67	7.62979	0.654251	Endo1a	Hs578T_	272	8	2.66364	2.63522	3.14426	0.480252	-1.71856	2.29739	0.0794815	1.49707	#N/A	#N/A
8906	AP1G2	12384.6	11679.7	102.809	193.916	1.9691	889.937	5.58418	0.695504	Endo1a	Hs578T_	320	8	0.981756	1.00401	1.14487	-0.879005	-1.81306	-0.471577	1.83148	-1.43647	#N/A	#N/A
1174	AP1S1	10386.9	9678.02	97.1309	159.901	1.77569	677.205	4.06619	0.777187	Endo1a	Hs578T_	239	8	-0.619229	-0.604685	0.387489	-2.853	-2.76443	-2.60611	4.12213	-2.98896	#N/A	#N/A
8905	AP1S2	13420.4	12613.5	106.92	184.407	1.77531	847.06	4.80351	0.740269	Endo1a	Hs578T_	189	8	2.04153	2.00052	1.92253	-1.40966	-2.8398	-0.789683	3.25462	-2.31193	#N/A	#N/A
160	AP2A1	9591.98	8948.74	96.1994	134.682	1.40025	539.9	2.63	0.871887	Endo1a	Hs578T_	257	8	-1.23672	-1.16531	0.340275	-4.48456	-4.75743	-4.21892	7.60818	-4.91147	yes	#N/A
161	AP2A2	7133.48	6502.32	82.4012	116.701	1.39809	546.272	3.83506	0.832759	Endo1a	Hs578T_	182	8	-3.30473	-3.23709	-1.7646	-5.57956	-4.75074	-4.14298	6.26467	-3.45658	yes	#N/A
163	AP2B1	6645.4	6022.57	76.198	118.749	1.60882	458.445	2.79615	0.863544	Endo1a	Hs578T_	274	8	-3.80395	-3.73998	-2.70456	-5.56862	-3.709	-5.28806	7.5126	-4.86722	yes	#N/A
1175	AP2S1	10503	9800.89	95.5077	172.227	1.91975	808.605	5.50935	0.704371	Endo1a	Hs578T_	264	8	-0.428916	-0.399395	0.250251	-2.0499	-2.04087	-1.11891	1.81015	-1.30108	#N/A	#N/A
8546	AP3B1	7931.28	7165.32	91.4421	114.862	1.25641	438.222	2.07654	0.89731	Endo1a	Hs578T_	273	7	-2.60404	-2.64717	-0.365786	-5.64751	-5.45184	-5.30656	8.33267	-5.54007	yes	#N/A
323	APBB2	8242.22	7537.36	83.0286	147.128	1.79127	549.856	3.22133	0.814373	Adhesome7b	Hs578T_	91	3	-2.15844	-2.12863	-1.52536	-2.94698	-2.35023	-3.72019	4.37731	-3.54286	#N/A	#N/A
10290	APEG1	12484.8	11571.4	107.044	178.663	1.69795	806.833	4.41475	0.756967	Kinase1a	Hs578T_	136	4	2.20791	2.03738	2.96403	-0.411928	-2.61678	0.0478389	2.00597	-1.80576	#N/A	#N/A
328	APEX1	9950.62	9131.42	97.5764	142.476	1.4608	563.7	2.76235	0.842688	transcription factors1a	Hs578T_	224	4	0.252777	0.236458	2.31132	-2.99612	-5.20575	-2.63307	4.08354	-2.84986	yes	yes
80830	APOL6	11503.5	10568.6	106.506	155.124	1.47523	681.915	3.54503	0.819603	Transcription factors17a	Hs578T_	67	4	0.323307	0.169949	2.31232	-2.93302	-4.30951	-1.89741	4.17564	-2.93403	yes	#N/A
26060	APPL	11329.4	10595.3	106.095	141.247	1.36709	613.651	3.0819	0.835841	Endo1a	Hs578T_	283	8	0.327777	0.332753	1.91406	-4.0685	-4.9422	-3.31843	6.34374	-4.29328	yes	#N/A
26060	APPL	12038	11284.5	108.941	150.905	1.4238	703.956	3.64585	0.817593	Adhesome2b	Hs578T_	94	4	2.76082	2.83543	4.50374	-2.55038	-4.40497	-1.33865	4.33457	-2.87394	#N/A	#N/A
26060	APPL	12844.8	12096.8	116.08	152.578	1.32855	673.753	3.08485	0.828497	Kinase1a	Hs578T_	113	4	2.66569	2.62904	5.06137	-2.20691	-4.76234	-1.86831	4.94472	-3.99404	#N/A	#N/A
367	AR	9893.14	9026.96	95.9446	162.799	1.74907	747.838	5.13272	0.753178	transcription factors1a	Hs578T_	234	4	0.142845	0.0755865	1.86226	-1.337	-3.07489	-0.0122714	1.09042	0.0573247	#N/A	#N/A
369	ARAF1	15462	14518.6	117.831	199.516	1.70682	898.505	4.45633	0.781757	Kinase1a	Hs578T_	70	4	5.36689	5.06306	5.38022	1.04804	-2.55797	1.37293	3.02526	-1.74087	#N/A	#N/A
375	ARF1	6637.71	5986.12	72.8593	149.921	2.15011	599.909	4.79415	0.730521	Endo1a	Hs578T_	369	8	-3.81113	-3.77233	-3.2104	-3.65222	-0.927816	-3.66168	3.02043	-2.34796	#N/A	#N/A
382	ARF6	9766.58	8985.21	99.7819	127.784	1.28047	488.437	2.08902	0.900207	Endo1a	Hs578T_	227	6	-1.01656	-1.05903	0.92935	-4.89703	-5.37868	-4.79184	8.62271	-5.63633	yes	yes
55738	ARFGAP1	16239.4	15351	122.022	224.984	1.9545	1053.28	6.16977	0.685933	Adhesome2b	Hs578T_	142	4	7.94873	7.97185	7.48667	2.86056	-1.41968	3.74175	-0.207809	0.424142	#N/A	#N/A
8470	ARGBP2	9113.46	8386.24	85.2143	170.578	2.0555	698.126	4.55397	0.742245	Adhesome4b	Hs578T_	146	4	-0.989605	-0.934082	-0.911951	-1.21388	-0.845768	-1.46217	1.73546	-1.68689	#N/A	#N/A
26119	ARH	11562.3	10816.1	98.3541	187.669	1.99253	796.486	4.82517	0.737497	Endo2a	Hs578T_	236	7	0.510523	0.507077	0.659094	-1.05335	-1.65474	-1.29128	3.12996	-2.23549	#N/A	#N/A
392	ARHGAP1	4957.44	4385.85	58.246	141.721	2.63428	464.001	3.69147	0.755985	Adhesome7a	Hs578T_	112	4	-6.07138	-5.9579	-7.01757	-3.29677	2.41071	-4.88128	2.22283	-2.83074	yes	#N/A
392	ARHGAP1	6584.56	5987.24	69.5149	160.125	2.54565	579.741	4.59652	0.726931	Endo1a	Hs578T_	304	8	-3.76505	-3.67735	-3.70006	-2.92282	1.16193	-3.81441	2.90536	-2.60879	yes	#N/A
79658	ARHGAP10	6125.3	5576.39	77.863	101.196	1.30708	382.898	2.08737	0.907162	Adhesome1a	Hs578T_	211	4	-4.67671	-4.48665	-2.61723	-6.24346	-5.06124	-6.06059	7.4446	-4.92742	yes	#N/A
55114	ARHGAP17	10382	9572.2	101.259	137.293	1.38742	559.476	2.70307	0.87002	Adhesome2b	Hs578T_	93	4	0.680573	0.643548	2.76773	-3.59102	-4.60348	-3.46394	6.16032	-4.1132	yes	#N/A
55114	ARHGAP17	11316.1	10567.3	105.833	145.347	1.38403	604.703	2.8419	0.861669	Endo1a	Hs578T_	292	8	0.30689	0.305657	1.83991	-3.78728	-4.84775	-3.41338	7.27218	-4.62539	yes	#N/A
57569	ARHGAP20	7901.1	7148.59	82.1775	150.931	1.9044	625.863	4.40742	0.777517	Adhesome1b	Hs578T_	95	4	-2.478	-2.49581	-1.65471	-2.60305	-1.71078	-2.52293	2.96402	-1.88123	#N/A	#N/A
57584	ARHGAP21	11437.3	10642.6	98.4885	172.026	1.80558	747.276	4.26553	0.76261	Adhesome1a	Hs578T_	225	4	1.899	1.93137	2.10466	-1.11255	-2.24783	-0.775655	2.45889	-2.08746	#N/A	#N/A
83478	ARHGAP24	8342.41	7575.74	84.237	155.792	2.0107	645.062	4.47862	0.766025	Adhesome1a	Hs578T_	97	4	-1.816	-1.86326	-1.08079	-2.23211	-1.09652	-2.19593	2.56694	-1.77993	#N/A	#N/A
393	ARHGAP4	13901.9	13003.4	103.507	226.934	2.31005	1029.69	6.57217	0.675717	Adhesome1b	Hs578T_	124	4	4.98468	4.94671	3.24609	2.98146	0.573602	3.40039	-0.570218	0.979258	#N/A	#N/A
395	ARHGAP6	5727.52	5246.42	72.8328	103.962	1.45647	426.02	2.76917	0.860677	Adhesome7b	Hs578T_	111	4	-5.18831	-4.91968	-3.75709	-6.05696	-4.21897	-5.45006	5.84247	-4.04321	yes	#N/A
23779	ARHGAP8	10486.2	9778.47	98.6404	166.582	1.75732	761.512	4.81447	0.74245	Adhesome1a	Hs578T_	182	4	0.776901	0.876634	2.1674	-1.45102	-2.5242	-0.527165	1.74892	-1.34799	#N/A	#N/A
23779	ARHGAP8	11720.8	10988.7	100.194	180.508	1.90197	785.841	4.63623	0.746194	Endo1b	Hs578T_	293	7	0.518346	0.520774	0.873849	-1.55561	-2.1155	-1.45095	3.30371	-2.41729	#N/A	#N/A
64333	ARHGAP9	10760.1	10026.5	95.2491	155.55	1.63497	554.709	2.47442	0.869528	Adhesome1a	Hs578T_	210	4	1.05085	1.14311	1.35465	-2.30611	-3.21136	-3.56494	6.14967	-4.42666	#N/A	#N/A
396	ARHGDIA	10116.7	9396.95	95.2117	152.032	1.62445	665.813	3.99405	0.81185	Adhesome7b	Hs578T_	205	4	0.355034	0.423443	1.40151	-2.51775	-3.26947	-1.89613	4.14482	-2.41091	#N/A	#N/A
397	ARHGDIB	11541.5	10806.3	94.5158	211.448	2.36707	830.763	5.51258	0.70673	Adhesome7a	Hs578T_	204	4	2.10205	2.19445	1.23722	1.88139	0.896709	0.510193	0.499213	-0.41985	#N/A	#N/A
398	ARHGDIG	11564.3	10739.1	105.387	156.176	1.50495	693.837	3.67295	0.79449	Adhesome7a	Hs578T_	91	4	2.11208	2.09282	3.7055	-2.23445	-3.93948	-1.53492	3.5579	-2.86201	#N/A	#N/A
9138	ARHGEF1	14372	13681	114.174	236.271	2.31947	1185.24	8.937	0.60814	Adhesome3a	Hs578T_	145	4	5.64058	5.86385	5.71517	3.68552	0.633681	5.66572	-2.9001	4.06973	#N/A	#N/A
9639	ARHGEF10	11521.4	10678.5	96.5017	213.691	2.4288	922.078	6.50743	0.661643	CustomGPCR_1d	Hs578T_	238	4	1.95456	1.92044	1.31816	2.78098	2.51695	2.07855	-1.56918	1.33023	yes	#N/A
9826	ARHGEF11	11106.8	10272.4	99.5913	160.939	1.66725	676.163	3.65752	0.80808	Adhesome3b	Hs578T_	226	4	1.55928	1.51544	2.36086	-1.82939	-3.03863	-1.76829	4.01465	-2.86696	#N/A	#N/A
23365	ARHGEF12	10222.1	9335.55	103.43	141.618	1.3926	715.233	4.5038	0.766265	Adhesome2a	Hs578T_	95	4	0.389309	0.272828	3.20199	-3.28131	-4.58223	-1.22336	2.56772	-1.75987	yes	#N/A
22899	ARHGEF15	11265.9	10447.5	98.3885	164.664	1.74955	666.182	3.52045	0.818	Adhesome2b	Hs578T_	146	4	1.75578	1.73526	2.09125	-1.56666	-2.57634	-1.92032	4.35946	-3.04973	#N/A	#N/A
27237	ARHGEF16	11054.2	10231.8	86.053	234.83	3.02332	1002.79	8.16692	0.617957	Adhesome2b	Hs578T_	154	4	1.60554	1.54621	-0.664704	3.64693	4.58488	3.03905	-2.56839	3.059	yes	#N/A
9828	ARHGEF17	8015.72	7248.93	81.6908	148.385	1.87995	571.584	3.55742	0.803182	Adhesome3a	Hs578T_	204	4	-2.32368	-2.35569	-1.70487	-2.84425	-1.82816	-3.32898	3.85933	-3.0135	#N/A	#N/A
23370	ARHGEF18	6809.68	5996.71	80.2122	109.423	1.3837	420.625	2.16772	0.905378	Adhesome2b	Hs578T_	143	4	-3.7677	-3.90712	-2.04335	-5.61423	-4.63152	-5.48877	7.37994	-4.81768	yes	#N/A
9181	ARHGEF2	10467.6	9776.14	83.9954	213.84	2.89345	892.995	6.84777	0.660877	Adhesome3b	Hs578T_	120	4	0.84593	0.948051	-1.16827	2.08497	3.83937	1.4255	-1.075	1.33279	yes	yes
50650	ARHGEF3	10340.5	9641.48	95.9222	170.309	1.8728	798.887	5.27247	0.716457	Adhesome2a	Hs578T_	250	4	0.5702	0.683841	1.53126	-1.20792	-1.87372	0.0108257	0.848652	-0.745216	#N/A	#N/A
50649	ARHGEF4	8293.44	7603.28	88.6186	124.76	1.44875	486.672	2.4295	0.876258	Adhesome2b	Hs578T_	135	4	-2.00363	-1.9239	-0.163855	-4.51634	-4.2659	-4.54753	6.37587	-4.47943	yes	#N/A
7984	ARHGEF5	9098.73	8286.86	89.0995	155.323	1.84737	732.402	5.0244	0.71976	Adhesome4a	Hs578T_	161	4	-1.00168	-1.05864	-0.0567276	-2.30243	-2.02117	-0.964495	0.959706	-1.06835	#N/A	#N/A
9459	ARHGEF6	9368.12	8539.29	96.7653	137.889	1.4344	630.075	3.6691	0.802722	Adhesome3b	Hs578T_	186	4	-0.566152	-0.6594	1.73378	-3.52487	-4.34328	-2.44755	3.83814	-2.86145	yes	#N/A
8874	ARHGEF7	10811.8	10013.5	89.3367	191.848	2.30865	749.119	4.57985	0.745382	Adhesome3b	Hs578T_	172	4	1.17132	1.17058	0.012286	0.445264	0.559999	-0.690283	1.83581	-1.63945	yes	#N/A
8874	ARHGEF7	10696.1	9976.32	87.4419	197.29	2.47416	731.421	4.38891	0.734508	Endo1a	Hs578T_	262	8	-0.325631	-0.314053	-1.04791	-0.544341	0.81201	-2.06389	3.04068	-2.75466	yes	#N/A
23229	ARHGEF9	7118.97	6328.55	84.4315	115.504	1.37217	466.558	2.88257	0.874295	CustomGPCR_2d	Hs578T_	77	4	-3.09748	-3.13215	-1.49169	-4.90532	-4.94048	-5.1352	6.86091	-4.56013	yes	#N/A
9077	ARHI	8708.07	8031.42	79.1426	165.059	2.20937	631.711	4.00683	0.7798	CustomGPCR_2d	Hs578T_	239	4	-1.20549	-1.09517	-2.62672	-1.02018	0.97045	-2.45911	3.11215	-2.72998	#N/A	#N/A
8289	ARID1A	10164.3	9475.81	90.1154	198.865	2.35757	843.607	6.20165	0.677355	EpiGen2a	Hs578T_	129	4	-0.704159	-0.672354	-0.505061	-0.486137	0.13277	-0.714993	0.989363	-0.404734	#N/A	#N/A
8289	ARID1A	8934.75	8199.74	81.9827	167.944	2.1553	657.924	4.21647	0.773552	transcription factors10a	Hs578T_	138	4	-1.02013	-1.02197	-1.74206	-1.34701	-0.182957	-1.37796	1.77938	-1.07604	#N/A	#N/A
57492	ARID1B	7663.11	7062.09	81.9307	133.821	1.67425	541.766	3.61195	0.851087	Transcription factors16a	Hs578T_	106	4	-3.28277	-3.20076	-2.33253	-4.33875	-3.09093	-3.65452	5.1602	-2.72175	yes	yes
196528	ARID2	9279.67	8607.01	87.015	188.139	2.2949	791.012	5.75185	0.67306	EpiGen2a	Hs578T_	167	4	-1.58346	-1.54883	-1.10915	-1.27431	-0.17391	-1.51056	1.04527	-1.17671	#N/A	#N/A
196528	ARID2	10875.8	10161.6	93.251	194.409	2.2069	816.687	5.37137	0.71688	Transcription Factors19a	Hs578T_	209	4	-0.30271	-0.281439	-0.45836	-0.178489	0.00428359	0.0707565	0.0982469	0.156462	#N/A	#N/A
1820	ARID3A	7439.93	6690.5	84.8081	121.497	1.46347	489.017	2.72575	0.849768	EpiGen2a	Hs578T_	151	4	-3.00265	-3.03624	-1.39945	-5.21508	-4.38499	-4.68773	6.66755	-4.69061	yes	yes
1820	ARID3A	7279.75	6496.58	86.5578	110.762	1.27915	423.357	2.02517	0.897452	transcription factors2a	Hs578T_	260	4	-3.31941	-3.43908	-0.595442	-5.3991	-6.50352	-4.6238	5.88446	-3.74927	yes	yes
10620	ARID3B	13108.2	12306.2	110.694	192.329	1.77747	991.815	6.33977	0.674068	EpiGen2a	Hs578T_	110	4	1.75533	1.71483	2.49645	-0.873809	-2.80148	0.909512	0.81081	-0.327246	#N/A	#N/A
5926	ARID4A	7941.82	7075.3	85.2833	139.249	1.68693	588.78	3.8502	0.804593	EpiGen2a	Hs578T_	105	4	-2.51716	-2.63488	-1.20567	-4.0901	-3.26808	-3.41033	4.98777	-3.12908	yes	#N/A
5926	ARID4A	9838.44	8877.98	91.37	159.794	1.75297	611.512	3.27017	0.82107	transcription factors7a	Hs578T_	112	4	0.152732	-0.0925842	0.713614	-1.80817	-3.07006	-2.031	3.34084	-2.21665	#N/A	#N/A
51742	ARID4B	8101.84	7443.43	84.7719	128.595	1.5797	546.207	3.13695	0.839255	EpiGen2a	Hs578T_	125	4	-2.49667	-2.44654	-1.39525	-4.83258	-3.8139	-4.07485	6.36081	-4.18444	yes	#N/A
10865	ARID5A	11827.7	11041	95.7104	209.999	2.39188	939.544	6.6498	0.690103	EpiGen2a	Hs578T_	113	4	0.568003	0.519899	0.198642	0.215893	0.389514	0.268543	1.42759	0.107662	#N/A	#N/A
10865	ARID5A	12990.3	12269	107.173	214.571	2.09603	964.369	6.29785	0.69389	Transcription Factors13a	Hs578T_	119	4	1.7044	1.77919	2.28389	1.14858	-0.670133	1.92567	-0.62114	1.58819	#N/A	#N/A
84159	ARID5B	7552.47	6871.32	81.1534	141.329	1.78768	579.012	3.97395	0.770342	EpiGen2a	Hs578T_	111	4	-3.04428	-3.03021	-2.00348	-4.11302	-2.75389	-3.80973	4.17421	-3.21261	yes	yes
84159	ARID5B	6677.57	6064.13	79.2793	119.962	1.54255	489.773	3.06315	0.830397	Transcription factors17a	Hs578T_	187	4	-4.19757	-4.14528	-2.84702	-5.31166	-3.89439	-4.38169	4.42819	-3.65986	yes	yes
25820	ARIH1	12643.7	11769.5	109.705	175.933	1.64111	832.963	4.64243	0.738876	Ubi7a	Hs578T_	300	8	2.02876	1.97524	3.28088	-0.766444	-3.10151	0.417659	1.43931	-1.53453	#N/A	#N/A
10425	ARIH2	12483.9	11710.9	104.096	179.222	1.72832	868.693	5.30865	0.770933	Ubi5a	Hs578T_	174	4	1.85669	1.9039	2.18968	-0.545014	-2.56346	0.921647	2.85252	-0.417151	#N/A	#N/A
9891	ARK5	8553.93	7812.24	90.9021	126.057	1.40935	544.622	3.02825	0.84698	Kinase1a	Hs578T_	109	4	-1.74445	-1.67637	-0.0948788	-4.03974	-4.28749	-3.72949	5.70788	-4.09462	yes	#N/A
405	ARNT	10128.7	9221.06	97.5675	146.586	1.53357	637.185	3.55705	0.815177	transcription factors1a	Hs578T_	149	4	0.491211	0.362154	2.30499	-2.62847	-4.6522	-1.56855	3.21008	-1.88429	yes	#N/A
9915	ARNT2	13038.4	12230.1	106.955	222.003	2.28075	1091.02	8.1132	0.61568	Transcription Factors12a	Hs578T_	160	4	1.74815	1.7402	2.24484	1.6534	0.400507	3.60071	-3.53478	4.5435	#N/A	#N/A
406	ARNTL	6582.34	5841.82	77.5641	130.318	1.83208	588.795	4.80817	0.748995	transcription factors1a	Hs578T_	70	4	-4.24852	-4.35283	-3.002	-3.98026	-2.55791	-2.26136	1.01034	-0.350524	yes	#N/A
56938	ARNTL2	10873.5	10094.1	97.883	175.742	1.87222	767.557	4.78782	0.74119	Transcription factors16a	Hs578T_	203	4	-0.27367	-0.295023	0.602354	-1.48775	-1.95181	-0.676688	1.0613	-0.843775	#N/A	#N/A
10552	ARPC1A	5924.44	5251.06	72.6822	110.92	1.5937	411.276	2.5401	0.864087	Adhesome3b	Hs578T_	230	4	-4.90202	-4.87723	-3.77391	-5.52093	-3.45186	-5.64423	5.9531	-4.33393	yes	#N/A
10095	ARPC1B	9542.82	8693.07	90.6601	140.774	1.57857	534.182	2.6385	0.880598	Adhesome3a	Hs578T_	81	4	-0.437371	-0.528536	0.334076	-3.37085	-3.52787	-3.83218	6.51926	-4.19336	#N/A	#N/A
10109	ARPC2	6622.29	5932.69	76.6938	121.598	1.6235	591.694	4.82445	0.78073	Adhesome3b	Hs578T_	269	4	-3.97525	-3.96613	-2.8271	-4.71883	-3.28262	-2.99822	3.07286	-1.33605	yes	#N/A
10092	ARPC5	6185.59	5547.07	77.2267	105.398	1.38745	410.795	2.27977	0.886667	Adhesome3b	Hs578T_	196	4	-4.56155	-4.48855	-2.71482	-5.93328	-4.60498	-5.64961	6.73841	-4.67855	yes	#N/A
408	ARRB1	13341.4	12569.9	110.037	186.521	1.76562	845.459	4.83001	0.758139	Endo1a	Hs578T_	226	8	1.94553	1.92638	2.40095	-1.2211	-2.8531	-0.798381	3.79784	-2.25734	#N/A	#N/A
409	ARRB2	15054.7	14388.7	114.861	262.321	2.54291	1264.02	9.15623	0.584032	Endo1a	Hs578T_	211	8	3.45355	3.53742	3.07744	3.64289	1.19114	4.00532	-2.10797	3.11051	yes	#N/A
170302	ARX	8917.13	8136.3	91.2362	145.851	1.61387	628.121	3.821	0.78401	Transcription Factors19a	Hs578T_	199	4	-2.10819	-2.17439	-0.632664	-3.54021	-3.47345	-2.5297	2.67987	-2.41807	#N/A	#N/A
51665	ASB1	9700.23	9010.46	93.36	151.065	1.64615	590.78	3.14283	0.837255	Transcription Factors15a	Hs578T_	117	4	-1.34222	-1.28709	0.207019	-3.17072	-3.17994	-3.03964	4.61426	-3.49619	#N/A	#N/A
51665	ASB1	11815.6	10990.1	106.327	149.306	1.41165	606.497	2.689	0.86754	Ubi8a	Hs578T_	176	4	1.33597	1.31739	2.72141	-2.50315	-4.48929	-2.98022	7.08057	-4.89699	#N/A	#N/A
136371	ASB10	12059.5	11164.2	95.4782	230.332	2.59862	952.978	6.45075	0.67921	Ubi8a	Hs578T_	158	4	1.61153	1.52355	0.632678	2.69264	2.70341	2.28111	-1.21792	1.60281	yes	yes
136371	ASB10	11374.3	10567.9	99.9077	212.124	2.29535	942.332	7.12755	0.649295	Transcription Factors18a	Hs578T_	111	4	0.174627	0.125179	0.798499	1.00182	0.489363	1.6777	-2.26497	2.94313	#N/A	#N/A
140456	ASB11	10579.6	9953.21	91.2788	181.903	2.03117	752.922	4.7624	0.758507	Transcription Factors18a	Hs578T_	69	4	-0.590273	-0.494786	-0.803065	-1.00968	-0.949709	-0.793562	1.72714	-0.867397	#N/A	#N/A
140456	ASB11	10327.2	9748.86	95.5858	168.428	1.81552	741.681	4.69853	0.754355	Ubi2a	Hs578T_	188	4	-0.213937	-0.00281439	0.587797	-1.23835	-2.00584	-0.967791	2.12835	-1.4487	#N/A	#N/A
142689	ASB12	8428.35	7846.89	84.8865	164.315	2.05072	733.797	5.58027	0.701927	Transcription Factors18a	Hs578T_	160	4	-2.55494	-2.43371	-1.7541	-2.29083	-0.938594	-1.19313	-0.232752	0.3734	#N/A	#N/A
142689	ASB12	7912.5	7287.46	81.9093	157.106	2.03695	724.267	5.83195	0.705255	Ubi2a	Hs578T_	336	4	-2.542	-2.39827	-2.04715	-1.98945	-0.656368	-1.22271	-0.0210513	0.494676	#N/A	#N/A
79754	ASB13	9131.34	8378.43	86.2285	194.62	2.47305	762.175	5.57428	0.67851	Ubi2a	Hs578T_	209	4	-1.40797	-1.37759	-1.24741	0.476213	2.01224	-0.665501	-1.19755	0.0558431	#N/A	#N/A
142686	ASB14	8755.01	8180.72	89.3056	164.831	1.91768	787.559	6.07135	0.694795	Ubi2a	Hs578T_	277	4	-1.70384	-1.50458	-0.608471	-1.51316	-1.42285	-0.244917	-0.508852	0.933903	#N/A	#N/A
142685	ASB15	7315.89	6632.05	85.3296	112.044	1.3353	425.291	2.16993	0.90184	Transcription Factors18a	Hs578T_	105	3	-3.13734	-3.11966	-1.26555	-5.35944	-4.85505	-4.82094	6.63245	-4.87276	yes	#N/A
142685	ASB15	7426.82	6672.76	87.2398	110.803	1.26805	415.982	1.9373	0.90899	Ubi8a	Hs578T_	336	4	-3.02179	-3.00956	-1.04235	-5.00567	-5.38461	-5.85574	8.89027	-6.18434	yes	#N/A
127247	ASB17	10970.9	10248.6	96.6937	165.318	1.75212	689.928	3.84992	0.794425	Ubi8a	Hs578T_	289	4	0.472978	0.552788	0.782424	-1.47855	-2.44161	-1.7236	3.85115	-2.89327	#N/A	#N/A
401036	ASB18	13962.5	13253.5	110.658	268.739	2.7305	1296.3	10.7829	0.546692	Ubi2a	Hs578T_	153	4	3.24935	3.37277	3.4512	5.31094	3.61484	7.38038	-6.98221	9.02305	yes	yes
51676	ASB2	10007.2	9186.23	89.2895	167.978	1.97	668.428	4.11088	0.785657	Transcription Factors15a	Hs578T_	98	4	-1.0575	-1.12421	-0.811018	-2.05791	-1.40564	-2.03412	2.76637	-1.94523	yes	#N/A
51676	ASB2	6111.39	5379.86	73.5775	113.764	1.59235	430.408	2.6295	0.862535	Ubi8a	Hs578T_	269	4	-4.30864	-4.28455	-3.67116	-4.81056	-3.38639	-5.64403	6.86526	-5.00091	yes	#N/A
51130	ASB3	7866.14	7207.42	77.504	144.477	1.8863	539.575	3.27695	0.821842	Transcription Factors15a	Hs578T_	116	4	-3.05537	-3.00822	-3.00109	-3.66342	-1.91282	-3.75293	4.10889	-3.3041	#N/A	#N/A
51130	ASB3	10073.7	9233.63	94.437	148.581	1.59102	582.796	2.9763	0.848087	Ubi8a	Hs578T_	182	4	-0.43939	-0.486367	0.364526	-2.53609	-3.38556	-3.36273	6.23285	-4.41397	#N/A	#N/A
51666	ASB4	8573.33	7703.86	92.1963	126.095	1.3973	483.025	2.26567	0.869332	Ubi8a	Hs578T_	197	4	-1.93486	-2.0225	-0.0925641	-3.99816	-4.5789	-4.8509	7.15227	-5.62006	yes	#N/A
140458	ASB5	8977.04	8202.94	88.2126	151.237	1.77792	717.57	5.07543	0.764612	Ubi2a	Hs578T_	123	4	-1.52226	-1.5182	-0.847187	-2.38066	-2.28295	-1.30424	2.53933	-0.777493	#N/A	#N/A
140459	ASB6	15050.7	14266.9	106.665	220.86	2.12875	872.301	4.51417	0.75297	Transcription Factors18a	Hs578T_	151	4	3.60516	3.6475	2.18219	1.62406	-0.435045	0.74085	1.53282	-1.29994	yes	yes
140459	ASB6	15153.2	14419	110.424	235.8	2.26965	1027.39	6.22162	0.696317	Ubi2a	Hs578T_	180	4	4.43756	4.54678	3.43964	3.14475	0.760831	3.34186	-0.441019	1.18499	#N/A	#N/A
140460	ASB7	7610.59	6775.68	80.2492	137.512	1.76812	536.224	3.28158	0.824607	Ubi8a	Hs578T_	275	4	-2.85225	-2.91679	-2.39123	-3.25344	-2.298	-4.06935	5.22434	-3.89608	#N/A	#N/A
140461	ASB8	5090.86	4542.08	68.7139	99.5792	1.47905	370.245	2.29833	0.879055	Transcription Factors18a	Hs578T_	240	4	-5.6821	-5.59993	-4.79206	-6.69567	-4.22955	-5.97434	6.24061	-4.90368	yes	yes
140461	ASB8	5261.16	4639.46	69.1331	104.358	1.53787	402.376	2.6358	0.854515	Ubi2a	Hs578T_	574	4	-5.10197	-4.98314	-4.49098	-5.43935	-3.72827	-6.04713	6.49123	-4.9775	yes	yes
140462	ASB9	13551.3	12642.6	106.611	191.841	1.82632	798.286	4.06522	0.777897	Ubi2a	Hs578T_	138	4	2.81442	2.73548	2.64608	0.316669	-1.92957	-0.13494	3.16483	-2.54021	#N/A	#N/A
29108	ASC	9753.28	8992.06	89.6438	163.624	1.95347	688.259	4.2711	0.769223	Transcription Factors15a	Hs578T_	127	4	-1.24635	-1.2351	-0.311928	-2.43341	-1.61101	-1.96086	2.38731	-1.81027	#N/A	#N/A
51008	ASCC1	10883.6	10169.8	96.6575	173.083	1.82052	733.871	4.44595	0.77193	Transcription Factors15a	Hs578T_	169	4	-0.256943	-0.21404	0.422584	-1.68547	-2.27786	-1.17639	2.26435	-1.43278	#N/A	#N/A
429	ASCL1	9249.89	8496.89	90.1924	155.347	1.8007	651.982	3.97198	0.775925	transcription factors1a	Hs578T_	252	4	-0.690958	-0.652668	0.361658	-1.97789	-2.70939	-1.40028	1.8411	-1.35698	#N/A	#N/A
430	ASCL2	8039.64	7240.79	80.737	144.301	1.87755	507.945	2.7444	0.842655	transcription factors1a	Hs578T_	257	4	-2.29918	-2.39963	-2.13595	-2.79457	-2.11255	-3.40987	4.10301	-2.87632	#N/A	#N/A
56676	ASCL3	8157.65	7456.05	89.3261	123.429	1.38375	494.371	2.59743	0.88125	Transcription factors16a	Hs578T_	130	4	-2.80169	-2.798	-0.865191	-5.08171	-4.8096	-4.35747	6.34414	-4.42241	yes	#N/A
55870	ASH1L	8616	8008.61	92.5693	129.883	1.48797	555.761	3.16993	0.837025	Transcription factors16a	Hs578T_	122	4	-2.35375	-2.23986	-0.179243	-4.67927	-4.29672	-3.60073	4.79379	-3.54694	yes	#N/A
9070	ASH2L	14074.5	13441.6	108.832	234.164	2.2786	1138.48	8.17682	0.635515	Transcription factors11a	Hs578T_	92	4	2.72533	2.9104	2.72288	2.49668	0.411886	4.2583	-2.77707	4.67493	#N/A	#N/A
10926	ASK	9039.62	8147.31	89.5374	145.647	1.66687	588.5	3.35565	0.823347	Kinase1a	Hs578T_	157	4	-1.25229	-1.34543	-0.397174	-2.68677	-2.79886	-3.09554	4.73724	-3.56784	#N/A	#N/A
463	ATBF1	8254.57	7569.34	82.3367	216.823	2.85142	923.967	9.09165	0.570492	transcription factors1a	Hs578T_	204	4	-2.04615	-1.95878	-1.78562	3.04058	4.99092	2.60491	-4.81605	4.85008	#N/A	#N/A
466	ATF1	7669.25	6999.61	77.9254	149.734	1.99295	523.788	3.11865	0.811017	transcription factors1a	Hs578T_	277	4	-2.803	-2.7406	-2.87258	-2.37762	-1.25282	-3.18519	3.03498	-2.41866	#N/A	#N/A
1386	ATF2	11647.8	10853.1	92.0633	194.216	2.25135	846.683	5.4169	0.726665	transcription factors1a	Hs578T_	63	4	2.42705	2.59335	0.795144	1.5907	0.724466	1.70348	0.452859	0.320696	#N/A	#N/A
467	ATF3	12793.2	11866.5	93.6196	251.269	3.0448	1026.19	7.2008	0.63966	transcription factors1a	Hs578T_	99	4	3.98422	4.01872	1.17659	5.67038	6.41739	4.14232	-2.52239	2.52296	yes	yes
468	ATF4	8697.71	7924.6	91.7637	132.987	1.48317	560.968	3.0678	0.828512	transcription factors1a	Hs578T_	131	4	-1.42615	-1.44982	0.796549	-3.64855	-4.99257	-2.59249	3.64778	-2.49763	yes	#N/A
22809	ATF5	9702.17	9070.87	86.0326	161.04	1.9169	594.949	3.1156	0.815822	Transcription Factors13a	Hs578T_	97	4	-1.3753	-1.28165	-1.59881	-2.48968	-1.68078	-2.96754	3.86559	-3.57004	#N/A	#N/A
11016	ATF7	11408.6	10540.4	110.119	143.671	1.28872	592.279	2.66323	0.861515	Transcription Factors13a	Hs578T_	88	4	0.216276	0.115814	2.90338	-3.68581	-5.35842	-3.01939	5.60473	-4.31382	yes	yes
55729	ATF7IP	9436.29	8612.14	99.3618	128.782	1.4651	542.017	2.73707	0.867678	Transcription factors16a	Hs578T_	161	4	-1.58123	-1.6548	1.16117	-4.74054	-4.30102	-3.76036	5.85563	-4.20467	yes	#N/A
472	ATM	7273.29	6583.76	77.8201	131.619	1.74242	500.132	2.98425	0.830942	transcription factors1a	Hs578T_	226	4	-3.31007	-3.30972	-2.91889	-3.89055	-3.16074	-3.55935	3.69106	-2.5771	yes	#N/A
472	ATM	13556.3	12744	111.043	176.715	1.6165	823.364	4.42747	0.75824	Kinase1a	Hs578T_	133	4	3.42	3.29282	4.24233	-0.538347	-3.10891	0.28984	2.05914	-1.78712	#N/A	#N/A
474	ATOH1	11511.8	10709	101.418	175.938	1.80855	779.795	4.83272	0.735637	transcription factors1a	Hs578T_	183	4	2.34531	2.43793	3.37673	-0.253955	-2.554	0.493607	0.602467	-0.340658	#N/A	#N/A
535	ATP6V0A1	7301.29	6637.88	72.8679	156.342	2.24535	545.13	3.60285	0.784447	transcription factors1a	Hs578T_	334	4	-3.28619	-3.24069	-4.25573	-1.95466	0.489201	-2.90836	2.15507	-1.8205	#N/A	#N/A
545	ATR	9194.38	8460.98	91.0577	137.44	1.54217	570.341	2.92215	0.837243	Kinase1a	Hs578T_	116	4	-1.11481	-1.0433	-0.145136	-3.25604	-3.52361	-3.35807	5.30739	-4.27764	#N/A	#N/A
546	ATRX	11343.9	10565.5	101.83	161.839	1.63143	740.181	4.2334	0.779242	transcription factors1a	Hs578T_	230	4	2.06494	2.21224	3.3939	-1.39383	-3.96069	-0.0685054	1.99694	-1.05077	#N/A	#N/A
6795	AURKC	5997.38	5461.05	66.5889	122.965	1.90772	468.678	3.11035	0.843672	Kinase1a	Hs578T_	102	4	-4.39737	-4.05208	-5.21899	-4.25183	-1.36953	-4.82224	5.57356	-3.97824	yes	#N/A
552	AVPR1A	16131.1	15287.7	119.836	218.807	1.9182	1197.53	7.45328	0.689413	GPCR 5a	Hs578T_	103	4	4.29834	4.24447	4.59082	1.02939	-1.65252	4.11861	0.286931	2.00624	#N/A	#N/A
552	AVPR1A	13074	12281.5	105.612	196.534	1.99682	935.906	5.96762	0.719525	Kinase1a	Hs578T_	124	4	2.77215	2.72171	2.53543	0.829268	-0.84984	1.90908	0.469395	0.742399	#N/A	#N/A
553	AVPR1B	7806.99	7149.34	84.2116	129.391	1.59478	532.14	3.26697	0.845285	Kinase1a	Hs578T_	113	4	-2.53334	-2.35457	-1.50445	-3.81584	-3.23448	-3.90864	5.63918	-3.71041	yes	#N/A
553	AVPR1B	10878.8	10211	99.4214	193.084	2.01768	895.029	6.5419	0.660242	GPCR1a	Hs578T_	138	4	-0.222138	-0.154552	0.955541	-0.519162	-1.28923	0.235746	-0.628067	0.599029	#N/A	#N/A
554	AVPR2	13518.7	12645.4	107.673	187.117	1.77895	892.778	5.43853	0.772282	GPCR2a	Hs578T_	156	4	2.17831	2.05791	2.42804	-0.816186	-2.43089	0.223319	3.1509	-0.955738	#N/A	#N/A
558	AXL	11169	10383.6	93.1265	183.601	2.05638	759.131	4.55068	0.749297	Kinase2a	Hs578T_	228	4	0.790744	0.799969	-0.00228954	-0.0776196	-0.540431	-0.641363	1.68885	-1.57169	#N/A	#N/A
64651	AXUD1	8280.37	7398.83	86.4301	140.475	1.63677	592.771	3.52477	0.806347	Transcription factors17a	Hs578T_	69	3	-3.13773	-3.31399	-1.6298	-4.41904	-3.55674	-3.48522	4.04878	-3.16521	yes	#N/A
566	AZU1	10855.8	9935.02	93.0749	180.496	2.0369	778.689	4.81777	0.740272	Kinase2a	Hs578T_	85	4	0.564732	0.417325	0.00209943	-0.270312	-0.602182	-0.355555	1.32122	-1.14887	#N/A	#N/A
571	BACH1	9876.53	9084.92	95.5774	148.382	1.5672	603.178	3.311	0.816145	transcription factors1a	Hs578T_	284	4	0.171584	0.178764	1.78867	-2.6378	-4.46343	-2.12221	3.17213	-2.16423	yes	#N/A
60468	BACH2	6572.26	5858.55	82.3159	108.202	1.33337	438.53	2.57815	0.86462	Transcription factors17a	Hs578T_	162	4	-4.27769	-4.31268	-2.12089	-6.13732	-5.12795	-5.12778	5.78998	-4.48773	yes	#N/A
86	BAF53A	7033.69	6404.7	78.9532	131.223	1.7723	510.858	3.30192	0.810122	EpiGen1a	Hs578T_	155	4	-3.39915	-3.33456	-2.2281	-4.74823	-2.88488	-4.53916	5.47949	-4.08275	#N/A	#N/A
22893	BAHD1	9741.09	8953.78	86.0845	165.243	1.93587	627.588	3.51492	0.797147	Ubi3a	Hs578T_	269	4	-0.780335	-0.777249	-1.26473	-1.45912	-1.28706	-2.6733	3.9917	-3.47165	#N/A	#N/A
575	BAI1	13846.5	13077.4	102.103	226.083	2.29573	1067.8	7.45983	0.68571	GPCR 5a	Hs578T_	103	4	2.17267	2.20248	1.35987	1.39134	0.186239	2.39477	0.252875	1.79423	#N/A	#N/A
576	BAI2	8321.91	7614.12	90.4055	119.542	1.32405	518.154	2.68963	0.86067	GPCR1a	Hs578T_	203	4	-2.43831	-2.43439	-0.700866	-4.78673	-4.87391	-4.5917	6.19634	-4.91074	yes	#N/A
577	BAI3	9531.12	8789.78	94.0392	144.403	1.58772	664.631	4.28592	0.795432	GPCR3a	Hs578T_	120	4	-1.40617	-1.41868	-0.0626017	-3.34581	-3.48886	-2.74127	4.01539	-2.7097	#N/A	#N/A
8314	BAP1	6314.09	5773.59	72.3765	129.525	1.85085	507.59	3.5334	0.793478	DUB1a	Hs578T_	245	4	-4.09881	-3.89273	-3.89778	-3.78505	-1.79618	-4.48392	3.84757	-3.45096	#N/A	#N/A
579	BAPX1	8143.55	7338.7	90.3698	116.048	1.28895	424.176	1.95692	0.905952	transcription factors1a	Hs578T_	187	4	-2.19319	-2.27841	0.359743	-4.96133	-6.45316	-4.58989	6.13851	-3.82723	yes	#N/A
580	BARD1	10155	9370.7	101.875	132.362	1.30022	521.594	2.36845	0.890555	Ubi4a	Hs578T_	139	4	-0.344083	-0.338002	1.78948	-3.60736	-5.19261	-4.25527	8.07584	-5.43895	yes	#N/A
580	BARD1	12263	11462.5	102.356	184.758	1.8802	721.824	3.70283	0.772212	transcription factors1a	Hs578T_	162	4	3.33088	3.48007	3.56811	0.409249	-2.10021	-0.313939	1.80198	-1.71267	#N/A	#N/A
56751	BARHL1	10138.8	9336.33	97.6959	144.509	1.47675	563.066	2.68638	0.849255	Transcription factors16a	Hs578T_	129	4	-0.947787	-0.999349	0.721975	-3.6593	-4.30449	-3.48246	5.24766	-4.32101	yes	yes
343472	BARHL2	9561.56	8815.19	91.0225	148.402	1.68045	582.623	3.22405	0.82204	Transcription Factors19a	Hs578T_	123	4	-1.52394	-1.55426	-0.717998	-3.34773	-3.05826	-3.14167	4.22047	-3.42306	#N/A	#N/A
56033	BARX1	10186.9	9397.96	93.8741	154.293	1.66917	580.948	2.90738	0.84384	Transcription factors16a	Hs578T_	163	4	-0.903181	-0.94068	0.00362767	-2.98259	-3.16003	-3.21476	4.99426	-3.94133	#N/A	#N/A
7918	BAT4	8703.16	7971.84	95.1923	135.262	1.45613	594.754	3.4702	0.803502	transcription factors10a	Hs578T_	153	4	-1.38772	-1.36924	1.72758	-3.59823	-5.21512	-2.22037	2.80625	-1.98346	yes	#N/A
10538	BATF	10920.3	10174.7	99.8564	154.938	1.6175	664.048	3.60112	0.806667	Transcription Factors13a	Hs578T_	178	4	-0.233145	-0.22307	0.981556	-2.92432	-3.45925	-2.07324	3.59413	-2.79043	#N/A	#N/A
9031	BAZ1B	8125.99	7403.68	89.7234	123.518	1.37937	551.087	3.18288	0.83064	Transcription factors11a	Hs578T_	176	4	-2.84001	-2.85923	-0.891061	-5.06859	-4.83974	-3.55999	4.40597	-3.45053	yes	yes
9031	BAZ1B	7572.86	6860.46	89.6109	114.832	1.28675	499.2	2.77195	0.845252	Ubi7a	Hs578T_	273	4	-2.8567	-2.80526	-0.565652	-4.75392	-5.27902	-4.59786	6.09348	-4.75131	yes	yes
11176	BAZ2A	8962.55	8374.59	93.2385	129.127	1.35872	485.802	2.2235	0.894742	Transcription Factors13a	Hs578T_	207	4	-2.06812	-1.94938	-0.221092	-4.67239	-4.94095	-4.41311	6.80086	-5.00799	yes	#N/A
29994	BAZ2B	11392.1	10572.3	100.394	161.044	1.64495	694.232	3.7694	0.797213	Ubi5a	Hs578T_	175	4	0.882955	0.867201	1.5345	-1.73327	-3.05511	-1.6763	4.0095	-3.0506	#N/A	#N/A
9564	BCAR1	6979.82	6243.25	71.2132	153.817	2.37507	582.44	4.18367	0.761083	Adhesome3a	Hs578T_	99	3	-3.61075	-3.68319	-4.12568	-2.54362	0.967695	-3.26714	2.56351	-2.30745	#N/A	#N/A
8412	BCAR3	4150.37	3521.04	60.7108	100.611	1.73147	398.255	3.404	0.81168	Adhesome4a	Hs578T_	129	4	-7.06645	-7.04219	-6.45163	-6.27439	-2.66987	-5.82752	4.13901	-3.19464	yes	#N/A
10295	BCKDK	13835.2	12933.9	109.049	271.748	2.6737	1288.77	10.6652	0.572885	Kinase2a	Hs578T_	91	4	3.54957	3.36665	3.17859	6.03902	3.09051	6.99765	-5.55655	8.46083	yes	yes
8915	BCL10	7151.81	6570.91	85.4608	108.501	1.26932	423.486	2.12637	0.89248	Transcription factors11a	Hs578T_	121	4	-3.74919	-3.65287	-1.61563	-6.10505	-5.49084	-5.29829	6.81914	-5.20479	yes	yes
53335	BCL11A	11445.7	10719.6	92.1477	179.848	2.13002	759.496	4.566	0.790667	Transcription Factors15a	Hs578T_	75	4	0.295311	0.350113	-0.00881438	-1.21432	-0.33799	-0.835589	2.93652	-1.22035	#N/A	#N/A
602	BCL3	8649.67	7834	84.071	164.823	2.16142	755.068	6.17823	0.716762	transcription factors1a	Hs578T_	259	4	-1.50752	-1.58459	-1.3123	-1.31525	-0.162997	0.0471153	-0.119026	1.35162	#N/A	#N/A
604	BCL6	10515.1	9852.81	92.9732	184.3	2.132	768.263	5.04917	0.722082	transcription factors1a	Hs578T_	200	4	0.982184	1.22943	1.10836	0.366714	-0.220175	0.344756	0.151742	-0.0757487	#N/A	#N/A
255877	BCL6B	9140.6	8401.29	90.8139	142.147	1.61282	581.315	3.27975	0.836617	Transcription Factors19a	Hs578T_	120	4	-1.88889	-1.90581	-0.688112	-3.80907	-3.51591	-3.20609	4.74937	-3.34085	#N/A	#N/A
9774	BCLAF1	8804.57	8089.87	87.704	147.278	1.75123	603.831	3.61072	0.784098	Transcription Factors12a	Hs578T_	240	4	-2.20192	-2.20025	-1.19684	-3.44925	-2.66786	-2.86388	2.66573	-2.74518	#N/A	#N/A
54880	BCOR	12432.8	11663.5	109.054	167.714	1.58432	762.487	4.06473	0.774448	Transcription factors16a	Hs578T_	166	4	1.20994	1.24233	2.82309	-2.08552	-3.69941	-0.822093	2.4333	-2.06384	#N/A	#N/A
63035	BCORL1	7015.64	6487.56	81.1439	118.441	1.4877	423.685	2.21657	0.884437	Transcription factors17a	Hs578T_	185	4	-3.86239	-3.71071	-2.33222	-5.44047	-4.24174	-5.31185	6.50212	-5.06099	yes	#N/A
613	BCR	13136.1	12314	104.368	196.41	2.00112	846.491	4.71027	0.735577	Adhesome7a	Hs578T_	91	4	4.00991	4.0491	3.43272	0.669832	-1.15306	0.68205	1.52362	-1.50104	#N/A	#N/A
613	BCR	13098.7	12280.3	102.843	201.402	2.0375	787.829	4.22	0.760522	Kinase2a	Hs578T_	116	4	2.79172	2.71113	2.2653	1.1372	-0.720126	-0.226854	2.15174	-2.12556	#N/A	#N/A
623	BDKRB1	11538.3	10769.4	100.952	171.18	1.75385	795.286	4.71303	0.753355	GPCR4a	Hs578T_	200	4	0.299302	0.287253	1.18438	-1.76364	-2.57917	-1.02961	2.48605	-1.91889	#N/A	#N/A
624	BDKRB2	7156.37	6544.07	75.3022	144.365	2.0342	555.382	3.71495	0.779975	GPCR 5a	Hs578T_	134	4	-3.45375	-3.37308	-3.46708	-3.33567	-1.11606	-4.10447	3.43389	-3.41084	#N/A	#N/A
624	BDKRB2	7491.55	6900.02	76.8963	150.157	2.08515	583.05	4.03482	0.776858	Kinase2a	Hs578T_	243	4	-2.8729	-2.61376	-3.07529	-2.38377	-0.393459	-3.17638	2.82278	-2.42739	#N/A	#N/A
55814	BDP1	11804.6	11024.4	92.6856	199.729	2.28367	841.704	5.17402	0.736975	Transcription factors16a	Hs578T_	166	4	0.602926	0.602481	-0.319493	0.126771	0.417118	0.273094	0.977219	-0.238942	#N/A	#N/A
51283	BFAR	9767.63	8976.94	90.3546	225.574	2.72342	1115.45	11.2409	0.538165	Ubi7a	Hs578T_	172	4	-0.73617	-0.73646	-0.468699	2.4422	3.51022	4.66996	-7.35544	9.79931	yes	#N/A
632	BGLAP	11543.2	10651	104.275	166.076	1.61415	817.472	4.95408	0.72004	transcription factors1a	Hs578T_	151	4	2.38543	2.35713	4.09389	-1.10587	-4.04625	1.03272	0.0887886	-0.194619	#N/A	#N/A
79365	BHLHB3	9298	8650.9	88.4355	176.464	2.09045	750.211	5.2989	0.70699	Transcription factors17a	Hs578T_	291	4	-1.73031	-1.64724	-0.96728	-1.483	-0.735852	-1.00451	0.00114154	-0.0976912	#N/A	#N/A
274	BIN1	16978.1	16145.1	123.475	228.047	1.90111	1179.93	7.31694	0.634516	Endo1a	Hs578T_	177	8	4.9943	4.94459	4.35876	1.34365	-2.16498	2.9792	-0.353267	0.826268	#N/A	#N/A
329	BIRC2	10922.7	10109.8	95.601	174.36	1.93885	753.701	4.71867	0.777487	Ubi5a	Hs578T_	182	4	0.375795	0.362234	0.523494	-0.881673	-1.32164	-0.775776	3.12692	-1.40283	#N/A	#N/A
330	BIRC3	11509.6	10775.3	96.4763	176.69	1.88025	755.143	4.19607	0.758185	Ubi3a	Hs578T_	246	4	0.923729	0.99761	0.699264	-0.728661	-1.66011	-0.752498	2.27115	-2.2993	#N/A	#N/A
331	BIRC4	8365.82	7746.33	81.1874	161.36	2.08775	721.82	5.37345	0.71904	Ubi7a	Hs578T_	286	4	-2.09637	-1.94533	-2.21663	-1.73301	-0.382838	-1.24533	0.56101	-0.274312	#N/A	#N/A
57448	BIRC6	11342.9	10639.5	100.515	189.41	1.94873	855.882	5.98332	0.712017	Ubi1a	Hs578T_	219	4	0.702666	0.802903	1.46101	0.130903	-1.2205	0.741941	0.256302	0.770648	#N/A	#N/A
79444	BIRC7	10441.1	9614.54	95.4516	154.955	1.65207	621.642	3.39197	0.825717	Ubi4a	Hs578T_	154	4	-0.0543052	-0.0873587	0.555469	-2.15616	-3.05721	-2.75371	5.23752	-3.67865	#N/A	#N/A
112401	BIRC8	10063.4	9303.46	92.9237	165.072	1.8515	764.019	4.8801	0.743545	Ubi7a	Hs578T_	244	4	-0.423274	-0.391385	0.0706951	-1.48273	-1.81388	-0.604778	1.63313	-1.11882	#N/A	#N/A
640	BLK	9452.92	8643.08	91.3224	141.977	1.55468	592.272	3.1429	0.84615	Kinase2a	Hs578T_	228	4	-1.00374	-0.97097	-0.395363	-2.9677	-3.47355	-3.04821	5.66945	-3.88824	#N/A	#N/A
29760	BLNK	7341.22	6742.09	81.807	124.831	1.53118	522.553	3.1685	0.830385	Kinase2a	Hs578T_	192	4	-3.05388	-2.79247	-2.20112	-4.13021	-3.56555	-4.04715	5.02784	-3.87744	yes	#N/A
643	BLR1	8156.11	7331.16	84.0736	143.16	1.7757	660.918	4.5909	0.770563	GPCR4a	Hs578T_	212	4	-2.53819	-2.64376	-1.83619	-3.39481	-2.47801	-2.73412	3.06134	-2.08771	#N/A	#N/A
8548	BLZF1	11765.5	10893.1	91.8823	198.37	2.3208	796.688	4.99357	0.74947	transcription factors10a	Hs578T_	106	4	2.67797	2.69257	0.77749	1.22493	1.00787	0.685168	1.00536	-0.123775	yes	#N/A
648	BMI1	10828.6	10033.4	104.403	141.662	1.35928	681.741	3.81227	0.805575	EpiGen2a	Hs578T_	104	4	-0.0896389	-0.138612	1.64835	-3.99169	-4.9655	-2.45514	5.3527	-3.38409	yes	#N/A
648	BMI1	10949.4	10092.5	106.381	138.342	1.29073	563.681	2.44625	0.882135	transcription factors1a	Hs578T_	205	4	1.62441	1.59304	4.6789	-3.39678	-6.4546	-2.69999	5.354	-3.22296	#N/A	#N/A
648	BMI1	12846.3	11975.5	109.477	164.899	1.5058	785.753	4.2362	0.803232	Ubi3a	Hs578T_	217	4	2.18272	2.13611	3.18462	-1.4638	-3.92391	-0.323392	4.27885	-2.25321	#N/A	#N/A
55589	BMP2K	9890.22	9103.66	96.4788	145.565	1.56553	604.024	3.21392	0.841982	Kinase2a	Hs578T_	133	4	-0.455522	-0.435926	0.927765	-2.71257	-3.43111	-2.877	5.49845	-3.76898	#N/A	#N/A
657	BMPR1A	11293.8	10555.2	100.912	159.42	1.61065	679.572	3.64663	0.811468	Kinase2a	Hs578T_	263	4	1.03158	1.04926	1.883	-1.73926	-3.13321	-1.78507	4.24603	-3.07084	#N/A	#N/A
658	BMPR1B	10259.5	9595.4	94.643	163.134	1.76605	672.361	4.0264	0.798555	Kinase2a	Hs578T_	184	4	-0.079713	0.0540801	0.490221	-1.48944	-2.23197	-1.89009	3.71357	-2.44013	#N/A	#N/A
659	BMPR2	8481.84	7935.13	89.6181	130.099	1.46473	552.189	3.11522	0.83326	Kinase2a	Hs578T_	128	4	-1.93734	-1.63534	-0.610501	-3.77808	-3.98428	-3.62238	5.14216	-3.95629	yes	#N/A
660	BMX	11194.6	10445.4	89.8212	223.244	2.5887	935.31	7.0695	0.66098	Kinase2a	Hs578T_	140	4	0.897583	0.919216	-0.591829	2.67214	2.5465	1.90262	-1.93875	2.54614	yes	#N/A
646	BNC1	8972.63	8169.37	91.6867	152.254	1.72565	626.371	3.90545	0.783508	transcription factors1a	Hs578T_	171	4	-1.04709	-1.10253	0.773718	-2.27972	-3.27124	-1.79477	2.07685	-1.43183	#N/A	#N/A
669	BPGM	11582.1	10888	101.279	179.652	1.83743	872.265	5.61347	0.704413	Phos3a	Hs578T_	94	3	0.480962	0.526783	1.36637	-1.20597	-2.15235	0.0392891	0.895552	-0.639736	#N/A	#N/A
10380	BPNT1	14226	13390.6	108.787	245.642	2.41225	1182.63	8.70385	0.596172	Phos2a	Hs578T_	119	4	2.30237	2.29903	2.50987	2.50508	0.810721	3.85755	-2.82378	3.69189	#N/A	#N/A
10380	BPNT1	13971.7	13099.2	112.508	235.875	2.29207	1170.65	8.51117	0.612435	Transcription Factors12a	Hs578T_	98	4	2.5997	2.53711	2.96576	2.62188	0.419677	4.8147	-3.79496	5.3277	#N/A	#N/A
673	BRAF	12932.3	12184.2	105.608	216.388	2.17698	917.583	5.6091	0.677382	Kinase2a	Hs578T_	96	4	2.59217	2.59817	2.52913	2.19516	0.175343	1.64102	-1.2672	0.174893	#N/A	#N/A
8315	BRAP	7635.15	6845.24	88.1093	111.073	1.26912	499.825	2.81232	0.866232	Ubi5a	Hs578T_	115	4	-2.90066	-2.9172	-0.893918	-4.95805	-5.34801	-4.62233	7.0376	-4.69339	yes	#N/A
672	BRCA1	8211.29	7502.53	84.7444	133.482	1.5966	507.227	2.64098	0.858972	transcription factors1a	Hs578T_	252	4	-2.05262	-2.02627	-1.07722	-3.74376	-4.22974	-3.45951	4.61288	-2.99513	yes	#N/A
672	BRCA1	9211.29	8479.77	91.8866	144.814	1.62657	581.891	3.40165	0.81029	Ubi3a	Hs578T_	156	4	-1.28622	-1.23176	-0.102478	-2.779	-3.15584	-3.37324	4.58377	-3.67591	#N/A	#N/A
675	BRCA2	5733.5	5065.87	70.8597	107.716	1.54755	399.091	2.38273	0.883872	transcription factors1a	Hs578T_	312	4	-5.35676	-5.42093	-4.75642	-5.73916	-4.58709	-5.01043	5.42125	-3.30741	yes	yes
6046	BRD2	11495	10778.2	91.0047	238.544	2.86183	1008.99	7.9523	0.629492	EpiGen1a	Hs578T_	153	4	0.44245	0.470288	-0.343668	2.13027	2.80409	1.23293	-0.734425	1.85716	yes	#N/A
6046	BRD2	9584.92	8940.84	85.8662	192.573	2.37577	819.166	6.24405	0.69308	Kinase2a	Hs578T_	230	4	-0.735277	-0.577286	-1.37582	0.553504	1.32739	0.227238	-0.622308	1.21186	#N/A	#N/A
6046	BRD2	10322	9519.42	88.0046	198.129	2.43315	829.514	6.15245	0.705815	transcription factors7a	Hs578T_	229	4	0.781637	0.792144	-0.165052	1.34878	2.02458	1.15867	-0.369867	1.26502	#N/A	#N/A
23476	BRD4	8804.26	8208.61	82.0526	161.946	2.1117	791.612	6.30855	0.704692	EpiGen1a	Hs578T_	69	4	-1.95233	-1.85161	-1.93543	-2.73621	-1.0098	-1.43049	1.95806	-0.437682	#N/A	#N/A
29117	BRD7	10984.7	10131.3	96.3894	175.262	1.98873	764.592	4.55063	0.739092	EpiGen1a	Hs578T_	90	4	-0.0390678	-0.142382	0.285832	-1.85294	-1.67029	-1.61149	3.00442	-2.46818	#N/A	#N/A
10902	BRD8	8451.36	7686.38	86.2736	134.151	1.58122	541.007	3.14337	0.83979	EpiGen1a	Hs578T_	142	4	-2.2096	-2.26101	-1.11921	-4.54764	-3.84208	-4.24246	6.5346	-4.28951	yes	#N/A
10902	BRD8	9136.67	8342.74	87.8895	163.105	1.95057	761.387	6.02412	0.721655	Transcription Factors13a	Hs578T_	201	4	-1.88777	-1.95144	-1.11687	-2.37579	-1.53011	-0.824618	0.525161	1.09348	#N/A	#N/A
676	BRDT	8126.6	7406.13	89.4746	123.57	1.39292	491.825	2.65345	0.850225	transcription factors1a	Hs578T_	269	4	-2.14097	-2.15011	0.219948	-4.50356	-5.67675	-3.67388	4.35929	-2.99234	yes	#N/A
676	BRDT	9240.14	8444.54	90.193	136.128	1.5399	541.096	2.83852	0.85168	Kinase2a	Hs578T_	84	4	-0.993863	-1.00946	-0.103438	-3.34277	-3.54195	-3.77849	5.89784	-4.40433	#N/A	#N/A
2972	BRF1	6375.13	5549.67	81.3483	101.329	1.24788	378.499	1.8587	0.912955	transcription factors3a	Hs578T_	258	4	-4.5053	-4.74956	-1.95443	-6.19844	-6.74745	-5.28679	6.39387	-3.95059	yes	yes
55290	BRF2	15151.1	14403	116.631	253.201	2.38882	1228.7	8.65997	0.591443	Transcription factors16a	Hs578T_	99	4	3.74037	3.84011	4.16886	3.76612	1.00524	5.4165	-4.3968	5.43012	#N/A	#N/A
7862	BRPF1	9698.5	8899.09	93.2695	148.272	1.59565	589.166	3.05967	0.839572	Ubi7a	Hs578T_	186	4	-0.901233	-0.904391	0.0689777	-2.53635	-3.35938	-3.27305	5.86129	-4.26338	#N/A	#N/A
27154	BRPF3	11310	10439.5	97.4754	180.644	1.9716	745.554	4.32855	0.77511	Ubi4a	Hs578T_	144	4	0.901994	0.832653	1.0075	-0.527521	-1.14142	-0.834953	2.98808	-2.04118	#N/A	#N/A
680	BRS3	11575	10764.6	103.153	174.317	1.71152	907.79	6.07967	0.702975	GPCR 5a	Hs578T_	148	4	0.459393	0.399665	1.64064	-1.5888	-2.83364	0.431477	0.78569	0.0544241	#N/A	#N/A
9044	BTAF1	6338.61	5669.06	78.4349	108.234	1.40195	429.093	2.46115	0.871222	Transcription factors11a	Hs578T_	267	4	-4.50447	-4.50715	-2.94358	-6.1276	-4.73276	-5.22129	5.99631	-4.65238	yes	#N/A
121551	BTBD11	10935.7	10236.6	99.9682	171.526	1.79155	783.17	4.92425	0.739407	Transcription Factors18a	Hs578T_	180	4	-0.220494	-0.167937	0.879657	-1.78513	-2.46784	-0.462436	1.01465	-0.621663	#N/A	#N/A
687	BTEB1	11418.2	10638.7	96.309	185.764	2.03468	692.087	3.76995	0.791175	transcription factors1a	Hs578T_	242	4	2.19284	2.32839	1.94488	0.332547	-1.07041	-0.815713	2.37116	-1.60502	#N/A	#N/A
689	BTF3	9137.36	8492.27	86.9991	186.008	2.30777	791.452	6.19442	0.689093	transcription factors1a	Hs578T_	261	4	-0.8266	-0.652128	-0.49473	0.318739	0.964966	0.58716	-0.969386	1.34872	#N/A	#N/A
694	BTG1	10972.8	10190	99.7615	180.688	1.93452	917.137	7.21177	0.650115	EpiGen1a	Hs578T_	61	4	0.111347	0.0850163	0.98367	-1.43924	-1.95947	0.18015	0.0306275	0.75832	#N/A	#N/A
694	BTG1	12249	11490.8	98.4075	200.889	2.1429	914.604	5.92882	0.687717	transcription factors1a	Hs578T_	147	4	3.29926	3.51439	2.52787	1.68855	-0.13609	2.44934	-0.948081	0.983145	#N/A	#N/A
7832	BTG2	10278.4	9521.74	92.7761	191.457	2.21148	831.014	5.7935	0.67768	EpiGen1a	Hs578T_	205	4	-0.64167	-0.66647	-0.110797	-0.849815	-0.55869	-0.757421	0.813479	-0.736413	#N/A	#N/A
7832	BTG2	11052.7	10283.2	96.1013	183.98	2.01795	796.914	4.9743	0.72751	transcription factors10a	Hs578T_	126	4	1.77041	1.86418	1.97173	0.0922663	-1.13671	0.639997	0.279208	-0.150795	#N/A	#N/A
10950	BTG3	9193.16	8439.4	91.2772	154.974	1.79703	681.772	4.31125	0.758112	EpiGen1a	Hs578T_	157	4	-1.55908	-1.58203	-0.412163	-3.19086	-2.69082	-2.60671	3.81747	-2.84499	#N/A	#N/A
54766	BTG4	7564.82	6830.88	79.0904	169.43	2.34373	769.52	6.90155	0.673007	EpiGen1a	Hs578T_	93	4	-2.90762	-2.9234	-2.17647	-2.28653	0.105896	-1.52643	0.897021	0.44003	#N/A	#N/A
695	BTK	8782.48	8060.93	87.907	154.577	1.81022	645.966	4.4725	0.77212	Kinase2a	Hs578T_	189	4	-1.55728	-1.45736	-0.860598	-2.07318	-1.96651	-2.26846	2.63087	-1.72548	#N/A	#N/A
8945	BTRC	10253.8	9500.26	91.6082	169.538	1.9444	710.462	4.3486	0.76809	Ubi2a	Hs578T_	157	4	-0.27632	-0.237195	-0.143318	-1.16233	-1.18153	-1.42558	2.71776	-2.04133	#N/A	#N/A
699	BUB1	14680.1	13852.3	113.838	206.62	1.919	962.88	5.66817	0.715032	Kinase2a	Hs578T_	186	4	4.51788	4.36571	4.56209	1.51582	-1.37683	2.29749	0.279202	0.280749	#N/A	#N/A
701	BUB1B	6486.01	5978.08	71.92	136.199	1.9705	527.948	3.77275	0.790555	Kinase2a	Hs578T_	248	4	-3.92519	-3.5554	-4.15092	-3.34728	-1.02946	-3.97044	3.3886	-2.87011	#N/A	#N/A
143384	C10ORF46	8003.65	7301.24	87.4853	127.234	1.47912	503.969	2.72613	0.850683	Ubi8a	Hs578T_	358	4	-2.47587	-2.40894	-1.0242	-3.93364	-4.09661	-4.53869	6.34013	-4.8332	yes	#N/A
283078	C10ORF48	13719.8	12848.5	93.5548	233.627	2.60275	815.875	4.69447	0.747075	Transcription Factors19a	Hs578T_	70	4	2.34619	2.27183	-0.394622	2.48583	2.26013	-0.0329028	1.38333	-1.01578	yes	yes
79596	C13ORF7	10377.7	9576.77	99.3354	150.574	1.50192	672.182	3.98637	0.818495	Ubi5a	Hs578T_	134	4	-0.227194	-0.228991	1.21998	-2.40675	-3.96722	-2.031	4.93827	-2.67801	#N/A	#N/A
84193	C14ORF154	14384.4	13455.6	115.302	184.156	1.64105	900.074	4.96047	0.776315	EpiGen2a	Hs578T_	76	4	2.66014	2.49973	3.05421	-1.42825	-3.50718	-0.195046	4.29272	-1.98429	#N/A	#N/A
283629	C14ORF20	12601.6	11776.9	97.5754	208.698	2.24467	892.77	5.57457	0.715115	Kinase2a	Hs578T_	202	4	2.31489	2.23739	1.07685	1.66027	0.548815	1.28685	0.286224	0.0982175	#N/A	#N/A
57674	C17ORF27	11554.2	10808.5	100.684	206.159	2.24202	1075.08	8.728	0.61301	Ubi7a	Hs578T_	212	4	0.93419	0.999582	1.53871	1.20404	0.589948	4.04778	-4.08855	5.48243	#N/A	#N/A
8834	C17ORF35	8677.84	7937.34	78.471	161.025	2.13435	608.221	3.62835	0.787987	GPCR3a	Hs578T_	144	4	-1.98066	-2.02565	-2.81302	-2.34286	-0.59334	-3.40883	3.72131	-3.54349	#N/A	#N/A
8725	C19ORF2	5662.46	5145.99	62.1544	149.485	2.5038	524.983	4.306	0.753903	transcription factors10a	Hs578T_	68	4	-5.45451	-5.30937	-7.05041	-2.51946	2.42857	-3.20267	1.1133	-0.970836	yes	yes
10438	C1D	9676.3	8938.48	96.2501	146.642	1.58705	633.831	3.66887	0.79031	Transcription Factors12a	Hs578T_	142	4	-1.39236	-1.39921	0.25375	-3.50498	-3.67734	-2.52857	3.05606	-2.7312	#N/A	#N/A
55182	C1orf164	10292.5	9463.94	92.5267	164.954	1.8284	682.827	3.94065	0.80037	Ubi5a	Hs578T_	190	4	-0.220802	-0.251802	-0.01198	-1.47574	-1.9426	-1.845	4.13309	-2.74745	#N/A	#N/A
79594	C1orf166	9755.02	9063.38	97.0298	133.102	1.39562	563.578	2.8564	0.86132	Ubi6a	Hs578T_	165	4	-0.760323	-0.661428	0.807754	-3.56163	-4.62578	-3.63409	6.80149	-4.60675	yes	#N/A
84969	C20ORF100	13319.5	12412.8	116.033	165.548	1.42532	796.364	4.15732	0.78297	Transcription Factors18a	Hs578T_	178	4	1.99671	1.89246	3.97559	-2.19451	-4.57164	-0.308202	2.71694	-1.88994	#N/A	#N/A
24148	C20ORF14	10245.5	9546.23	89.3026	183.341	2.1762	703.755	4.23283	0.755445	Transcription Factors14a	Hs578T_	144	4	-0.854791	-0.810585	-0.772868	-0.974389	-0.147006	-1.57249	1.69035	-1.7817	yes	#N/A
10616	C20ORF18	13285.9	12379.7	99.1694	206.308	2.20695	857.748	5.13092	0.723777	Transcription Factors13a	Hs578T_	142	4	1.9879	1.8969	0.92096	0.569351	-0.0556178	0.474527	0.507432	-0.303879	#N/A	#N/A
10616	C20ORF18	12762.5	11883.4	101.426	195.995	2.01072	853.779	5.05565	0.735305	Ubi3a	Hs578T_	164	4	2.0517	1.99453	1.61527	0.565001	-0.839742	0.693247	1.28619	-0.842866	#N/A	#N/A
57091	C20ORF32	9817.53	9019.27	97.9075	135.323	1.38365	553.53	2.71845	0.856062	Adhesome2b	Hs578T_	74	4	-0.0663598	-0.0938294	1.9843	-3.71056	-4.62966	-3.5581	5.6694	-4.09791	yes	#N/A
55612	C20ORF42	7709.76	6908.84	82.8641	134.926	1.69752	522.237	3.24143	0.817567	Adhesome2a	Hs578T_	120	4	-2.6811	-2.77386	-1.43224	-3.80018	-2.85696	-4.0325	4.35279	-3.42316	#N/A	#N/A
23181	C21ORF106	9688.69	8861.65	93.2083	140.952	1.56945	604.268	3.40137	0.83876	Transcription Factors14a	Hs578T_	156	4	-1.36543	-1.44774	-0.161523	-3.91506	-3.79302	-2.95828	4.96367	-3.19159	#N/A	#N/A
54014	C21ORF107	9863.33	9081.12	96.7576	139.547	1.45857	598.766	3.23227	0.830037	Transcription Factors15a	Hs578T_	94	4	-1.21987	-1.26647	0.424997	-3.98773	-4.4065	-3.00958	4.62001	-3.46163	yes	#N/A
65124	C2ORF26	10022.8	9073.29	98.2532	146.715	1.56062	662.731	3.874	0.785022	Transcription factors17a	Hs578T_	73	4	-1.04346	-1.23096	0.94903	-3.51243	-3.79293	-2.15091	2.80865	-2.36834	#N/A	#N/A
6936	C2ORF3	9577.69	8631.55	97.1032	134.509	1.3856	525.528	2.46187	0.86196	transcription factors8a	Hs578T_	221	4	-0.292186	-0.481347	2.15396	-3.46228	-5.71505	-3.10035	4.74362	-3.22691	yes	yes
51072	C2ORF4	7262.95	6629.28	80.0423	126.331	1.62	510.779	2.9482	0.826067	Adhesome2b	Hs578T_	104	4	-3.20764	-3.10742	-2.08167	-4.37906	-3.30145	-4.18382	4.64191	-3.79832	yes	#N/A
719	C3AR1	10408.2	9699.66	94.6647	153.314	1.72748	645.676	3.35	0.824947	GPCR4a	Hs578T_	175	4	-0.745235	-0.708498	0.0781363	-2.84869	-2.85611	-2.96705	4.95159	-3.94721	#N/A	#N/A
728	C5R1	7324.25	6545.81	82.8367	117.025	1.43195	523.746	3.2242	0.85215	GPCR3a	Hs578T_	81	4	-3.25602	-3.33002	-2.0528	-4.92172	-4.29069	-4.50138	5.86642	-4.08899	yes	#N/A
221264	C6ORF199	6279.88	5635.72	75.8706	106.235	1.40603	456.389	2.78415	0.855732	Kinase2a	Hs578T_	117	4	-3.98828	-3.79128	-2.98514	-5.40332	-4.30174	-4.99613	6.06979	-4.51882	yes	#N/A
29964	C6ORF49	12411.5	11655.3	102.248	188.9	1.927	930.591	6.0563	0.697545	Ubi3a	Hs578T_	211	4	1.9103	1.96557	1.90675	0.0562994	-1.34253	1.91175	-0.380081	0.897697	#N/A	#N/A
10842	C7ORF16	11605.2	10768.1	104.872	163.857	1.57237	802.148	4.72433	0.764935	Kinase2a	Hs578T_	155	4	1.27113	1.20671	2.56507	-1.45368	-3.38585	-0.0238042	2.32754	-1.26187	#N/A	#N/A
136991	C7ORF7	10697.1	10029.7	101.693	148.462	1.48132	584.233	2.98605	0.83206	Transcription Factors18a	Hs578T_	96	4	-0.449772	-0.376591	1.26408	-3.36637	-4.26134	-3.15093	4.58871	-3.82405	yes	#N/A
64768	C9ORF12	8595.71	7845.91	87.624	135.647	1.56373	568.495	3.32817	0.838392	Kinase2a	Hs578T_	231	4	-1.76149	-1.68249	-0.768048	-3.39579	-3.43998	-3.38701	5.35172	-3.58902	yes	#N/A
158471	C9ORF65	7697.42	6949.67	86.8927	117.534	1.3602	441.224	2.13635	0.881147	Adhesome1a	Hs578T_	243	4	-2.70687	-2.72751	-0.537308	-5.03736	-4.76126	-5.2044	6.54201	-4.86672	yes	#N/A
84814	C9ORF67	10941.4	10217.9	98.5729	174.739	1.82455	896.403	6.45877	0.70932	Phos2a	Hs578T_	296	4	-0.254812	-0.231534	0.706345	-1.5638	-2.19523	0.25655	1.007	0.580119	#N/A	#N/A
169436	C9ORF96	9170.55	8536.09	86.1983	191.206	2.4127	850.902	6.88365	0.659707	Kinase6a	Hs578T_	220	4	-1.11264	-0.946925	-1.05461	0.483614	1.57373	0.687952	-1.98719	2.24503	#N/A	#N/A
158067	C9ORF98	13487.9	12658.1	114.123	165.963	1.46845	753.845	3.79302	0.811998	Kinase4a	Hs578T_	96	4	3.30879	3.1789	4.70291	-1.2847	-3.96223	-0.712603	4.26981	-2.83881	#N/A	#N/A
91768	CABLES1	9371.95	8763.38	86.6073	179.907	2.213	852.238	6.74045	0.686755	Adhesome1a	Hs578T_	90	4	-0.655084	-0.448051	-0.645029	-0.5536	0.0358321	0.742636	-0.158954	1.14855	#N/A	#N/A
773	CACNA1A	6123.45	5436.2	72.3711	120.187	1.70777	499.49	3.66275	0.808842	CustomGPCR_1d	Hs578T_	264	4	-4.10913	-4.03715	-4.20972	-4.50632	-2.57768	-4.55137	4.26827	-3.29041	yes	#N/A
774	CACNA1B	13904.4	13137.2	113.167	177.411	1.58427	814.178	4.5047	0.775267	CustomGPCR_1d	Hs578T_	193	4	4.43074	4.5133	5.07137	-0.129977	-3.43543	0.31061	2.93375	-1.92406	#N/A	#N/A
775	CACNA1C	9102.48	8212.51	86.5045	161.679	1.97735	625.342	3.77535	0.788957	CustomGPCR_1d	Hs578T_	217	4	-0.937493	-1.05517	-0.984054	-1.38569	-0.656362	-2.63081	3.47785	-3.10745	#N/A	#N/A
776	CACNA1D	8480.07	7645.73	85.6179	151.257	1.84525	658.188	4.25955	0.749135	CustomGPCR_1d	Hs578T_	248	4	-1.61411	-1.67739	-1.19591	-2.19077	-1.59292	-2.13817	1.89924	-2.32209	#N/A	#N/A
777	CACNA1E	8056.72	7221.53	89.85	123.926	1.38917	516.475	2.91117	0.84408	CustomGPCR_1d	Hs578T_	294	4	-1.83145	-1.90971	-0.150607	-4.13285	-4.82224	-4.20189	5.65729	-4.50709	yes	#N/A
778	CACNA1F	10573.8	9785.64	95.4275	168.388	1.81562	771.277	4.85862	0.758698	CustomGPCR_1d	Hs578T_	244	4	0.900084	0.91115	1.10774	-0.826711	-1.78824	-0.321185	2.2816	-1.3495	#N/A	#N/A
8913	CACNA1G	9676.52	8762.52	89.7831	151.09	1.69865	522.007	2.47593	0.865598	CustomGPCR_1d	Hs578T_	170	4	-0.309886	-0.445841	-0.268681	-2.20055	-2.6251	-4.26265	6.51566	-5.21813	#N/A	#N/A
8912	CACNA1H	11255.5	10341.5	99.0327	156.66	1.59617	631.255	3.04542	0.837682	CustomGPCR_1d	Hs578T_	116	4	1.7159	1.59105	1.88906	-1.63506	-3.36589	-2.41542	5.40197	-4.2888	#N/A	#N/A
8911	CACNA1I	7527.29	6788.8	82.8605	130.803	1.63647	540.647	3.34357	0.809813	CustomGPCR_1d	Hs578T_	347	4	-2.49248	-2.46963	-1.76976	-3.64247	-3.07995	-3.86635	4.30027	-3.80615	yes	#N/A
779	CACNA1S	8812.24	8003.67	93.2523	132.548	1.4456	531.134	2.74723	0.852192	CustomGPCR_2d	Hs578T_	179	4	-1.28094	-1.32166	0.498322	-3.65911	-4.41355	-4.10426	5.98418	-4.77678	yes	#N/A
781	CACNA2D1	6300.79	5583.75	79.3543	103.379	1.31917	376.172	1.86877	0.916587	CustomGPCR_1d	Hs578T_	242	4	-3.87402	-3.83964	-2.59157	-5.79796	-5.31672	-6.45646	8.5347	-6.20186	yes	#N/A
9254	CACNA2D2	9850.44	8979.26	95.8362	148.922	1.57845	603.707	3.13492	0.815877	CustomGPCR_1d	Hs578T_	241	4	0.0182581	-0.0765161	1.14911	-2.31748	-3.47921	-2.94134	4.54474	-4.1471	#N/A	#N/A
55799	CACNA2D3	9361.85	8679.2	89.7894	164.979	1.89065	838.911	6.49567	0.676723	CustomGPCR_2d	Hs578T_	181	4	-0.582183	-0.477505	-0.25839	-1.15111	-1.27076	0.667686	-0.966314	1.30719	#N/A	#N/A
93589	CACNA2D4	4826.19	4232.59	63.7151	105.175	1.71322	403.066	2.89697	0.853635	CustomGPCR_2d	Hs578T_	175	4	-5.61337	-5.45242	-6.16591	-5.77481	-2.51742	-6.0835	6.04257	-4.53459	yes	yes
782	CACNB1	6061.89	5290.8	77.9327	102.937	1.32317	382.415	2.03282	0.900067	CustomGPCR_1d	Hs578T_	335	4	-4.24112	-4.27935	-2.91964	-5.90353	-5.27325	-6.40161	7.8819	-5.93672	yes	#N/A
783	CACNB2	8738.03	8082.83	86.1925	158.31	1.91823	665.511	4.4703	0.757422	CustomGPCR_2d	Hs578T_	281	4	-1.28033	-1.149	-1.05442	-1.59646	-1.08169	-1.98581	2.22639	-1.97845	#N/A	#N/A
784	CACNB3	8932.22	8223.45	85.1887	166.497	2.04625	718.531	5.046	0.733207	CustomGPCR_1d	Hs578T_	234	4	-0.844378	-0.775084	-1.26618	-0.665547	-0.226981	-1.01191	1.25562	-1.03842	#N/A	#N/A
785	CACNB4	6729.73	6168.11	78.5301	128.171	1.68185	595.17	4.7074	0.755997	CustomGPCR_1d	Hs578T_	272	4	-3.42571	-3.20814	-2.77101	-3.91199	-2.75108	-3.08559	2.17406	-1.5953	#N/A	#N/A
786	CACNG1	8164.97	7405.82	89.4298	142.686	1.6005	616.816	4.14992	0.78759	CustomGPCR_1d	Hs578T_	247	4	-1.83303	-1.82549	-0.3125	-2.81666	-3.3174	-2.75274	3.42847	-2.50148	yes	yes
10369	CACNG2	6963.43	6289.78	83.2957	110.563	1.32785	422.391	2.143	0.885398	CustomGPCR_1d	Hs578T_	394	4	-3.17569	-3.09104	-1.69042	-5.28682	-5.2449	-5.76586	7.30176	-5.75817	yes	#N/A
10368	CACNG3	13559.6	12759.3	103.75	190.118	1.86785	768.983	3.88453	0.803865	CustomGPCR_1d	Hs578T_	229	4	4.26561	4.29406	2.94484	0.975935	-1.45349	-0.337397	4.06751	-2.92906	#N/A	#N/A
27092	CACNG4	10622.4	9932.6	89.2493	199.988	2.44598	827.152	5.81867	0.71688	CustomGPCR_1d	Hs578T_	197	4	1.03176	1.14552	-0.299226	1.74956	2.63585	0.598164	0.618806	0.21	#N/A	#N/A
27091	CACNG5	5988.94	5412.56	69.2223	133	1.99735	498.22	3.6681	0.803442	CustomGPCR_1d	Hs578T_	236	4	-4.24967	-4.06193	-4.89441	-3.55024	-0.518656	-4.58301	4.05515	-3.28237	yes	#N/A
59285	CACNG6	11232.8	10301.2	106.428	143.054	1.34395	544.058	2.27665	0.87291	CustomGPCR_1d	Hs578T_	278	4	1.53509	1.39497	3.55443	-2.77896	-5.13114	-3.8777	6.80665	-5.54096	#N/A	#N/A
59284	CACNG7	13391	12630.2	108.931	196.104	1.9123	976.507	6.12303	0.684687	CustomGPCR_1d	Hs578T_	187	4	3.96065	4.0259	4.12578	1.35366	-1.12476	2.82219	-0.653489	0.701452	#N/A	#N/A
59283	CACNG8	13315.5	12434.7	105.404	190.754	1.878	868.119	5.16855	0.74352	CustomGPCR_1d	Hs578T_	189	4	3.76916	3.71036	3.30986	0.883574	-1.36378	1.17718	1.67474	-0.844133	#N/A	#N/A
799	CALCR	15531.5	14875.1	114.459	206.13	1.83232	948.117	5.27575	0.74678	GPCR 5a	Hs578T_	121	4	3.82042	3.92879	3.67815	0.257607	-2.21341	0.942955	2.27915	-1.08828	#N/A	#N/A
10203	CALCRL	5719.57	5187.44	69.1757	112.695	1.70585	434.042	2.78805	0.851435	GPCR2a	Hs578T_	173	4	-4.65182	-4.52549	-4.51044	-5.16933	-2.85541	-5.64858	5.84577	-4.70629	yes	#N/A
808	CALM3	5953.06	5262.85	74.6261	109.985	1.5279	437.519	2.72015	0.848505	Kinase2a	Hs578T_	317	4	-4.45491	-4.25633	-3.56722	-5.16136	-3.60746	-5.27378	5.76921	-4.60148	yes	#N/A
811	CALR	7990.27	7387.84	90.4396	119.907	1.3504	494.238	2.70485	0.853392	Adhesome7b	Hs578T_	98	4	-2.37591	-2.19971	0.24686	-4.89917	-4.81343	-4.46801	5.60256	-4.13686	yes	yes
811	CALR	8995.98	8260.01	95.1902	126.493	1.33922	497.794	2.3428	0.869042	transcription factors1a	Hs578T_	189	4	-1.0438	-0.988643	1.67307	-4.13012	-6.05898	-3.5191	4.99291	-3.37052	yes	yes
125972	CALR3	8578.54	7875.99	87.4779	136.395	1.58832	531.965	2.94485	0.854015	Adhesome1a	Hs578T_	262	4	-1.58646	-1.53293	-0.382045	-3.67282	-3.4759	-3.87434	5.60727	-3.7986	yes	#N/A
8536	CAMK1	7936.56	7356.79	82.5013	128.316	1.59625	503.943	2.90355	0.860695	Kinase2a	Hs578T_	168	4	-2.49888	-2.2153	-2.19667	-3.89867	-3.20001	-4.31889	6.26962	-4.28827	yes	#N/A
57118	CAMK1D	7845.09	7245.14	83.1318	131.872	1.6123	555.759	3.48208	0.82794	Kinase2a	Hs578T_	122	4	-2.44617	-2.22099	-1.73869	-3.63089	-3.0897	-3.56442	4.92935	-3.38125	yes	#N/A
57172	CAMK1G	7051.4	6530.15	81.739	115.035	1.4173	436.045	2.25955	0.890385	Kinase2a	Hs578T_	193	4	-3.33065	-2.98883	-2.0639	-4.81349	-4.26091	-5.29484	7.49157	-5.36413	yes	#N/A
815	CAMK2A	7213.37	6708.46	80.1401	128.56	1.627	545.687	3.63955	0.816185	Kinase2a	Hs578T_	256	4	-3.14269	-2.79483	-2.31935	-3.87497	-3.0503	-3.71378	4.44155	-3.08774	yes	#N/A
816	CAMK2B	10016.1	9347.54	90.3885	195.556	2.30967	794.188	5.53272	0.689623	Kinase2a	Hs578T_	174	4	-0.360599	-0.218844	-0.562897	0.742349	0.912091	-0.136806	-0.767082	0.0561405	#N/A	#N/A
817	CAMK2D	8087.17	7395.09	90.82	118.1	1.29558	452.316	2.2017	0.885377	Kinase2a	Hs578T_	214	4	-2.2857	-2.13867	-0.264123	-4.60181	-4.96178	-5.06017	7.28623	-5.46128	yes	#N/A
818	CAMK2G	10791.5	10086.7	95.6461	168.114	1.796	694.629	3.9629	0.785312	Kinase2a	Hs578T_	182	4	0.479489	0.554976	0.649752	-1.13593	-2.03444	-1.56761	3.17165	-2.56384	#N/A	#N/A
814	CAMK4	10337.2	9533.5	96.6006	162.933	1.76485	727.684	4.47293	0.783085	Kinase2a	Hs578T_	149	4	0.0381571	0.019431	0.75717	-1.48398	-2.18446	-1.08951	3.0837	-1.72819	#N/A	#N/A
814	CAMK4	10683.9	9873.93	99.078	163.662	1.68952	730.428	4.28662	0.762987	transcription factors1a	Hs578T_	114	4	1.21181	1.2618	2.68902	-1.23302	-3.4878	-0.178432	1.49431	-1.0029	#N/A	#N/A
84254	CAMKK1	13052.8	12180.1	98.2233	218.223	2.36367	939.927	5.979	0.693065	Kinase2a	Hs578T_	152	4	2.80282	2.65719	1.21914	2.32809	1.25016	1.96616	-0.62134	0.778406	#N/A	#N/A
10645	CAMKK2	10043.9	9359.47	93.1353	174.85	1.94317	787.975	5.39248	0.722527	Kinase2a	Hs578T_	205	4	-0.311748	-0.189795	0.0299122	-0.681293	-1.20186	-0.2236	0.588568	-0.196601	#N/A	#N/A
819	CAMLG	13038.6	12209.5	111.843	185.002	1.69685	970.732	6.1905	0.686747	Adhesome7a	Hs578T_	144	4	3.88181	3.91532	5.10638	-0.08066	-2.87659	2.50814	-0.177736	0.461099	#N/A	#N/A
23066	CAND2	5237.38	4643.27	66.3967	110.813	1.71445	430.22	3.0926	0.825315	Ubi1a	Hs578T_	464	4	-5.15947	-5.01247	-5.04939	-4.99648	-2.62365	-5.64428	5.23372	-4.20168	yes	#N/A
23066	CAND2	10143.1	9377.96	88.5269	172.212	1.9576	700.8	4.38985	0.765837	Transcription Factors14a	Hs578T_	116	4	-1.01634	-1.06789	-1.45642	-1.66072	-1.39209	-1.43173	1.9355	-1.43102	#N/A	#N/A
824	CAPN2	5036.52	4540.45	69.4243	100.309	1.49647	387.95	2.59105	0.855918	Adhesome7b	Hs578T_	90	4	-5.99536	-5.77626	-4.51394	-6.29482	-3.99925	-5.98783	5.67345	-4.27137	yes	yes
825	CAPN3	9291.03	8602.32	86.3525	159.618	1.92588	694.58	4.906	0.753493	Adhesome7b	Hs578T_	147	4	-0.70558	-0.615331	-0.652129	-1.93896	-1.58719	-1.50924	2.12778	-1.22704	#N/A	#N/A
827	CAPN6	10416.3	9695.41	89.0478	193.034	2.28442	759.241	5.0498	0.724245	Adhesome7b	Hs578T_	168	4	0.699132	0.778769	-0.0104616	0.477339	0.442089	-0.565594	1.12776	-1.04475	#N/A	#N/A
23473	CAPN7	13359.8	12526.2	113.081	191.559	1.7519	983.075	6.30282	0.70316	Adhesome2a	Hs578T_	142	4	4.25784	4.29639	5.36408	0.346116	-2.56293	2.6592	0.403211	0.586902	#N/A	#N/A
826	CAPNS1	7927.74	7295.02	86.9763	127.098	1.48405	535.232	3.1486	0.83275	Adhesome7a	Hs578T_	333	4	-2.41345	-2.28788	-0.504791	-4.35069	-4.06149	-3.84337	4.8782	-3.54322	yes	#N/A
829	CAPZA1	11713.4	10959.6	99.009	176.098	1.85883	723.396	4.04962	0.776312	Adhesome7b	Hs578T_	227	4	2.25393	2.33774	2.22569	-0.811301	-1.95111	-1.1145	2.92854	-2.3647	#N/A	#N/A
830	CAPZA2	10793.1	10122.8	92.9751	193.376	2.21432	814.941	5.63758	0.700425	Adhesome7a	Hs578T_	184	4	1.17273	1.32308	0.886689	0.476218	0.0511884	0.247389	0.30126	-0.276795	#N/A	#N/A
29775	CARD10	9325.44	8434.39	91.6706	146.068	1.6323	632.468	3.71985	0.793302	Kinase2a	Hs578T_	158	4	-0.964748	-1.05776	0.0141185	-2.66119	-3.00427	-2.46128	3.50187	-2.96975	#N/A	#N/A
79092	CARD14	11387.7	10706.7	98.0837	170.517	1.77602	759.644	4.53125	0.781177	Kinase2a	Hs578T_	166	4	1.10812	1.18835	1.22955	-0.971304	-2.16485	-0.628648	3.00442	-1.63988	#N/A	#N/A
55602	CARF	8191.17	7539.43	85.3925	156.362	1.91185	686.365	5.19515	0.739905	Transcription factors16a	Hs578T_	164	4	-2.76746	-2.71344	-1.56419	-2.84877	-1.77965	-1.83196	1.15196	-0.25641	#N/A	#N/A
23729	CARKL	12740	12028.4	108.44	204.648	2.04522	1073.39	7.83737	0.652168	Kinase2a	Hs578T_	140	4	2.50831	2.52627	3.49628	1.40235	-0.578078	3.89508	-2.29924	3.79912	#N/A	#N/A
10498	CARM1	6482.76	5762.67	77.0748	123.933	1.62412	562.259	4.41463	0.775103	EpiGen1a	Hs578T_	188	4	-3.88935	-3.90433	-2.55763	-5.24525	-3.63007	-4.06135	4.5807	-2.88065	yes	#N/A
10498	CARM1	11161.4	10363.8	92.443	195.397	2.22958	758.276	4.78187	0.747342	Transcription Factors12a	Hs578T_	231	4	-0.034477	-0.084051	-0.582752	-0.118399	0.141708	-0.759936	1.32525	-0.850303	yes	#N/A
8092	CART1	6750.74	5993.41	80.5092	114.633	1.4746	485.408	3.14672	0.857275	transcription factors10a	Hs578T_	130	4	-4.03199	-4.14377	-2.20862	-5.10416	-5.0646	-3.66912	4.59725	-2.40274	yes	#N/A
8573	CASK	7535.94	6841.27	85.1652	117.037	1.38497	526.935	3.17792	0.837313	Adhesome4a	Hs578T_	124	4	-2.88568	-2.84981	-0.912446	-5.07487	-4.62029	-3.95411	5.0276	-3.49737	yes	#N/A
8573	CASK	6412.84	5793.66	80.1406	107.097	1.34645	480.053	3.05588	0.836147	Kinase2a	Hs578T_	206	4	-3.98839	-3.73055	-2.45615	-5.3604	-4.65777	-4.65937	5.26243	-4.06367	yes	#N/A
8573	CASK	6529.24	5857.72	76.8483	111.583	1.47847	465.3	2.80487	0.847652	transcription factors10a	Hs578T_	117	4	-4.27876	-4.31012	-3.11167	-5.50426	-5.08526	-4.04238	4.25257	-2.80665	yes	#N/A
57524	CASKIN1	10391.5	9610.63	99.7416	156.826	1.62377	733.594	4.60407	0.736907	Transcription factors16a	Hs578T_	108	4	-0.710941	-0.738227	1.09789	-2.80302	-3.4219	-1.1554	0.969852	-1.15118	#N/A	#N/A
846	CASR	10870.3	10131.6	95.1056	180.067	1.9782	785.739	5.01202	0.732922	GPCR1a	Hs578T_	224	4	-0.0562305	-0.0781378	0.16821	-1.20699	-1.34066	-1.11397	1.78727	-1.4636	#N/A	#N/A
857	CAV1	12175.5	11473.2	103.209	177.504	1.77255	866.675	5.5947	0.732557	Adhesome7b	Hs578T_	258	4	2.8562	3.0148	3.20529	-0.701618	-2.43353	0.974394	1.4186	-0.343887	#N/A	#N/A
857	CAV1	14036.4	13343.2	112.468	196.395	1.81925	960.632	5.93674	0.698728	Endo1a	Hs578T_	355	8	2.57805	2.63414	2.75044	-0.575646	-2.58396	0.566143	1.83058	-0.816774	#N/A	#N/A
858	CAV2	9529.44	8700.04	95.0671	145.667	1.58878	648.351	3.91885	0.790347	Adhesome7b	Hs578T_	89	4	-0.439697	-0.517002	1.3236	-3.02908	-3.46933	-2.19699	3.42068	-2.53035	#N/A	#N/A
858	CAV2	10366.5	9544.45	97.4451	158.121	1.67997	668.077	3.98124	0.772154	Endo1a	Hs578T_	287	7	-0.534768	-0.614514	0.586714	-2.96787	-3.30024	-2.77827	4.27382	-3.34277	#N/A	#N/A
859	CAV3	7884.65	7134.04	80.063	157.718	2.076	696.82	5.72498	0.72441	Adhesome7b	Hs578T_	160	4	-2.4662	-2.49216	-2.09419	-2.07855	-0.74997	-1.45316	1.11447	-0.127447	#N/A	#N/A
859	CAV3	8962.38	8215.58	84.6045	169.704	2.124	712.336	4.97703	0.732641	Endo1a	Hs578T_	335	8	-1.83025	-1.85991	-1.49239	-2.29034	-0.997532	-2.29748	2.9201	-1.9841	#N/A	#N/A
862	CBFA2T1	7408.8	6747.36	75.8404	147.536	2.05883	586.634	4.16217	0.77191	transcription factors1a	Hs578T_	142	4	-3.12854	-3.08052	-3.4404	-2.64376	-0.867961	-2.33222	1.74202	-1.13099	#N/A	#N/A
9139	CBFA2T2	13060.2	12270.5	110.706	201.01	1.90817	1042.42	6.99635	0.64664	Transcription factors11a	Hs578T_	179	4	1.75818	1.76294	2.88664	0.245006	-1.75272	3.06978	-2.4828	2.82607	#N/A	#N/A
863	CBFA2T3	4980.9	4177.99	71.4087	92.6714	1.30817	340.192	1.9454	0.895395	transcription factors1a	Hs578T_	262	4	-6.37513	-6.66548	-4.59923	-6.8759	-6.31046	-5.81874	5.80366	-3.84736	yes	yes
865	CBFB	8816.16	8125.1	91.1147	132.894	1.49467	495.007	2.35067	0.871722	transcription factors1a	Hs578T_	221	4	-1.27213	-1.17085	0.598774	-3.69595	-4.94092	-3.60792	5.02131	-3.35033	yes	#N/A
867	CBL	10421.8	9805.34	86.7761	198.519	2.49635	772.463	4.9958	0.706941	Endo1a	Hs578T_	281	8	-0.512189	-0.407404	-1.09796	-0.502583	0.899428	-1.60945	2.16074	-2.06128	yes	yes
867	CBL	10378.4	9686.92	85.8504	190.577	2.38502	732.56	4.4655	0.743072	transcription factors1a	Hs578T_	229	4	0.815386	1.00547	-0.831131	0.756341	1.55246	-0.188745	0.835118	-0.779406	yes	#N/A
867	CBL	10735.4	10092.1	90.3978	183.554	2.13662	752.635	4.53082	0.74968	Ubi3a	Hs578T_	248	4	0.243758	0.392854	-0.410144	-0.293065	-0.0820848	-0.777338	1.90258	-1.72448	yes	#N/A
867	CBL	9261.31	8618.91	83.1806	178.784	2.2706	704.284	4.64003	0.72999	Adhesome7a	Hs578T_	143	4	-0.872659	-0.695786	-1.4319	-0.689826	0.364971	-1.43867	1.34158	-1.60992	#N/A	#N/A
868	CBLB	10132.8	9547.46	85.0896	198.872	2.62925	860.904	6.71467	0.69916	Ubi4a	Hs578T_	108	4	-0.240821	-0.0423722	-1.35007	0.68228	2.98152	0.878205	-0.304368	2.03168	#N/A	#N/A
23624	CBLC	9432.98	8618.64	92.8988	137.024	1.45532	559.476	2.8609	0.870465	Ubi4a	Hs578T_	156	4	-1.05937	-1.08473	0.0539902	-3.31297	-4.24986	-3.68711	7.18879	-4.59105	yes	#N/A
79872	CBLL1	6900.7	6261.73	79.1275	121.187	1.55917	451.557	2.52973	0.867185	Ubi7a	Hs578T_	210	4	-3.5434	-3.4243	-2.60696	-4.3213	-3.58722	-5.3313	7.07216	-5.17627	yes	#N/A
84733	CBX2	12592.4	11914.7	107.383	153.541	1.43977	611.597	2.62937	0.87531	Transcription Factors18b	Hs578T_	83	3	0.837517	0.911817	1.85591	-3.49187	-4.70305	-3.18966	6.61207	-4.64232	yes	#N/A
8535	CBX4	7633.35	6979.06	86.848	112.27	1.29282	514.427	3.02222	0.883002	DUB2a	Hs578T_	108	4	-2.83406	-2.72771	-1.11584	-4.90022	-5.21674	-4.37748	7.75887	-4.3228	yes	yes
8535	CBX4	5941.19	5350.02	77.6997	100.469	1.29992	380.222	2.07685	0.894375	transcription factors10a	Hs578T_	110	4	-5.05273	-5.0109	-2.87863	-6.32449	-6.35332	-5.29593	5.79712	-3.68307	yes	yes
23468	CBX5	7161.41	6548.05	83.4966	115.547	1.39797	523.347	3.41892	0.817417	EpiGen2a	Hs578T_	112	4	-3.30168	-3.22016	-1.61638	-5.70586	-4.76226	-4.4502	5.7371	-3.98821	yes	#N/A
57332	CBX8	10134.1	9439.11	92.0687	171.664	1.96802	784.664	5.24463	0.71399	EpiGen2a	Hs578T_	175	4	-0.996467	-0.991266	-0.40404	-2.35573	-1.86946	-1.67549	2.4788	-1.82593	#N/A	#N/A
1238	CCBP2	12594.9	11794.7	102.999	185.745	1.8377	839.375	4.92695	0.742395	GPCR3a	Hs578T_	121	4	1.33316	1.28621	1.60914	-0.902312	-2.12345	-0.444448	2.10342	-1.59536	#N/A	#N/A
886	CCKAR	9746.77	8959.07	90.3406	163.984	1.93147	701.397	4.6684	0.762597	GPCR1a	Hs578T_	242	4	-1.17527	-1.22876	-0.698448	-2.18251	-1.65701	-2.23091	2.83394	-2.03829	#N/A	#N/A
887	CCKBR	11897.1	11048.5	106.815	161.229	1.52012	706.954	3.62235	0.81898	GPCR4a	Hs578T_	199	4	0.573087	0.499778	2.21318	-2.35319	-3.82017	-2.16603	4.71429	-3.50724	#N/A	#N/A
6347	CCL2	10718.3	9781.2	101.896	148.715	1.46827	646.335	3.57257	0.828682	Kinase2a	Hs578T_	101	4	0.424586	0.264979	2.07131	-2.47759	-3.96103	-2.26284	4.95695	-3.21029	#N/A	#N/A
6364	CCL20	7983.39	7405.3	82.089	137.81	1.72812	572.395	3.57142	0.83029	Ubi4a	Hs578T_	165	4	-2.47336	-2.28482	-2.03397	-3.25023	-2.56451	-3.50926	5.45075	-3.38605	#N/A	#N/A
898	CCNE1	10138.4	9279.68	101.178	128.624	1.2685	478.564	2.04145	0.91013	transcription factors1a	Hs578T_	133	4	0.459873	0.423367	3.22921	-3.97932	-6.59881	-3.82108	6.29946	-3.72523	yes	yes
899	CCNF	12158.6	11438.3	102.122	197.962	2.01213	912.541	5.96873	0.6944	Ubi2a	Hs578T_	192	4	1.53152	1.62648	1.79073	0.696161	-0.811089	1.60613	-0.50833	0.74293	#N/A	#N/A
902	CCNH	9216.2	8481.28	82.901	182.584	2.3495	705.592	4.72132	0.738135	transcription factors1a	Hs578T_	231	4	-0.723663	-0.668359	-1.56354	0.123769	1.3081	-0.622119	0.623295	-0.456475	yes	#N/A
904	CCNT1	8436.18	7663.79	88.0617	128.3	1.4777	531.14	2.87485	0.847587	transcription factors1a	Hs578T_	173	4	-1.75954	-1.80585	-0.216566	-4.18525	-5.12547	-3.097	4.23104	-2.71364	yes	#N/A
905	CCNT2	7167.3	6442.47	81.1874	121.904	1.53268	476.498	2.73415	0.853047	transcription factors1a	Hs578T_	248	4	-3.4741	-3.51661	-2.05749	-4.63681	-4.73203	-3.91262	4.38429	-2.86768	yes	yes
1230	CCR1	12215.8	11473.6	98.1837	226.283	2.4986	1029.73	7.7019	0.648197	GPCR2a	Hs578T_	147	4	0.962507	0.972574	0.715056	1.47438	1.3679	1.9856	-1.11484	2.32999	yes	#N/A
1231	CCR2	13471.4	12870.8	114.778	231.505	2.23255	1309.45	10.8847	0.548295	GPCR2a	Hs578T_	113	4	2.31668	2.41362	3.88959	1.79218	-0.12956	5.62547	-4.49866	7.04755	#N/A	#N/A
1232	CCR3	10882.9	10001.5	97.4267	166.712	1.74778	709.291	3.98515	0.779297	GPCR3a	Hs578T_	138	4	-0.00241517	-0.159772	0.697574	-2.00529	-2.66825	-2.09914	3.36333	-2.98153	#N/A	#N/A
1233	CCR4	8301.06	7573.14	85.9936	133.554	1.61082	560.819	3.2958	0.812758	GPCR 5a	Hs578T_	221	4	-2.43323	-2.45049	-1.49845	-3.9581	-3.35164	-4.02435	4.53106	-3.98025	yes	#N/A
1234	CCR5	13832.3	13156.9	107.784	206.047	2.02113	1038.67	6.63015	0.69614	GPCR2a	Hs578T_	149	4	2.43013	2.49708	2.4386	0.319418	-1.07383	2.12194	0.482769	0.887669	#N/A	#N/A
1235	CCR6	7929.99	7264.36	79.9723	154.396	1.95387	676.642	5.18895	0.756315	GPCR2a	Hs578T_	83	4	-2.73583	-2.70427	-2.61932	-2.73294	-1.4714	-2.55936	2.63871	-1.36046	#N/A	#N/A
1236	CCR7	8303.19	7492.68	86.2533	134.454	1.56383	566.911	3.22457	0.83043	GPCR4a	Hs578T_	221	4	-2.47657	-2.55974	-1.45835	-3.9096	-3.5926	-3.95968	5.10513	-4.10253	yes	yes
1237	CCR8	12855.6	12221.6	105.908	205.184	2.0266	990.315	6.65025	0.68623	GPCR1a	Hs578T_	158	4	1.52172	1.62533	2.13499	0.226662	-1.14391	1.49878	0.172464	0.956617	#N/A	#N/A
10803	CCR9	11642.6	10917.3	106.157	159.399	1.51537	781.828	4.43228	0.762372	GPCR3a	Hs578T_	136	4	0.546379	0.546967	2.19704	-2.44355	-3.85879	-1.1926	2.82531	-2.35623	#N/A	#N/A
23552	CCRK	11204.4	10444.9	100.723	157.542	1.58358	730.519	4.06183	0.796188	Kinase2a	Hs578T_	184	4	0.871564	0.89429	1.65263	-1.88043	-3.29742	-1.05333	3.61646	-2.37845	#N/A	#N/A
51554	CCRL1	8313.39	7705.62	81.2855	170.045	2.20892	744.259	5.83945	0.69029	GPCR 5a	Hs578T_	141	4	-2.51112	-2.40828	-2.43286	-1.84154	-0.182003	-1.72002	0.399505	-0.469338	#N/A	#N/A
9034	CCRL2	12767.7	11916.9	106.35	180.576	1.74987	851.636	5.13598	0.759137	GPCR1a	Hs578T_	117	4	1.46743	1.37776	2.18888	-1.227	-2.61101	-0.329702	2.73651	-1.42733	#N/A	#N/A
977	CD151	10423.6	9694.53	96.119	201.896	2.33935	1021.17	8.73822	0.602172	Adhesome7b	Hs578T_	146	4	0.672195	0.747796	1.5487	1.09775	0.743147	3.24473	-3.09747	3.79831	#N/A	#N/A
951	CD37	8705.41	8029.77	93.2007	137.286	1.51622	652.332	4.30978	0.764042	Adhesome7b	Hs578T_	238	4	-1.48061	-1.37935	0.876967	-3.63081	-3.8802	-2.16713	2.51209	-2.0367	#N/A	#N/A
916	CD3E	8310.64	7710.57	89.1908	125.129	1.40117	487.483	2.37932	0.878552	Kinase2a	Hs578T_	141	4	-2.13735	-1.87542	-0.840997	-4.13033	-4.35868	-4.55712	7.00053	-5.15283	yes	#N/A
920	CD4	9992.77	9304.27	91.8647	157.879	1.78837	676.443	4.15052	0.78454	Kinase2a	Hs578T_	125	4	-0.293856	-0.194486	0.0680941	-1.83814	-2.09676	-1.82819	3.14001	-2.2532	#N/A	#N/A
960	CD44	11292.4	10661.6	93.7808	208.919	2.3932	835.443	5.29655	0.693063	Adhesome7b	Hs578T_	110	4	1.7519	1.9778	1.03808	1.66364	1.04346	0.566517	0.0362306	-0.700114	#N/A	#N/A
961	CD47	6189.88	5501.11	74.0728	118.582	1.63732	499.67	3.47212	0.820785	Adhesome7a	Hs578T_	184	4	-4.59358	-4.57907	-3.44647	-5.02305	-3.19366	-4.37512	4.46811	-3.12067	yes	#N/A
963	CD53	10841.5	10138.2	94.931	180.343	2.02922	797.926	5.13962	0.717687	Adhesome7a	Hs578T_	167	4	1.19388	1.31465	1.30286	-0.477229	-0.995891	-0.00132149	0.892022	-0.919721	#N/A	#N/A
967	CD63	10177.5	9454.93	91.2759	187.404	2.14628	828.984	6.00113	0.688373	Adhesome7a	Hs578T_	233	4	0.349341	0.432246	0.459058	0.0139944	-0.336029	0.426262	-0.106517	0.195159	#N/A	#N/A
924	CD7	7764.5	7141.2	79.4161	137.284	1.79657	528.873	3.03768	0.840372	Kinase2a	Hs578T_	178	4	-2.6025	-2.38192	-2.65214	-3.26616	-2.01308	-3.95665	5.43536	-4.0834	#N/A	#N/A
941	CD80	9395.39	8622.44	88.1388	180.472	2.18615	738.882	5.15285	0.704675	transcription factors1a	Hs578T_	135	4	-0.488551	-0.473854	-0.238222	-0.217292	-0.0291418	-0.162418	-0.474515	0.0776556	#N/A	#N/A
975	CD81	9055.44	8302.98	92.2733	136.733	1.52307	507.813	2.5136	0.87454	Adhesome7b	Hs578T_	221	4	-1.0401	-1.02786	0.688156	-3.65718	-3.84227	-4.2297	6.31414	-4.36569	#N/A	#N/A
928	CD9	9602.77	8981.27	92.2425	149.531	1.64858	682.981	4.1793	0.784982	Adhesome7a	Hs578T_	122	4	-0.363242	-0.167345	0.663736	-2.71692	-3.1392	-1.67805	3.22057	-2.18081	#N/A	#N/A
976	CD97	6896.25	6316.86	79.6229	113.526	1.44772	420.498	2.19795	0.88731	GPCR3a	Hs578T_	114	4	-3.58361	-3.4857	-2.6248	-5.12307	-4.20665	-5.83213	7.10575	-5.62514	yes	#N/A
81602	CDADC1	11043	10264.1	91.4206	174.254	1.97242	683.988	3.78257	0.81042	Kinase2a	Hs578T_	99	4	0.767889	0.75385	-0.149882	-0.714825	-1.03828	-1.72147	4.20115	-2.8532	#N/A	#N/A
8556	CDC14A	14588.2	13699	100.065	225.795	2.41023	935.026	5.15933	0.745997	Phos4a	Hs578T_	70	3	2.80776	2.73424	0.974763	1.46902	0.97799	0.738894	2.40741	-1.5989	#N/A	#N/A
8555	CDC14B	11700.3	10860.4	104.612	177.054	1.73438	887.016	5.99915	0.724267	Phos2a	Hs578T_	200	4	0.290438	0.235275	1.78021	-1.47938	-2.75358	0.0826456	1.58659	-0.277208	#N/A	#N/A
994	CDC25B	13655.6	12840.1	106.042	199.463	1.913	840.086	4.43905	0.750007	Phos2a	Hs578T_	91	4	2.33256	2.26381	2.19225	-0.101782	-1.7781	-0.424591	2.38696	-2.30812	#N/A	#N/A
995	CDC25C	4640.86	4182.14	66.3617	93.5455	1.42995	346.983	2.19705	0.886665	Phos1a	Hs578T_	218	4	-5.69682	-5.49376	-5.10466	-6.3174	-4.32286	-6.79174	7.10032	-5.63365	yes	yes
984	CDC2L1	10872.8	10099.6	103.482	147.024	1.45112	707.485	4.12708	0.781345	Kinase2a	Hs578T_	67	4	0.557404	0.562947	2.18814	-2.59624	-4.03889	-1.38326	3.00862	-2.29435	yes	yes
985	CDC2L2	10509.6	9758.18	99.2138	147.344	1.51217	675.537	3.8348	0.779913	Kinase2a	Hs578T_	104	4	0.157883	0.204107	1.31804	-2.58313	-3.70292	-1.84598	2.9445	-2.74291	#N/A	#N/A
8621	CDC2L5	10644.4	9949.81	95.191	169.389	1.80572	902.32	6.82205	0.723142	Kinase2a	Hs578T_	174	4	0.376419	0.452081	0.820859	-1.05518	-2.01884	1.42474	0.613895	2.1787	#N/A	#N/A
997	CDC34	6517.66	5915.4	75.1894	122.998	1.6473	487.744	3.11193	0.834512	Ubi1a	Hs578T_	214	4	-3.93314	-3.77877	-3.37549	-4.20883	-3.05917	-4.77334	5.62304	-4.16119	yes	#N/A
998	CDC42	7529.53	6958.5	73.3657	169.757	2.4495	644.477	4.73085	0.737017	Adhesome7b	Hs578T_	145	4	-2.90897	-2.71335	-3.61688	-1.27568	1.36982	-2.26931	1.57968	-1.48042	#N/A	#N/A
998	CDC42	9189.84	8612.41	85.6403	183.694	2.39536	781.031	5.81662	0.688458	Endo1a	Hs578T_	324	8	-1.56984	-1.44676	-1.341	-1.26663	0.48061	-1.42785	1.18936	-0.872761	#N/A	#N/A
9578	CDC42BPB	8754.44	8036.84	95.6742	117.806	1.22403	494.976	2.34947	0.8928	Kinase2a	Hs578T_	159	4	-1.55472	-1.46034	0.856029	-4.61311	-5.36851	-4.44412	7.59215	-5.22138	yes	yes
8317	CDC7	12148.8	11354.3	96.548	213.05	2.3384	973.712	6.8217	0.684297	Kinase2a	Hs578T_	117	4	1.85493	1.81566	0.973737	1.95347	1.05366	2.45289	-0.98269	2.16928	#N/A	#N/A
999	CDH1	8687.09	7971.86	83.5722	167.493	2.10975	777.143	6.00495	0.717145	Adhesome7b	Hs578T_	244	4	-1.42695	-1.39082	-1.27234	-1.33921	-0.553284	-0.274527	0.866358	0.231176	#N/A	#N/A
1009	CDH11	9105.39	8536.31	88.3432	175.963	2.12775	779.781	5.88592	0.683027	Adhesome7a	Hs578T_	185	4	-0.954234	-0.712509	-0.198563	-0.792635	-0.444289	-0.272921	-0.302568	0.0577109	#N/A	#N/A
1010	CDH12	9972.94	9311.86	93.4989	183.574	2.07062	810.387	5.79697	0.686165	Adhesome7b	Hs578T_	146	4	0.10215	0.256671	0.965811	-0.194669	-0.772855	0.196291	-0.214377	-0.0429889	#N/A	#N/A
1000	CDH2	6073.66	5489.9	75.9658	109.678	1.48035	457.584	2.9773	0.830043	Adhesome7b	Hs578T_	252	4	-4.72949	-4.58628	-3.02421	-5.63267	-4.08533	-4.98254	4.78587	-3.76744	yes	#N/A
1001	CDH3	10957.7	10382.3	95.9449	174.278	1.86705	780.763	4.88635	0.715768	Adhesome7a	Hs578T_	143	4	1.3626	1.64742	1.54315	-0.883071	-1.91293	-0.261871	0.823107	-1.25947	#N/A	#N/A
1003	CDH5	10007.7	9351.82	92.4829	155.729	1.69467	600.937	3.21195	0.824148	Adhesome7a	Hs578T_	266	4	0.151134	0.312344	0.735673	-2.27983	-2.87729	-2.89278	4.58876	-3.46561	#N/A	#N/A
8558	CDK10	8769.09	8082.23	77.7684	196.303	2.75992	832.391	6.93685	0.67554	Kinase2a	Hs578T_	191	4	-1.46335	-1.35885	-2.74186	0.826658	3.54517	0.42252	-1.34169	2.34221	#N/A	#N/A
23097	CDK11	10414.8	9692.55	88.5315	179.816	2.12795	776.011	5.0306	0.73984	Kinase2a	Hs578T_	118	4	0.134718	0.190853	-0.702187	-0.330578	-0.127702	-0.39429	1.30058	-0.794684	#N/A	#N/A
1017	CDK2	10733.9	10031.7	99.2724	160.314	1.6315	751.821	4.56147	0.761148	Kinase2a	Hs578T_	198	4	0.382442	0.474447	1.42248	-1.69524	-3.03917	-0.747357	2.1728	-1.54394	#N/A	#N/A
1018	CDK3	11142.8	10380.8	96.6861	180.784	1.96022	794.835	5.00953	0.729587	Kinase2a	Hs578T_	191	4	0.836897	0.8505	0.802379	-0.258846	-1.07592	-0.124681	0.878995	-0.823784	#N/A	#N/A
1019	CDK4	9693.14	8869.32	84.0348	161.651	2.012	613.592	3.44015	0.839533	Kinase2a	Hs578T_	115	4	-0.659681	-0.672084	-1.4917	-1.60192	-0.853305	-2.73649	5.39996	-3.41427	#N/A	#N/A
1020	CDK5	9717.8	9035.43	92.5198	164.451	1.87247	859.739	6.8502	0.697283	Kinase2a	Hs578T_	148	4	-0.615626	-0.491885	0.0963007	-1.39843	-1.6323	0.813962	-0.444153	2.17705	#N/A	#N/A
8851	CDK5R1	7449.74	6682.18	78.7843	129.952	1.71542	567.82	3.68395	0.817277	Kinase2a	Hs578T_	145	4	-2.96838	-2.87155	-2.90545	-3.78502	-2.51887	-3.39754	4.48315	-3.00508	#N/A	#N/A
8941	CDK5R2	10487.1	9667.89	98.7283	150.037	1.51613	712.293	4.19482	0.779862	Kinase2a	Hs578T_	165	4	0.102455	0.089633	1.14703	-2.39445	-3.66473	-1.31524	2.94895	-2.17	#N/A	#N/A
80279	CDK5RAP3	11173.9	10570.2	95.8158	167.811	1.77187	682.995	3.72825	0.810105	Kinase2a	Hs578T_	140	4	0.963278	1.10583	0.979922	-1.15021	-2.20018	-1.73259	4.19234	-2.94949	#N/A	#N/A
1021	CDK6	9821.15	9083.54	93.8677	166.271	1.85915	775.479	5.3468	0.720875	Kinase2a	Hs578T_	113	4	-0.524403	-0.451986	0.419441	-1.27822	-1.71823	-0.404143	0.520153	-0.262792	#N/A	#N/A
1022	CDK7	7068.6	6463.46	82.6003	115.816	1.41987	459.673	2.50455	0.870635	Kinase2a	Hs578T_	219	4	-3.31365	-3.05457	-1.95601	-4.75357	-4.21824	-4.95482	6.67815	-4.95566	yes	#N/A
1022	CDK7	7157.53	6442.46	86.0472	114.24	1.3469	485.226	2.84358	0.836412	transcription factors1a	Hs578T_	188	4	-3.45176	-3.50137	-0.697844	-5.20006	-6.01007	-3.78482	3.88295	-2.74593	yes	#N/A
1024	CDK8	10034.5	9192.03	94.3183	156.051	1.70767	633.889	3.43665	0.80162	Kinase2a	Hs578T_	192	4	-0.291035	-0.336371	0.436248	-1.97196	-2.55515	-2.44275	3.84323	-3.43136	#N/A	#N/A
1025	CDK9	9622.38	8977.31	89.1084	173.267	2.05697	752.968	4.9837	0.710418	Kinase2a	Hs578T_	191	4	-0.700041	-0.538967	-0.61636	-0.777716	-0.523888	-0.726383	0.0934853	-0.876256	#N/A	#N/A
8814	CDKL1	7360.54	6556.32	76.5431	142.733	1.94335	599.52	4.41732	0.77755	Kinase2a	Hs578T_	93	4	-2.96542	-2.9315	-2.9223	-2.89594	-1.22783	-2.93782	2.85057	-1.80083	#N/A	#N/A
8999	CDKL2	7038.42	6259.82	86.9954	104.292	1.19778	410.543	1.96895	0.914397	Kinase2a	Hs578T_	222	4	-3.32127	-3.24699	-0.997957	-5.55144	-5.51993	-5.66116	8.47909	-5.85002	yes	#N/A
51265	CDKL3	10736	9995.77	94.8145	164.771	1.7823	666.75	3.58677	0.801412	Kinase2a	Hs578T_	154	4	0.476992	0.502625	0.724888	-1.36885	-2.14433	-1.96795	3.83413	-3.1842	#N/A	#N/A
6792	CDKL5	6435.29	5835.42	74.1602	119.249	1.62173	462.98	2.83235	0.839	Kinase2a	Hs578T_	96	4	-3.97553	-3.69478	-3.78853	-4.52107	-3.05233	-4.90783	5.37741	-4.41222	yes	yes
1026	CDKN1A	11547.8	10778.9	97.4102	181.082	1.94222	816.498	5.1259	0.726577	Kinase2a	Hs578T_	206	4	1.26066	1.25626	1.17343	-0.241703	-1.21607	0.188729	0.756955	-0.636253	#N/A	#N/A
1027	CDKN1B	9732.4	9001.61	90.8731	155.821	1.7344	653.997	3.8252	0.78188	Kinase2a	Hs578T_	108	4	-0.565212	-0.503773	-0.112848	-1.99164	-2.43265	-2.15392	3.02526	-2.76994	#N/A	#N/A
1028	CDKN1C	8433.01	7723.92	85.372	152.206	1.85288	656.268	4.38507	0.765885	Kinase2a	Hs578T_	146	4	-1.90541	-1.78888	-1.30958	-2.23476	-1.72574	-2.12066	2.37287	-1.85393	#N/A	#N/A
1029	CDKN2A	6003.01	5333.59	76.9376	108.125	1.4406	433.95	2.6338	0.84777	transcription factors1a	Hs578T_	236	4	-5.01305	-5.05533	-3.15342	-5.6526	-5.34751	-4.4681	4.26745	-3.01137	yes	yes
1030	CDKN2B	9484.27	8617.47	91.679	140.621	1.5495	574.194	3.08345	0.848917	Kinase2a	Hs578T_	170	4	-0.858061	-0.914453	-0.141866	-3.04058	-3.47762	-3.30523	5.78478	-3.9935	#N/A	#N/A
1030	CDKN2B	10093.7	9296.21	92.9719	171.343	1.95297	737.869	4.97182	0.748925	transcription factors1a	Hs578T_	251	4	0.444773	0.465105	1.11429	-0.724098	-1.56285	-0.154473	0.993316	-0.150767	#N/A	#N/A
1031	CDKN2C	8941.01	8308.59	82.2221	188.947	2.47322	765.552	5.74467	0.69871	Kinase2a	Hs578T_	176	4	-1.40218	-1.21484	-1.99405	0.301283	1.86957	-0.544674	-0.387589	0.370707	#N/A	#N/A
1031	CDKN2C	8981.59	8336	82.4426	193.175	2.58763	754.943	5.52202	0.70222	transcription factors1a	Hs578T_	210	4	-1.06625	-0.88491	-1.76031	1.0783	3.02947	0.186222	-0.490531	0.492014	#N/A	#N/A
1032	CDKN2D	8252.32	7502.19	81.137	156.234	2.07702	658.313	4.53015	0.741225	Kinase2a	Hs578T_	132	4	-2.07722	-1.99828	-2.14782	-1.95053	-0.401212	-2.08856	1.36298	-1.64055	#N/A	#N/A
1032	CDKN2D	8293.34	7474.86	82.6176	149.498	1.91057	592.887	3.62525	0.783115	transcription factors1a	Hs578T_	229	4	-1.99273	-2.08857	-1.70036	-2.3919	-1.94294	-2.16164	2.12768	-1.80424	#N/A	#N/A
1033	CDKN3	10321.9	9512.35	95.437	169.137	1.8276	715.246	4.4916	0.74887	Kinase2a	Hs578T_	111	4	0.12968	0.0665757	0.875525	-1.05061	-1.85883	-1.26902	1.67055	-1.67255	#N/A	#N/A
1033	CDKN3	10061.9	9363.9	96.0833	147.242	1.55845	598.713	3.06207	0.852465	Phos2a	Hs578T_	126	4	-0.913199	-0.895578	0.337033	-3.1493	-3.59664	-3.53082	5.83508	-4.25827	#N/A	#N/A
1044	CDX1	11731.3	10868.9	104.673	161.705	1.58557	663.249	3.21812	0.8087	transcription factors1a	Hs578T_	109	4	2.653	2.66867	4.20248	-1.58483	-4.3026	-1.23309	2.98181	-2.29089	#N/A	#N/A
1045	CDX2	6576.65	5756.55	76.3863	122.952	1.67837	476.996	2.96995	0.828497	transcription factors1a	Hs578T_	384	4	-4.25986	-4.47196	-3.30132	-4.43958	-3.57856	-3.85524	3.60853	-2.59746	yes	#N/A
1046	CDX4	9278.55	8633.97	89.9985	151.312	1.76187	661.489	4.24447	0.767145	transcription factors1a	Hs578T_	214	4	-0.679628	-0.473339	0.289545	-2.1126	-2.92765	-1.15383	1.6337	-1.05848	#N/A	#N/A
203611	CDY	8977.57	8142.97	90.8386	141.936	1.65283	545.034	2.98353	0.83576	Transcription Factors19a	Hs578T_	66	3	-2.511	-2.64005	-1.03927	-4.29478	-3.43851	-4.0956	5.12851	-4.05368	#N/A	#N/A
9085	CDY1	9351.74	8576.75	92.3601	142.681	1.59267	530.56	2.71647	0.869798	Transcription factors11a	Hs578T_	105	4	-1.69032	-1.73551	-0.277919	-3.76559	-3.58838	-3.89304	5.98596	-4.26483	#N/A	#N/A
253175	CDY1B	8557.61	7723.09	89.4994	127.391	1.42875	517.668	2.74725	0.86663	Transcription Factors19a	Hs578T_	84	4	-2.43118	-2.54845	-0.886418	-4.81676	-4.57231	-4.08285	5.90906	-4.2302	yes	#N/A
9426	CDY2	10260.3	9480	95.4762	151.206	1.63362	629.67	3.38487	0.819932	Transcription factors11a	Hs578T_	151	4	-0.850671	-0.887093	0.210942	-3.17551	-3.35745	-2.53564	4.06897	-3.1501	#N/A	#N/A
9425	CDYL	16670.5	15756.2	124.721	199.656	1.63797	1055.69	5.88082	0.734175	Transcription factors11a	Hs578T_	86	4	5.13319	5.0911	5.47515	0.121484	-3.36991	3.14995	0.930117	0.914012	#N/A	#N/A
634	CEACAM1	8040.08	7312.02	89.3744	118.833	1.31505	467.991	2.30862	0.878845	Adhesome7a	Hs578T_	129	4	-2.2841	-2.27026	0.0239809	-4.9538	-5.01311	-4.82424	6.47535	-4.64604	yes	#N/A
1050	CEBPA	8342.41	7730.53	84.7133	133.041	1.57572	474.097	2.22483	0.89057	transcription factors1a	Hs578T_	148	4	-1.88603	-1.71258	-1.11181	-3.77265	-4.40199	-3.93397	5.6338	-3.49876	yes	#N/A
1051	CEBPB	13541.5	12775.8	105.149	245.387	2.55913	1092.09	7.84405	0.611892	transcription factors1a	Hs578T_	172	4	5.02485	5.30529	4.29454	5.09363	2.85029	4.94338	-3.50659	3.34856	yes	#N/A
1052	CEBPD	9783.02	8990.51	89.4541	152.064	1.74542	644.805	3.8	0.827185	transcription factors1a	Hs578T_	237	4	0.0668554	0.0571441	0.205881	-2.30992	-3.12055	-1.55024	3.54956	-1.56901	#N/A	#N/A
1053	CEBPE	5542.24	4950.1	69.2301	104.423	1.54772	400.317	2.46562	0.859385	transcription factors1a	Hs578T_	124	4	-5.61141	-5.58221	-5.17487	-6.01698	-4.58488	-4.98102	4.60835	-3.2102	yes	yes
1054	CEBPG	11453.3	10564.2	108.553	158.29	1.4918	731.658	4.27715	0.76607	transcription factors1a	Hs578T_	102	4	2.24889	2.22911	5.23735	-1.7436	-4.9569	-0.247008	1.5333	-0.990167	#N/A	#N/A
9620	CELSR1	10581	9868.09	92.4533	163.408	1.8308	623.88	3.38975	0.820915	GPCR3a	Hs578T_	164	4	-0.307307	-0.305395	-0.272948	-2.17409	-2.14293	-3.1906	4.73451	-3.77238	#N/A	#N/A
1952	CELSR2	6978.18	6329.48	75.537	142.481	1.98617	578.247	4.19238	0.755137	GPCR3a	Hs578T_	148	4	-3.51971	-3.48995	-3.3478	-3.43229	-1.37927	-3.80326	2.5853	-2.73408	#N/A	#N/A
1951	CELSR3	11850.7	11005.6	108.588	161.727	1.50372	729.166	3.9625	0.79955	GPCR1a	Hs578T_	125	4	0.480946	0.419964	2.51067	-2.34978	-3.93575	-1.92728	4.15304	-3.15111	#N/A	#N/A
9744	CENTB1	7282.17	6538.33	79.5025	131.274	1.74202	565.171	3.89633	0.802405	Adhesome3b	Hs578T_	275	4	-3.1861	-3.2192	-2.1818	-4.04356	-2.60668	-3.40233	3.82647	-2.56057	#N/A	#N/A
23527	CENTB2	9048.88	8362.32	92.9226	134.697	1.4855	593.033	3.3981	0.829305	Adhesome2a	Hs578T_	288	4	-1.05356	-0.953411	0.830988	-3.79958	-4.05511	-3.00501	4.75648	-3.21295	yes	#N/A
116983	CENTB5	8963.9	8291.76	94.4625	138.936	1.48945	643.418	3.9589	0.776398	Transcription Factors18a	Hs578T_	171	4	-2.05924	-2.0189	-0.0330716	-4.01207	-4.20201	-2.32296	2.36923	-2.18848	yes	#N/A
116984	CENTD1	8601.53	7934.55	88.8527	132.629	1.50398	520.902	2.60182	0.85172	Adhesome1b	Hs578T_	176	4	-1.59209	-1.49069	-0.0894224	-3.94978	-3.95229	-4.05169	5.52828	-4.25773	yes	#N/A
116985	CENTD2	9484.76	8688.52	93.726	154.538	1.70497	644.31	4.16397	0.776667	Adhesome1b	Hs578T_	115	4	-0.493953	-0.52489	1.02212	-2.29987	-2.82668	-2.21736	2.91643	-2.18388	#N/A	#N/A
116985	CENTD2	8979.42	8226.58	91.6094	139.542	1.55558	552.249	3.13175	0.839239	Endo1a	Hs578T_	196	8	-1.7838	-1.8145	-0.365452	-4.25179	-3.98093	-4.19814	6.72589	-4.47492	#N/A	#N/A
64411	CENTD3	11673.7	11080.4	103.758	159.846	1.58072	689.103	3.49837	0.793325	Adhesome1b	Hs578T_	175	4	2.23308	2.51463	3.31736	-1.93933	-3.51872	-1.58475	3.50376	-3.07427	#N/A	#N/A
116986	CENTG1	10329.8	9604.84	96.4281	155.606	1.63542	683.298	3.86145	0.7847	Adhesome1a	Hs578T_	201	4	0.532303	0.618956	1.64234	-2.31072	-3.20445	-1.69312	3.22007	-2.61001	#N/A	#N/A
116988	CENTG3	10611.1	9838.85	92.5236	162.988	1.8055	599.47	2.84745	0.838795	Transcription Factors18a	Hs578T_	122	4	-0.537943	-0.569001	-0.409396	-2.34885	-2.32012	-2.91024	4.75505	-4.01676	#N/A	#N/A
11064	CEP1	6521.31	5984.15	75.9953	117.43	1.5414	459.627	2.90958	0.863352	Transcription Factors13a	Hs578T_	63	4	-4.35678	-4.23912	-3.54355	-5.45854	-3.86033	-4.73151	5.61129	-3.8644	yes	#N/A
64781	CERK	7662.9	6940.51	79.6893	140.571	1.84092	557.899	3.60322	0.814125	Kinase1a	Hs578T_	180	4	-2.7199	-2.59266	-2.60242	-3.04237	-1.7789	-3.53818	4.35666	-3.15238	#N/A	#N/A
1072	CFL1	7473.65	6769.78	79.9121	139.444	1.81972	621.196	4.47552	0.756047	Adhesome7b	Hs578T_	84	4	-2.95127	-2.93351	-2.09083	-3.45268	-2.1716	-2.5771	2.22155	-1.79507	#N/A	#N/A
1072	CFL1	8489.04	7766.71	80.9934	156.926	1.99671	622.774	4.04119	0.766591	Endo1a	Hs578T_	130	7	-2.20428	-2.21711	-1.98653	-2.99476	-1.6174	-3.27059	3.83989	-3.1054	#N/A	#N/A
10668	CGRRF1	7170.04	6441.99	84.4941	111.195	1.3221	436.319	2.20972	0.880645	Ubi6a	Hs578T_	198	4	-3.25054	-3.21758	-1.58199	-4.99383	-5.07018	-5.54211	7.64932	-5.71493	yes	#N/A
1104	CHC1	7749.3	7017.05	77.0867	151.874	2.11092	620.278	4.22545	0.752405	EpiGen1a	Hs578T_	200	4	-2.73945	-2.75294	-2.48664	-3.34894	-1.07506	-3.20907	3.44477	-2.84308	#N/A	#N/A
1108	CHD4	6334.9	5675.73	76.6819	110.517	1.45707	441.637	2.6949	0.855567	transcription factors1a	Hs578T_	137	4	-4.60677	-4.59625	-3.25999	-5.39047	-5.21843	-4.3379	4.49489	-2.92963	yes	yes
1108	CHD4	6244.25	5609.62	76.8007	106.946	1.39702	467.898	3.10405	0.851897	Ubi5a	Hs578T_	130	4	-4.22547	-4.10683	-3.08237	-5.24575	-4.58877	-5.09391	6.39472	-4.18482	yes	yes
26038	CHD5	8932.83	8115.05	87.8472	150.385	1.76765	637.352	3.90795	0.77926	Ubi3a	Hs578T_	208	4	-1.52462	-1.56338	-0.91741	-2.44866	-2.34512	-2.5156	3.19215	-2.7942	#N/A	#N/A
57680	CHD8	10551.1	10005.5	95.7942	157.553	1.69635	659.987	3.7634	0.81837	Transcription factors16a	Hs578T_	150	4	-0.572192	-0.376369	0.380455	-2.74509	-2.97059	-2.15016	4.0729	-2.53289	#N/A	#N/A
1111	CHEK1	8635.54	7947.76	90.0612	133.682	1.49462	564.058	3.17117	0.822703	Kinase1a	Hs578T_	101	4	-1.76173	-1.61383	-0.445063	-3.5323	-3.81482	-3.45204	4.7079	-3.85108	yes	#N/A
11200	CHEK2	13133.9	12387.4	100.712	228.189	2.41835	987.969	6.47795	0.67748	Kinase1a	Hs578T_	163	4	2.97541	2.9284	1.89997	3.0443	1.60628	2.66395	-1.25979	1.57873	yes	#N/A
1112	CHES1	10070.8	9217.66	88.2424	178.069	2.0915	692.263	4.41362	0.76567	transcription factors1a	Hs578T_	184	4	0.410813	0.355523	-0.1835	-0.308703	-0.659817	-0.828882	1.50923	-0.823109	#N/A	#N/A
1119	CHKA	12871.9	12220.6	107.517	203.064	1.99315	1031.77	7.18297	0.634212	Kinase1a	Hs578T_	79	4	2.66227	2.72611	3.31123	1.28554	-0.914107	3.29432	-3.0371	2.74645	#N/A	#N/A
1120	CHKB	9734.71	8927.3	90.2867	155.169	1.77237	621.878	3.4042	0.828275	Kinase1a	Hs578T_	152	4	-0.58149	-0.591366	-0.330375	-2.02778	-2.17363	-2.61628	4.93912	-3.48025	#N/A	#N/A
1124	CHN2	9093.72	8257.33	86.3471	167.06	2.02802	796.34	6.12322	0.720155	Adhesome7a	Hs578T_	227	4	-0.96107	-1.05898	-0.648886	-1.40111	-1.00944	-0.00574487	0.971063	0.387458	#N/A	#N/A
1128	CHRM1	10300.9	9662.53	92.8624	176.053	1.97347	726.074	4.43035	0.747997	GPCR1a	Hs578T_	207	4	-0.641035	-0.570057	-0.20739	-1.45846	-1.41544	-1.88962	2.26826	-2.28992	#N/A	#N/A
1128	CHRM1	10148.9	9463.83	93.3509	170.423	1.90882	668.283	4.07348	0.780127	Kinase1a	Hs578T_	129	4	-0.119998	-0.027622	0.2854	-0.976668	-1.38739	-1.94632	2.9602	-2.38786	#N/A	#N/A
1129	CHRM2	7599.04	7059.13	77.6977	138.155	1.9349	540.65	3.35715	0.811672	GPCR1a	Hs578T_	175	4	-2.99985	-2.85969	-2.96188	-3.69641	-1.71891	-4.28142	4.49296	-3.91034	#N/A	#N/A
1131	CHRM3	5713.03	5140.16	68.816	112.519	1.67553	382.151	2.15647	0.876935	GPCR4a	Hs578T_	183	4	-4.66416	-4.57315	-4.59497	-5.18299	-3.00024	-6.31477	6.71592	-5.62641	yes	yes
1132	CHRM4	11169.4	10442.8	92.2547	191.944	2.18993	787.456	4.90692	0.746275	GPCR4a	Hs578T_	187	4	0.0611965	0.0650328	-0.399882	-0.535019	-0.226619	-1.10936	2.23015	-1.61257	yes	#N/A
1133	CHRM5	9173.67	8436.19	89.4876	177.531	2.12695	829.374	6.53022	0.671615	GPCR3a	Hs578T_	122	4	-1.53051	-1.56372	-0.800325	-1.37975	-0.658849	-0.573551	-0.237772	0.653383	#N/A	#N/A
1147	CHUK	6854.23	6422.72	74.9546	118.967	1.60135	556.658	3.8124	0.834093	Kinase1a	Hs578T_	71	4	-3.4416	-3.03102	-3.38811	-4.52182	-3.15448	-3.55321	5.17522	-2.80703	yes	#N/A
91612	CHURC1	13477.4	12647.8	118.141	161.783	1.37495	701.299	3.1382	0.829735	Transcription Factors18a	Hs578T_	94	4	2.17722	2.16673	4.55591	-2.47135	-4.87276	-1.64816	4.44985	-3.57693	#N/A	#N/A
338917	CHX10	7225.98	6607.64	77.791	134.176	1.7684	510.022	3.04418	0.829275	Transcription Factors19a	Hs578T_	81	4	-3.69157	-3.63795	-3.28208	-4.33678	-2.61878	-4.09325	4.38499	-3.6755	#N/A	#N/A
9391	CIAO1	10600.6	9788.44	96.2259	157.404	1.652	656.352	3.48917	0.803472	Transcription factors11a	Hs578T_	170	4	-0.520481	-0.576709	0.432202	-2.75541	-3.2415	-2.16941	3.41379	-2.95449	#N/A	#N/A
23152	CIC	8613.83	7869.52	90.2554	133.725	1.561	555.494	3.22905	0.833952	Transcription Factors14a	Hs578T_	106	4	-2.36354	-2.38441	-0.619663	-4.4045	-3.8278	-3.57071	4.69374	-3.42247	yes	#N/A
8483	CILP	8133.32	7484.77	80.7965	149.935	1.95725	589.166	3.77535	0.783607	Phos1a	Hs578T_	75	4	-2.49958	-2.45898	-2.42134	-2.98121	-1.49362	-3.64388	3.50555	-3.2431	#N/A	#N/A
9541	CIR	11376.2	10626.8	99.0458	165.467	1.71538	672.49	3.51232	0.816107	Transcription factors11a	Hs578T_	107	4	0.173019	0.175689	0.73525	-2.16427	-2.8404	-1.90644	3.86349	-2.91065	#N/A	#N/A
1154	CISH	13591.7	12767.4	106.317	203.309	1.98075	915.798	5.36903	0.716003	Ubi2a	Hs578T_	173	4	2.99703	2.99987	2.62111	0.994251	-1.04381	1.67463	0.428363	-0.28112	#N/A	#N/A
11113	CIT	8492.77	7728.69	85.0092	139.495	1.66797	545.676	2.9774	0.832083	Kinase1a	Hs578T_	101	4	-1.8804	-1.80775	-1.48009	-3.12274	-2.7979	-3.71561	5.09436	-4.1745	#N/A	#N/A
4435	CITED1	9561.8	8790.04	93.7182	144.371	1.58115	552.635	2.69327	0.85654	Transcription factors5a	Hs578T_	222	4	-0.291439	-0.251658	1.28396	-2.72902	-4.274	-2.72525	4.5583	-2.94518	yes	#N/A
10370	CITED2	9581.06	8856.57	91.3113	165.718	1.91632	717.356	4.69985	0.725193	Adhesome3a	Hs578T_	174	4	-0.326795	-0.275266	0.512279	-1.49697	-1.63401	-1.15166	1.14101	-1.48817	#N/A	#N/A
10370	CITED2	12472.7	11697.5	102.341	198.606	2.01682	834.128	4.71132	0.7216	Transcription Factors12a	Hs578T_	156	4	1.21641	1.22707	1.44484	0.0681282	-1.11583	0.218891	0.373397	-0.959657	#N/A	#N/A
163732	CITED4	10643.6	9929.99	90.4873	194.747	2.36683	847.15	6.24625	0.69272	Transcription Factors19a	Hs578T_	146	4	-0.515063	-0.494044	-0.945613	-0.202834	0.830152	0.343227	-0.539164	1.42028	#N/A	#N/A
1155	CKAP1	7767.81	7132.53	83.4926	181.972	2.31235	794.281	6.95455	0.640223	Adhesome7b	Hs578T_	202	4	-2.58301	-2.46794	-1.28566	-0.253472	0.582196	-0.0180383	-1.80902	1.4905	#N/A	#N/A
1152	CKB	10830.2	10017.6	99.7154	160.71	1.64532	718.32	4.0928	0.769967	Kinase1a	Hs578T_	215	4	0.509154	0.478429	1.47413	-1.64777	-2.9117	-1.22644	2.543	-2.34507	#N/A	#N/A
1158	CKM	11086.5	10380.1	96.0756	189.081	2.0217	823.493	5.39398	0.721132	Kinase1a	Hs578T_	117	4	0.731225	0.812231	0.57275	0.301803	-0.735669	0.284369	0.528375	-0.157666	#N/A	#N/A
1159	CKMT1	9233.66	8520.64	92.4675	131.878	1.4271	527.371	2.54683	0.866615	Kinase1a	Hs578T_	117	4	-1.04356	-0.961642	0.190809	-3.63943	-4.18293	-3.97819	6.51449	-4.88466	yes	#N/A
1160	CKMT2	10802.8	10085.8	91.9249	198.361	2.32785	899.428	6.56882	0.683542	Kinase1a	Hs578T_	226	4	0.462733	0.533548	-0.0369144	0.944022	1.01913	1.38259	-1.01267	1.74616	#N/A	#N/A
1161	CKN1	8976.48	8168.72	92.6214	139.828	1.58397	588.083	3.53592	0.811978	transcription factors1a	Hs578T_	93	4	-1.01837	-1.09185	1.00523	-3.28513	-4.36606	-2.29961	3.06054	-1.91113	yes	#N/A
1163	CKS1B	8546.04	7791.52	85.7711	152.968	1.84972	656.48	4.5816	0.769467	Kinase1a	Hs578T_	173	4	-1.73115	-1.68251	-0.9827	-2.17281	-1.74286	-2.11247	2.52534	-1.57687	#N/A	#N/A
1164	CKS2	10646.7	9972.05	87.5147	228.988	2.86603	997.763	8.00167	0.618928	Kinase1a	Hs578T_	169	4	0.350046	0.454173	-0.954594	3.08106	4.17554	2.80304	-3.66687	4.08598	yes	#N/A
1195	CLK1	10896.6	10262	88.8032	194.78	2.28348	792.615	5.097	0.739482	Kinase1a	Hs578T_	171	4	0.644436	0.771361	-0.627356	0.712898	0.785062	-0.15226	1.29092	-0.708388	#N/A	#N/A
1196	CLK2	7994.1	7423.44	81.6496	149.306	1.9106	628.634	4.43967	0.769177	Kinase1a	Hs578T_	159	4	-2.3213	-2.06471	-2.03918	-2.42733	-1.35679	-2.51763	2.5078	-1.76321	#N/A	#N/A
1198	CLK3	5799.28	5248.07	70.2531	132.385	1.9458	540.008	4.4792	0.745755	Kinase1a	Hs578T_	127	4	-4.64135	-4.29275	-4.40531	-3.61468	-1.20331	-3.7969	1.54632	-1.70947	yes	#N/A
57396	CLK4	8276.92	7477.02	92.0464	124.491	1.35993	516.942	2.68388	0.84557	Kinase1a	Hs578T_	147	4	-1.991	-1.98472	0.16326	-4.13841	-4.56087	-4.12473	5.65404	-4.68192	yes	#N/A
1211	CLTA	6111.97	5398.99	75.4749	105.594	1.40851	446.086	2.9692	0.834904	Endo1a	Hs578T_	127	7	-4.15649	-4.17815	-2.72263	-6.20213	-4.66828	-5.19524	6.14168	-4.39961	yes	#N/A
1212	CLTB	8010.55	7209.56	87.2487	126.974	1.46483	512.51	2.90187	0.84512	Endo1a	Hs578T_	142	7	-2.55613	-2.62709	-1.06757	-4.87714	-4.36202	-4.47345	6.52654	-4.53728	yes	#N/A
1213	CLTC	9810.67	8958.72	100.577	154.344	1.57469	691.505	4.36063	0.766286	Endo1a	Hs578T_	257	7	-0.997686	-1.10224	0.989708	-3.17254	-3.80834	-2.47397	4.02667	-2.77514	#N/A	#N/A
1240	CMKLR1	10749.6	10075.6	85.4356	196.555	2.44957	723.1	4.40497	0.765113	GPCR 5b	Hs578T_	69	3	-0.315706	-0.246474	-1.55104	-0.194453	1.17153	-1.89231	3.00294	-2.43851	yes	#N/A
57007	CMKOR1	10439.7	9594.76	93.528	153.512	1.70182	617.912	3.22952	0.832863	GPCR3a	Hs578T_	133	4	-0.576521	-0.675452	-0.102656	-2.80216	-2.9121	-3.30978	5.24707	-4.13629	#N/A	#N/A
10256	CNKSR1	5441.92	4774.29	71.9685	101.459	1.4213	395.859	2.49293	0.87545	Kinase3a	Hs578T_	129	4	-4.9797	-4.74896	-4.02235	-5.75627	-4.25435	-5.87504	6.87529	-4.96965	yes	#N/A
4848	CNOT2	8023.58	7345.06	80.6409	143.813	1.84118	523.82	3.2434	0.829802	transcription factors6a	Hs578T_	106	4	-2.26693	-2.22717	-2.11218	-3.11775	-2.4622	-3.2958	3.59596	-2.24875	#N/A	#N/A
4850	CNOT4	11515.6	10792.1	99.662	177.6	1.77862	791.018	4.64115	0.750042	Ubi5a	Hs578T_	195	4	1.04354	1.12072	1.41622	-0.699981	-2.27626	-0.171118	1.89346	-1.51572	#N/A	#N/A
29883	CNOT7	14708.4	13836.2	120.884	181.229	1.54047	921.675	5.10618	0.745937	Transcription Factors15a	Hs578T_	96	4	3.26901	3.21293	4.70157	-1.09128	-3.88703	1.46897	1.20633	-0.291374	#N/A	#N/A
9337	CNOT8	11000.4	10295.7	94.9118	183.409	2.0389	754.437	4.45297	0.754565	Transcription factors11a	Hs578T_	201	4	-0.184188	-0.149067	-0.0737157	-0.929561	-0.945709	-0.737994	1.45634	-1.3079	#N/A	#N/A
1268	CNR1	8697.99	7905.4	83.3376	172.778	2.18777	782.325	6.04835	0.704765	GPCR1a	Hs578T_	219	4	-2.04478	-2.12222	-1.92342	-1.67765	-0.359356	-1.18795	0.835534	-0.0531082	#N/A	#N/A
1269	CNR2	7948.24	7167.59	80.79	136.242	1.74275	488.246	2.63	0.85826	GPCR 5a	Hs578T_	101	4	-2.69095	-2.76352	-2.44799	-3.79293	-2.61081	-4.94656	6.08431	-4.9096	#N/A	#N/A
80347	COASY	7699.13	6987.1	88.8491	114.548	1.3204	492.17	2.79082	0.870457	Kinase6a	Hs578T_	68	4	-2.66737	-2.53414	-0.631266	-4.84706	-4.81993	-4.4883	6.66805	-4.47143	yes	#N/A
10087	COL4A3BP	9993.41	9355.39	96.7636	166.803	1.77797	721.241	4.66732	0.767135	Kinase3a	Hs578T_	258	4	-0.286727	-0.137905	0.937976	-1.22903	-2.16406	-1.18495	2.42222	-1.3751	#N/A	#N/A
9276	COPB2	7391.53	6819.73	76.7579	170.176	2.48873	799.834	7.7115	0.65015	Kinase3a	Hs578T_	102	4	-2.87787	-2.62694	-2.89083	-0.98815	1.93597	-0.0467144	-2.386	3.6157	#N/A	#N/A
1316	COPEB	7259.83	6560.18	83.4258	114.12	1.38702	434.784	2.22142	0.88518	transcription factors1a	Hs578T_	215	4	-3.34936	-3.35191	-1.44313	-5.1271	-5.72381	-4.47532	5.47179	-3.50351	yes	#N/A
10987	COPS5	8063.63	7355.05	84.1242	134.161	1.61487	467.41	2.40695	0.868545	DUB2a	Hs578T_	67	4	-2.44045	-2.37719	-1.65125	-3.48799	-3.26139	-5.07557	7.10089	-5.3687	yes	#N/A
11151	CORO1A	11076.1	10259.5	101.315	187.657	1.95493	939.498	6.85365	0.67397	Adhesome2b	Hs578T_	101	4	1.51317	1.49679	2.73499	0.120486	-1.4232	2.06058	-0.614791	1.32522	#N/A	#N/A
57175	CORO1B	13042.4	12365.3	106.415	200.19	2.04927	986.011	6.71407	0.69112	Adhesome1a	Hs578T_	133	4	4.03479	4.22571	3.94054	1.07085	-0.900327	2.77594	-0.0247287	1.15143	#N/A	#N/A
1385	CREB1	9537.42	8766.87	88.8259	155.838	1.80573	647.972	4.03538	0.785242	transcription factors1a	Hs578T_	159	4	-0.304485	-0.273236	-0.0383707	-1.95661	-2.70189	-1.41657	2.19803	-1.29795	#N/A	#N/A
10488	CREB3	9602.86	8771.91	96.3666	132.615	1.38702	493.575	2.19488	0.89442	Transcription Factors12a	Hs578T_	117	4	-1.45571	-1.5495	0.375181	-4.46089	-4.81893	-4.36737	6.87033	-5.08618	yes	yes
90993	CREB3L1	8522.83	7884.77	88.7115	131.932	1.49233	539.311	2.90347	0.84232	Transcription Factors18a	Hs578T_	154	4	-2.48659	-2.42833	-1.13958	-4.47153	-4.14442	-3.68352	4.81455	-3.89902	yes	#N/A
148327	CREB3L4	11833.7	11002.6	103.66	152.693	1.47423	622.002	2.90992	0.846715	Transcription Factors19a	Hs578T_	114	4	0.602694	0.536458	1.56033	-3.06543	-4.28949	-2.60938	5.02594	-3.90525	yes	#N/A
9586	CREB5	10592	9815.11	98.2267	153.145	1.59487	625.229	3.15373	0.826652	Transcription Factors12a	Hs578T_	175	4	-0.525935	-0.545862	0.804848	-3.05171	-3.58377	-2.59704	4.31249	-3.51823	#N/A	#N/A
1387	CREBBP	8296.13	7482.63	88.5538	124.016	1.4361	501.748	2.5997	0.86321	EpiGen1a	Hs578T_	166	4	-2.30202	-2.38352	-0.775379	-5.10037	-4.55645	-4.62195	7.24806	-4.95604	yes	#N/A
1387	CREBBP	8374.28	7530.09	90.5681	123.076	1.39182	501.35	2.6141	0.860648	transcription factors1a	Hs578T_	260	4	-1.86043	-2.00008	0.458955	-4.41744	-5.66974	-3.47802	4.71556	-3.04257	yes	#N/A
1388	CREBL1	10414.5	9817.96	88.6208	175.219	2.00378	757.94	4.98772	0.746382	transcription factors1a	Hs578T_	175	4	0.850544	1.18302	-0.051034	-0.351434	-1.17517	0.174024	0.949739	-0.144537	#N/A	#N/A
1389	CREBL2	8532.77	7645.49	88.0751	144.411	1.67285	653.232	4.38985	0.78088	transcription factors1a	Hs578T_	193	4	-1.66796	-1.84785	-0.241783	-2.74747	-3.66086	-1.26655	2.0804	-0.883962	yes	#N/A
8804	CREG	6754.06	6130.61	77.7807	121.078	1.6147	437.82	2.42135	0.869085	Transcription factors11a	Hs578T_	119	4	-4.121	-4.07325	-3.03485	-5.22576	-3.4196	-5.07532	5.83807	-4.69683	yes	#N/A
1394	CRHR1	6993.99	6302.33	83.953	118.762	1.40225	469.164	2.8565	0.854592	GPCR1a	Hs578T_	155	4	-3.53891	-3.53415	-1.83639	-4.82417	-4.46234	-5.20571	5.96752	-4.64379	yes	#N/A
1395	CRHR2	8425.94	7715.07	86.8017	147.142	1.7108	624.832	3.95365	0.782185	GPCR2a	Hs578T_	153	4	-2.33419	-2.32949	-1.39193	-3.15367	-2.77043	-3.20681	3.49083	-3.03044	#N/A	#N/A
23741	CRI1	7995	7161.56	85.9885	133.258	1.60507	529.86	3.15745	0.82211	EpiGen1a	Hs578T_	134	4	-2.52133	-2.61693	-1.16697	-4.50258	-3.67899	-4.30061	5.96895	-4.31101	yes	yes
23741	CRI1	10916.5	10168.7	101.531	177.261	1.80695	756.369	4.80832	0.770887	Transcription Factors14a	Hs578T_	123	4	-0.245699	-0.246404	1.47434	-1.31924	-2.17168	-0.703343	1.97231	-0.681683	#N/A	#N/A
9419	CRIPT	8569.77	7860.58	84.4441	160.582	1.99767	686.576	4.93572	0.742082	Adhesome3b	Hs578T_	222	4	-1.54481	-1.50702	-1.03253	-1.85226	-1.17183	-1.60226	1.72595	-1.18356	#N/A	#N/A
1398	CRK	8931.43	8082.24	81.2107	182.37	2.37738	701.96	4.7592	0.741615	Adhesome7b	Hs578T_	97	4	-1.26875	-1.36604	-1.88437	-0.414251	0.963102	-1.46379	1.73767	-1.44916	yes	#N/A
51755	CRK7	13331.5	12598.4	106.071	211.242	2.12095	967.261	6.3383	0.676827	Kinase3a	Hs578T_	154	4	3.19371	3.14948	3.0351	1.85026	-0.171207	2.36165	-1.29238	1.38873	#N/A	#N/A
1399	CRKL	6109.47	5577.46	72.2707	120.815	1.73845	454.812	2.9527	0.830607	Adhesome7b	Hs578T_	239	4	-4.67897	-4.46897	-3.86056	-4.83004	-2.62964	-5.01579	4.79952	-3.79578	yes	#N/A
1399	CRKL	6260.29	5763.9	69.722	133.215	2.00122	474.144	3.12675	0.820235	Kinase3a	Hs578T_	160	4	-4.08058	-3.71313	-4.37503	-3.53764	-0.850577	-4.74224	4.60961	-3.9555	#N/A	#N/A
9282	CRSP2	8747.03	7887.07	77.8284	176.739	2.37482	654.747	4.24715	0.766833	Transcription factors11a	Hs578T_	133	4	-2.28696	-2.44003	-3.11306	-1.38989	1.04369	-2.14142	2.028	-1.71939	#N/A	#N/A
9439	CRSP3	10978.1	10145	103.677	142.829	1.38777	582.305	2.6988	0.8623	Transcription factors11a	Hs578T_	148	4	-0.186786	-0.263421	1.59506	-3.75013	-4.81503	-3.146	5.63703	-4.25761	yes	#N/A
9440	CRSP6	12386.4	11733.4	105.05	174.405	1.65302	703.897	3.4035	0.814732	Transcription factors11a	Hs578T_	146	4	1.09409	1.19694	1.70199	-1.54279	-3.2168	-1.44854	3.78332	-3.07542	#N/A	#N/A
9442	CRSP8	11387.2	10650.6	102.853	161.275	1.58907	661.536	3.2877	0.80854	Transcription factors11a	Hs578T_	187	4	0.189719	0.209047	1.46264	-2.46331	-3.58851	-2.04344	3.52514	-3.25852	#N/A	#N/A
9443	CRSP9	9144.73	8525.88	88.7663	142.141	1.6254	565.474	3.057	0.832452	Transcription factors11a	Hs578T_	131	4	-1.89256	-1.79939	-1.09399	-3.79841	-3.42359	-3.41752	4.59209	-3.71101	#N/A	#N/A
23373	CRTC1	11719.6	10972.2	92.7355	196.692	2.22345	786.713	4.88952	0.761387	Transcription Factors14a	Hs578T_	117	4	0.489377	0.50028	-0.400434	-0.0142102	0.165541	-0.375509	1.82344	-0.658003	yes	#N/A
1406	CRX	5594.72	4865.94	68.835	117.432	1.7836	454.336	3.29937	0.82199	transcription factors2a	Hs578T_	208	4	-5.56117	-5.70952	-5.31689	-4.99161	-2.90116	-4.21577	3.35938	-2.18378	yes	yes
1407	CRY1	7722.74	7042.28	81.4745	134.281	1.68443	535.54	3.36587	0.835395	transcription factors2a	Hs578T_	156	4	-2.67918	-2.6559	-1.92795	-3.80409	-3.61968	-3.14921	3.77074	-2.08843	yes	#N/A
1407	CRY1	9055.62	8417.85	88.5368	147.857	1.72992	669.853	4.5816	0.78325	GPCR1a	Hs578T_	155	4	-1.67231	-1.62001	-0.982465	-3.11076	-2.74375	-2.62868	3.58102	-2.22357	#N/A	#N/A
8531	CSDA	6685.52	5927.65	81.4765	109.379	1.3593	431.83	2.38627	0.88556	transcription factors10a	Hs578T_	158	4	-4.08343	-4.21791	-1.90859	-5.57178	-5.91882	-4.48892	5.50854	-3.32279	yes	yes
30818	CSEN	9732.22	8988.55	89.8126	168.313	2.02522	688.572	4.1518	0.772112	Transcription Factors15a	Hs578T_	160	4	-1.29383	-1.28286	-0.274941	-2.03413	-0.982026	-1.88065	2.44614	-1.96925	#N/A	#N/A
1436	CSF1R	8209.01	7686.69	87.3641	125.095	1.45305	478.07	2.5074	0.878562	Kinase3a	Hs578T_	131	4	-2.10101	-1.79973	-0.788267	-4.11061	-4.04709	-4.68967	7.00265	-4.94098	yes	yes
1445	CSK	8640.68	7914.4	94.2142	120.874	1.2896	464.493	2.15258	0.891245	Adhesome7a	Hs578T_	318	4	-1.51564	-1.48973	1.13689	-4.78904	-5.15711	-4.86704	6.89665	-4.84666	yes	#N/A
1445	CSK	8595.59	7874.52	95.2265	118.171	1.26757	445.992	1.95	0.915665	Kinase3a	Hs578T_	234	4	-1.70761	-1.61476	0.793474	-4.59328	-5.13653	-5.15098	8.52977	-5.87314	yes	#N/A
1452	CSNK1A1	9334.07	8614.82	88.3249	165.868	1.98692	652.407	4.0172	0.78458	Kinase3a	Hs578T_	162	4	-0.959019	-0.878674	-0.693229	-1.28779	-0.93734	-2.17552	3.14142	-2.46507	#N/A	#N/A
122011	CSNK1A1L	9745.03	8909.97	92.8791	139.645	1.51432	527.456	2.4484	0.873612	Kinase6a	Hs578T_	245	4	-0.509035	-0.560959	0.311067	-3.10162	-3.68455	-3.97686	6.80049	-5.04934	#N/A	#N/A
1453	CSNK1D	10993.9	10383	95.9516	197.221	2.15362	871.607	5.92242	0.687948	Kinase3a	Hs578T_	141	4	0.716231	0.873494	0.936596	0.878417	0.0132491	0.984861	-0.828934	0.65921	#N/A	#N/A
1454	CSNK1E	11239	10247.4	108.361	144.229	1.32985	625.473	3.2481	0.828092	Kinase3a	Hs578T_	92	4	1.07099	0.808054	3.79079	-2.77668	-4.76278	-2.56108	4.93426	-3.74546	yes	#N/A
53944	CSNK1G1	6197.92	5676.72	76.5162	111.538	1.48972	455.008	2.80277	0.836762	Kinase3a	Hs578T_	237	4	-4.16019	-3.81313	-3.0096	-5.04965	-3.83942	-5.02058	5.28587	-4.4662	yes	yes
1455	CSNK1G2	15974.1	15171.4	112.57	242.778	2.24978	1123.34	7.15777	0.65162	Kinase3a	Hs578T_	107	4	5.73173	5.60991	4.00968	4.02637	0.611765	4.6077	-2.32765	2.73543	#N/A	#N/A
1456	CSNK1G3	7215.71	6493.18	85.3545	113.116	1.33705	441.277	2.2592	0.888583	Kinase3a	Hs578T_	231	4	-3.16014	-3.02489	-1.31448	-4.94504	-4.7248	-5.21925	7.41755	-5.3658	yes	#N/A
1457	CSNK2A1	9830.57	9116.03	91.1159	167.882	1.91212	766.869	5.10292	0.734673	Kinase3a	Hs578T_	237	4	-0.500648	-0.412362	-0.111422	-1.16733	-1.42426	-0.528879	1.08631	-0.654544	#N/A	#N/A
1459	CSNK2A2	8402.7	7734.01	82.3351	147.219	1.89482	586.684	3.60392	0.80748	Kinase3a	Hs578T_	132	4	-1.93281	-1.77365	-1.96097	-2.5856	-1.50656	-3.12399	4.08294	-3.14162	#N/A	#N/A
1460	CSNK2B	10393.4	9749.84	91.382	173.062	1.98587	749.47	4.70557	0.75219	Kinase3a	Hs578T_	151	4	0.128923	0.258931	-0.130177	-0.779403	-0.911263	-0.775374	1.81212	-1.33518	#N/A	#N/A
1465	CSRP1	10110	9394.97	91.3054	168.822	1.92942	665.264	3.88077	0.775685	Adhesome7a	Hs578T_	230	4	0.296016	0.377914	0.480042	-1.29893	-1.56134	-1.94131	2.9006	-2.57809	#N/A	#N/A
1474	CST6	12567.6	11844.9	102.095	239.642	2.6158	1186.68	9.93815	0.58217	Adhesome7a	Hs578T_	131	4	3.25818	3.42097	2.90664	3.84218	2.29414	5.63438	-3.79775	5.37176	yes	#N/A
1487	CTBP1	12081.6	11191.4	98.4822	201.156	2.21065	959.988	6.63275	0.686927	transcription factors2a	Hs578T_	112	4	3.16089	3.13758	2.64344	1.46767	0.338127	2.90142	-1.06854	1.89279	#N/A	#N/A
1488	CTBP2	8777.24	7988.73	91.0749	137.548	1.56358	576.179	3.34507	0.82794	transcription factors2a	Hs578T_	235	4	-1.30369	-1.35265	0.616783	-3.38877	-4.43494	-2.49635	3.58613	-2.12634	yes	#N/A
10664	CTCF	7569.99	6946.06	78.1153	145.05	1.97155	541.154	3.4208	0.812808	Transcription Factors13a	Hs578T_	161	4	-3.35623	-3.29123	-2.97191	-3.5976	-1.37436	-3.71084	3.78507	-3.0785	#N/A	#N/A
9150	CTDP1	12672.3	11883	107.136	166.881	1.6033	719.443	3.72708	0.81683	Phos1a	Hs578T_	146	4	1.42615	1.37894	2.31051	-1.98363	-3.32089	-1.96852	4.63649	-3.28248	#N/A	#N/A
10106	CTDSP2	9885.22	9136.52	91.1829	171.435	1.98975	766.256	5.15495	0.732598	Phos2a	Hs578T_	127	4	-1.11201	-1.13079	-0.577173	-1.75818	-1.38999	-1.39685	1.80695	-1.28955	#N/A	#N/A
84951	CTEN	16427.5	15496.7	124.189	199.253	1.62415	1128.82	6.7419	0.713893	Adhesome1a	Hs578T_	151	4	8.21187	8.18082	7.95983	0.99313	-3.28115	4.86983	0.755954	1.20047	#N/A	#N/A
1495	CTNNA1	8799.1	8110.43	90.6297	139.641	1.5708	558.99	3.12655	0.840753	Adhesome7b	Hs578T_	173	4	-1.35604	-1.26962	0.311102	-3.45622	-3.5743	-3.51239	5.15975	-3.57742	#N/A	#N/A
1499	CTNNB1	8650.8	8033.77	83.652	158.447	1.96522	589.559	3.40218	0.797422	Adhesome7b	Hs578T_	218	4	-1.55107	-1.37367	-1.25044	-2.11729	-1.34744	-3.06031	3.65563	-3.21062	#N/A	#N/A
1499	CTNNB1	7779.26	7105.46	77.913	148.472	1.93767	520.379	2.9775	0.823955	transcription factors2a	Hs578T_	158	4	-2.66756	-2.59893	-2.87184	-2.39419	-1.60942	-3.23513	3.46449	-2.57996	#N/A	#N/A
1500	CTNND1	8838.46	8064.04	84.397	148.913	1.84512	583.398	3.46495	0.8217	Adhesome7a	Hs578T_	211	4	-1.3161	-1.33362	-1.1155	-2.7407	-2.04253	-3.11837	4.47868	-3.10829	#N/A	#N/A
1509	CTSD	11976.2	11253.1	101.092	177.519	1.82133	747.392	4.1363	0.763957	Adhesome7b	Hs578T_	157	4	2.52884	2.67507	2.6923	-0.721189	-2.15971	-0.757708	2.49389	-2.24368	#N/A	#N/A
1514	CTSL	7797.99	7075.02	82.4095	130.229	1.6154	519.716	2.99252	0.82955	Adhesome7b	Hs578T_	275	4	-2.5877	-2.57515	-1.55175	-4.13155	-3.32377	-4.06482	4.76171	-3.74165	yes	#N/A
1515	CTSL2	9499.35	8727.42	93.1308	150.756	1.65762	714.983	4.6226	0.742792	Adhesome7b	Hs578T_	277	4	-0.478579	-0.478905	0.893732	-2.63648	-3.08398	-1.21786	1.76415	-1.60106	#N/A	#N/A
2017	CTTN	8658.25	7992.03	91.9886	125.834	1.36122	478.472	2.27305	0.883885	Adhesome7a	Hs578T_	150	4	-1.55688	-1.43949	0.613398	-4.48196	-4.75062	-4.68228	6.64886	-4.69431	yes	#N/A
2017	CTTN	9609.58	8912	98.2168	128.919	1.33505	505.883	2.20286	0.875479	Endo1a	Hs578T_	346	8	-1.26151	-1.2407	0.619287	-4.88214	-5.10747	-4.66586	7.82493	-5.50682	yes	#N/A
8454	CUL1	10455	9709.65	93.8534	175.178	1.96697	755.497	4.7482	0.746158	Ubi1a	Hs578T_	107	4	-0.0835068	-0.0352941	0.254343	-0.82067	-1.08409	-0.739875	1.74058	-1.35097	#N/A	#N/A
8453	CUL2	8072.19	7391.08	89.3744	119.82	1.35258	470.833	2.30708	0.881125	Ubi1a	Hs578T_	118	4	-2.40858	-2.31731	-0.614271	-4.40705	-4.84892	-5.04199	7.68483	-5.55775	yes	#N/A
8451	CUL4A	7530.7	6941.18	75.2828	156.063	2.24518	633.996	4.8002	0.754262	Ubi1a	Hs578T_	272	4	-2.93092	-2.75583	-3.34313	-2.05107	0.629156	-2.59209	2.13714	-1.28329	#N/A	#N/A
8450	CUL4B	9754.63	9051.39	87.5105	193.904	2.36123	915.284	7.7312	0.653515	Ubi1a	Hs578T_	193	4	-0.694224	-0.615166	-0.956532	0.388458	1.31716	1.65996	-2.27896	3.75369	#N/A	#N/A
8065	CUL5	8282.46	7630.29	91.4656	122.895	1.34665	486.455	2.43895	0.870883	Ubi8a	Hs578T_	297	4	-2.16227	-2.04457	-0.200747	-4.22593	-4.90263	-4.78996	7.21908	-5.32104	yes	#N/A
9820	CUL7	11538.8	10764.8	99.3099	169.398	1.74007	759.061	4.35245	0.785822	Ubi1a	Hs578T_	186	4	1.02575	1.05885	1.31342	-1.21092	-2.50104	-0.672994	3.48685	-2.02419	#N/A	#N/A
1523	CUTL1	9611.31	8839.83	88.6069	177.893	2.15072	749.527	5.27275	0.716485	transcription factors2a	Hs578T_	285	4	-0.24128	-0.189824	-0.113983	-0.189464	-0.216672	0.0528195	-0.0733989	0.215938	#N/A	#N/A
23316	CUTL2	9619.73	8834.75	91.1221	147.91	1.7033	609.213	3.43648	0.821135	Transcription Factors14a	Hs578T_	111	4	-1.45424	-1.51094	-0.599637	-3.38636	-2.9097	-2.75868	4.02353	-3.0152	#N/A	#N/A
1524	CX3CR1	9141.87	8310.2	91.8149	135.401	1.50362	536.731	2.68415	0.849357	GPCR3a	Hs578T_	178	4	-1.62429	-1.73194	-0.388707	-3.84732	-3.94101	-4.32596	5.77981	-4.86873	#N/A	#N/A
1525	CXADR	10849	10102.6	93.6253	180.356	2.00995	776.908	4.9519	0.752557	GPCR1a	Hs578T_	185	4	-0.0309211	-0.0697687	-0.0695039	-1.1985	-1.22168	-1.24091	2.46348	-1.62933	#N/A	#N/A
2919	CXCL1	11074.6	10320.4	103.364	153.378	1.49097	692.78	3.9226	0.789722	Adhesome6a	Hs578T_	151	4	1.51815	1.57641	3.24956	-2.4153	-4.02209	-1.51991	3.37825	-2.51258	#N/A	#N/A
3627	CXCL10	10232.3	9477.23	96.8732	152.307	1.576	615.269	3.2004	0.834267	Kinase3a	Hs578T_	276	4	-0.0339951	-0.0113221	1.13534	-2.22279	-3.32381	-2.70945	5.18731	-3.82488	#N/A	#N/A
2920	CXCL2	10236.2	9459.55	93.3637	209.587	2.4227	930.385	7.4239	0.634872	Adhesome6a	Hs578T_	181	4	0.501921	0.502219	0.979633	1.7182	1.21653	1.94787	-1.97807	2.07925	yes	#N/A
2833	CXCR3	8987.49	8187.72	88.352	143.974	1.62807	611.47	3.57958	0.81257	GPCR3a	Hs578T_	172	4	-1.80387	-1.88355	-1.03424	-3.3603	-3.29219	-3.38403	4.54424	-3.61736	#N/A	#N/A
7852	CXCR4	10602.2	9801.75	92.7621	157.007	1.73025	596.467	3.07612	0.83688	GPCR1a	Hs578T_	133	4	-0.447195	-0.507352	-0.328448	-2.59016	-2.70063	-3.58901	5.38988	-4.3714	#N/A	#N/A
10663	CXCR6	10582.7	9902.76	90.205	168.463	1.93927	685.629	3.99727	0.794728	GPCR 5a	Hs578T_	165	4	-0.472016	-0.425862	-0.720128	-1.94294	-1.67116	-2.44173	3.95511	-3.01803	#N/A	#N/A
79184	CXORF53	11954.8	11207.9	99.2152	170.012	1.77022	667.908	3.28295	0.82997	DUB1a	Hs578T_	142	4	1.31693	1.37949	1.22839	-1.13648	-2.30352	-2.09308	5.43865	-3.88863	#N/A	#N/A
30827	CXXC1	11532.5	10781.9	96.4207	195.556	2.08562	778.214	4.69762	0.75147	Transcription Factors15a	Hs578T_	124	4	0.408333	0.459225	0.808274	-0.190338	-0.707501	-0.652568	1.51779	-1.02133	#N/A	#N/A
30827	CXXC1	9973.12	9065.26	90.8105	151.559	1.7177	592.408	3.04908	0.8269	Ubi6a	Hs578T_	142	4	-0.489348	-0.600403	-0.309416	-2.36359	-2.62966	-3.18488	5.28214	-4.26695	#N/A	#N/A
1540	CYLD	13361	12751.4	109.596	207.786	1.96833	926.431	5.56185	0.696785	DUB1a	Hs578T_	79	4	2.71314	2.92349	3.22749	1.32155	-1.08602	1.80624	-0.37932	0.0320482	#N/A	#N/A
1540	CYLD	12496.7	11803.6	106.869	205.807	2.03937	923.296	5.94773	0.666223	transcription factors2a	Hs578T_	124	4	3.61032	3.9419	4.73097	2.02865	-0.966471	2.55523	-1.68277	1.02375	#N/A	#N/A
7461	CYLN2	9903.6	9034.37	93.0947	151.728	1.65467	604.453	3.07642	0.822565	transcription factors9a	Hs578T_	136	4	0.230804	0.120507	1.17333	-2.34863	-3.76648	-2.11041	3.3987	-2.45805	#N/A	#N/A
10800	CYSLTR1	9787.51	9110.89	85.643	163.775	2.02458	620.312	3.37308	0.80164	GPCR 5a	Hs578T_	186	4	-1.08829	-1.05913	-1.56804	-2.17126	-1.09724	-3.24545	4.10894	-3.81738	#N/A	#N/A
57105	CYSLTR2	12275	11442.7	97.7479	212.325	2.28823	914.524	5.8345	0.695968	GPCR2a	Hs578T_	173	4	0.856117	0.803185	0.577019	0.600251	0.214568	0.469115	0.563585	-0.38539	#N/A	#N/A
23002	DAAM1	6924.1	6312.55	76.6485	135.369	1.91275	562.24	4.14865	0.78823	Adhesome2b	Hs578T_	186	4	-3.62964	-3.50671	-2.82842	-3.73465	-1.64776	-3.43812	3.33537	-2.22768	#N/A	#N/A
1600	DAB1	10925.3	10150.9	97.3376	159.939	1.66077	621.605	3.2646	0.82685	Adhesome7b	Hs578T_	216	4	1.3031	1.3368	1.84774	-1.94815	-3.06922	-2.5744	4.67459	-3.38737	#N/A	#N/A
1601	DAB2	8647.79	8051.44	81.9581	147.281	1.91546	655.717	4.27596	0.793444	Endo1a	Hs578T_	189	7	-1.95673	-1.85257	-1.71798	-3.57485	-2.06695	-2.79721	4.75969	-2.80708	#N/A	#N/A
153090	DAB2IP	12124.3	11370	101.16	190.333	2.00573	910.72	5.77259	0.690638	Endo1a	Hs578T_	216	8	0.905688	0.900824	1.11398	-1.05353	-1.66341	-0.0291114	1.66321	-1.05031	#N/A	#N/A
1602	DACH1	5882.28	5228.42	77.7091	99.3012	1.29357	376.576	2.05638	0.899713	transcription factors2a	Hs578T_	149	4	-5.1982	-5.21411	-2.96426	-6.23867	-6.38732	-5.27265	5.96887	-3.71283	yes	yes
1612	DAPK1	9529.48	8693.05	97.9442	131.805	1.36545	564.08	2.89572	0.838245	Adhesome7b	Hs578T_	134	4	-0.362966	-0.462614	1.99991	-3.94237	-4.73727	-3.37655	5.04354	-3.85164	yes	#N/A
1612	DAPK1	7531.26	6839.17	86.1136	114.507	1.35485	526.238	3.17408	0.85734	Kinase3a	Hs578T_	69	4	-2.81882	-2.66223	-1.17509	-4.84564	-4.61546	-3.9928	6.13552	-3.87312	yes	#N/A
23604	DAPK2	11694.2	10873.3	102.764	160.935	1.61647	676.845	3.37298	0.8103	Kinase3a	Hs578T_	146	4	1.47902	1.39781	2.26731	-1.62711	-3.08393	-1.82364	4.19536	-3.52206	#N/A	#N/A
1613	DAPK3	10067.5	9297.23	100.257	131.928	1.33172	501.461	2.19937	0.90052	Kinase3a	Hs578T_	143	4	-0.231356	-0.215489	1.8542	-3.6451	-4.7665	-4.35249	7.90675	-5.45458	yes	#N/A
1616	DAXX	11860	11047.8	93.7382	196.197	2.1827	782.386	4.46033	0.7448	transcription factors2a	Hs578T_	216	4	2.77955	2.89717	1.27371	1.27755	0.10268	0.504061	0.866892	-0.773636	yes	yes
1628	DBP	14213.5	13360.5	102.541	252.278	2.63727	1054.81	6.90597	0.646515	transcription factors2a	Hs578T_	135	4	5.9126	6.11709	3.59623	5.53696	3.37764	4.3958	-2.3592	2.21162	yes	yes
9201	DCAMKL1	6969.18	6211.87	82.1928	110.51	1.3485	434.226	2.29058	0.884837	Kinase3a	Hs578T_	202	4	-3.36503	-3.2735	-1.92224	-5.11434	-4.63669	-5.31913	7.26543	-5.32104	yes	#N/A
1630	DCC	9528.68	8823.37	94.0586	142.459	1.54485	576.464	2.95547	0.824057	transcription factors2a	Hs578T_	230	4	-0.314041	-0.1949	1.37502	-2.96503	-4.58349	-2.43724	3.49109	-2.61402	yes	#N/A
1633	DCK	5072.49	4594.4	71.5563	91.9539	1.29832	352.027	2.0321	0.896025	Kinase3a	Hs578T_	211	4	-5.33623	-4.91359	-4.09701	-6.40424	-4.93724	-6.5049	7.72425	-5.74471	yes	yes
9936	DCL-1	7948.87	7301.91	86.2827	127.211	1.51582	519.22	2.98005	0.85955	Adhesome3b	Hs578T_	160	4	-2.35136	-2.24577	-0.660172	-4.32463	-3.88488	-4.05628	5.80381	-3.7568	yes	#N/A
54165	DCUN1D1	9484.55	8741.18	94.4286	149.223	1.61403	619.702	3.62605	0.808357	Ubi1a	Hs578T_	210	4	-1.04544	-1.00796	0.331485	-2.50829	-3.27572	-2.78768	4.46762	-3.27014	#N/A	#N/A
55208	DCUN1D2	15151.7	14302.7	119.902	198.395	1.70398	1054.5	6.64925	0.705697	Ubi1a	Hs578T_	134	4	4.52752	4.52332	5.28683	0.678273	-2.73348	3.77586	-0.0209062	1.92108	#N/A	#N/A
123879	DCUN1D3	11678.1	10930.9	99.592	208.601	2.26398	997.088	7.5764	0.61646	Ubi1a	Hs578T_	167	4	1.10915	1.16871	1.36653	1.39143	0.767586	2.86744	-3.90138	3.48451	#N/A	#N/A
23142	DCUN1D4	11900.7	11059.7	101.731	159.436	1.56783	631.003	3.00393	0.838512	Ubi1a	Hs578T_	94	4	1.36909	1.33773	1.73115	-1.87065	-3.57995	-2.60079	5.7805	-4.34224	#N/A	#N/A
84259	DCUN1D5	9823.86	9145.11	87.8058	201.958	2.5146	907.585	7.27543	0.646223	Ubi1a	Hs578T_	232	4	-0.627229	-0.521216	-0.917519	0.889982	2.2147	1.56249	-2.62298	2.99345	#N/A	#N/A
50807	DDEF1	15288.9	14520.9	115.083	222.348	2.05473	1086.06	6.69688	0.679493	Adhesome2a	Hs578T_	116	4	6.78131	6.92832	5.91181	2.66161	-0.857821	4.22905	-0.432239	1.1338	#N/A	#N/A
50807	DDEF1	13540.7	12807.9	106.372	209.952	2.07583	956.469	6.03517	0.697425	Transcription Factors15a	Hs578T_	97	4	2.276	2.38166	2.56427	0.776438	-0.838206	1.7334	-0.463363	1.17032	#N/A	#N/A
8853	DDEF2	9501.36	8778.13	89.9505	168.033	1.90697	744.084	5.03547	0.761297	Adhesome3a	Hs578T_	109	3	-0.494964	-0.477848	0.0661752	-1.37711	-1.70417	-0.885787	2.5524	-1.17418	#N/A	#N/A
8853	DDEF2	9845.61	9122.35	94.5001	159.193	1.73596	636.622	3.72641	0.7965	Endo1a	Hs578T_	366	8	-0.911547	-0.896755	0.155739	-2.85772	-3.00803	-3.03243	4.93531	-3.50022	#N/A	#N/A
1649	DDIT3	9316.92	8555.46	85.4739	166.065	2.07862	682.162	4.40965	0.747422	transcription factors2a	Hs578T_	110	4	-0.564745	-0.552528	-0.891655	-1.24399	-0.72076	-0.944064	0.98137	-0.852928	#N/A	#N/A
780	DDR1	8181.32	7305.43	85.9265	135.617	1.62318	555.931	3.28843	0.828895	Kinase3a	Hs578T_	200	4	-2.18786	-2.22467	-1.24559	-3.39824	-3.08565	-3.56847	4.96079	-3.65306	yes	#N/A
780	DDR1	9964.19	9115.5	89.1399	165.094	1.91993	674.947	3.96423	0.791822	Adhesome1a	Hs578T_	172	4	0.157107	0.0585951	-0.00665468	-1.52328	-1.61721	-1.78055	3.45832	-2.46331	#N/A	#N/A
4921	DDR2	14409.8	13585.7	109.818	210.502	1.98695	1005.88	6.15895	0.695297	Adhesome1a	Hs578T_	141	4	5.5882	5.66482	4.66538	1.72933	-1.23998	3.02791	0.11628	0.420863	#N/A	#N/A
4921	DDR2	9426.32	8674.66	88.7777	182.123	2.18778	871.895	7.07485	0.668153	Kinase3a	Hs578T_	125	4	-0.954212	-0.882332	-0.758097	-0.183628	0.203127	0.983344	-1.64801	2.60643	#N/A	#N/A
11218	DDX20	12604.1	11821.5	105.342	195.17	1.94817	842.138	5.08828	0.735847	Transcription Factors13a	Hs578T_	126	4	1.3426	1.35194	2.00985	-0.188309	-1.5789	0.247078	1.04153	-0.424929	#N/A	#N/A
1655	DDX5	6919.58	6082.82	80.8082	114.604	1.43225	435.517	2.33422	0.884752	transcription factors2a	Hs578T_	129	4	-3.81926	-4.02551	-2.11692	-5.0702	-5.36234	-4.41769	5.44693	-3.37476	yes	#N/A
79039	DDX54	16501.1	15652.5	119.392	211.857	1.81407	998.807	5.40238	0.739705	Transcription factors17a	Hs578T_	141	4	5.01657	5.05622	4.84674	0.939311	-2.31665	2.27509	1.16892	0.080907	#N/A	#N/A
10522	DEAF1	10870.7	10139.1	95.935	166.527	1.84325	721.247	4.1481	0.775575	Transcription Factors12a	Hs578T_	167	4	-0.299223	-0.287965	0.156561	-2.0984	-2.09035	-1.25098	2.36449	-1.86584	#N/A	#N/A
7913	DEK	10626.3	9833.77	96.6019	153.479	1.64675	699.989	4.03652	0.777182	transcription factors10a	Hs578T_	97	4	1.22558	1.24999	2.13908	-2.232	-3.8041	-0.726227	1.96182	-1.31085	#N/A	#N/A
80243	DEPDC2	10766.4	9893.84	103.652	141.606	1.3825	606.36	2.91195	0.831377	Adhesome1b	Hs578T_	134	4	1.05123	0.966939	3.24909	-3.29504	-4.63565	-2.79734	4.82096	-3.84394	yes	#N/A
1674	DES	11593.4	10912.4	92.7375	230.854	2.73342	993.31	7.4949	0.638475	Adhesome7b	Hs578T_	189	4	2.11488	2.29225	0.799382	3.26575	2.95017	2.87737	-1.85806	2.20084	yes	#N/A
1606	DGKA	12478.1	11687.4	106.189	176.997	1.71667	837.003	4.98732	0.754495	Kinase3a	Hs578T_	223	4	2.29746	2.22424	3.08258	-0.509413	-2.49437	0.487251	1.9067	-0.876977	#N/A	#N/A
1607	DGKB	8528.6	7803.27	89.7469	133.774	1.50827	547.82	2.986	0.833937	Kinase3a	Hs578T_	185	4	-1.78973	-1.69748	-0.307734	-3.51601	-3.74087	-3.68375	5.16909	-4.16328	yes	#N/A
8527	DGKD	11304.8	10572.6	99.5487	190.639	2.0162	1003.18	7.9044	0.65827	Kinase3a	Hs578T_	207	4	1.04564	1.07306	1.70291	0.411649	-0.79824	2.87685	-2.055	3.98319	#N/A	#N/A
8526	DGKE	11306.8	10494.5	96.6121	179.983	1.87847	717.138	4.2493	0.78755	Kinase3a	Hs578T_	63	3	1.09684	0.999827	1.15897	-0.324439	-1.50038	-1.26529	3.28302	-2.02731	#N/A	#N/A
1608	DGKG	10230.6	9504.46	94.8131	155.269	1.67932	632.396	3.42832	0.820015	Kinase3a	Hs578T_	227	4	-0.105023	-0.033383	0.480544	-2.02655	-2.71441	-2.46522	4.60068	-3.44012	#N/A	#N/A
9162	DGKI	8956.28	8280.29	90.8023	167.472	1.93915	794.017	6.2457	0.687978	Kinase3a	Hs578T_	159	4	-1.38114	-1.23925	-0.218266	-1.18119	-1.23326	-0.133954	-0.829401	1.19634	#N/A	#N/A
1609	DGKQ	9291.41	8668.93	81.8448	208.896	2.9194	871.199	7.19622	0.650377	Kinase3a	Hs578T_	254	4	-1.02546	-0.841282	-2.04977	1.6748	4.4275	0.977816	-2.37615	2.77712	yes	#N/A
8525	DGKZ	11297.6	10558.9	102.447	162.27	1.60275	706.533	3.88652	0.797705	Kinase3a	Hs578T_	186	4	1.04064	1.06013	2.14566	-1.5337	-3.16053	-1.39418	3.68446	-2.69863	#N/A	#N/A
1716	DGUOK	7137.09	6403.32	86.9628	108.882	1.2604	450.75	2.4186	0.876003	Kinase3a	Hs578T_	219	4	-3.21948	-3.09815	-0.989975	-5.22939	-5.14632	-5.08182	6.90274	-5.10612	yes	#N/A
1729	DIAPH1	14759.8	13849.5	106.556	195.372	1.87235	770.275	3.49867	0.818272	Adhesome7a	Hs578T_	116	4	6.00381	5.98592	3.92076	0.641774	-1.88413	-0.395757	4.36635	-3.0685	#N/A	#N/A
1730	DIAPH2	10323.4	9698.08	98.3573	150.995	1.5551	690.457	3.88895	0.775935	Adhesome7b	Hs578T_	101	4	0.60545	0.801458	2.0951	-2.58736	-3.6622	-1.56787	2.91188	-2.56908	#N/A	#N/A
1730	DIAPH2	10167	9613.17	97.8002	162.4	1.66962	775.059	5.26253	0.729347	EpiGen2a	Hs578T_	73	4	-0.688561	-0.53918	0.635235	-2.70999	-3.36617	-1.51998	2.74319	-1.7041	#N/A	#N/A
81624	DIAPH3	11382.5	10617.2	92.7568	197.923	2.26098	858.98	5.77985	0.700352	Adhesome1a	Hs578T_	169	4	1.89516	1.94542	0.830565	0.853001	0.304442	0.890876	0.292599	-0.0851379	#N/A	#N/A
25989	DKFZP434C131	11008.3	10305.8	89.8476	205.139	2.44182	897.481	6.47895	0.699183	Kinase3a	Hs578T_	242	4	0.693929	0.76975	-0.518593	1.41594	1.67903	1.35375	-0.370807	1.62095	yes	#N/A
26130	DKFZP434C212	9978.41	9334.16	91.4962	193.121	2.25025	840.476	6.1535	0.673976	Endo1a	Hs578T_	306	8	-0.858627	-0.783682	-0.401512	-0.78827	-0.342307	-0.845362	1.04927	-0.699338	#N/A	#N/A
257160	DKFZP547C195	11067.5	10306.6	97.0503	166.176	1.74322	712.361	4.09417	0.797617	Ubi7a	Hs578T_	234	4	0.549789	0.590991	0.851111	-1.40488	-2.481	-1.40163	4.01879	-2.49138	#N/A	#N/A
26155	DKFZP564C186	8546.63	7834.08	87.5015	133.911	1.5785	539.241	2.95955	0.844642	Transcription Factors14a	Hs578T_	128	4	-2.40006	-2.37921	-0.983154	-4.42753	-3.77761	-3.87262	5.21319	-3.91105	yes	#N/A
26115	DKFZP564D166	11015.8	10295.5	102.718	143.245	1.4177	586.2	2.65397	0.87076	Transcription Factors14b	Hs578T_	93	3	-0.600384	-0.580853	1.21506	-4.2246	-4.85442	-3.58886	6.53315	-4.61584	yes	#N/A
26095	DKFZP566K0524	16649.1	15899.1	114.843	240.65	2.13837	1138.37	6.982	0.668843	Phos1a	Hs578T_	88	4	4.83022	4.86088	3.80844	2.29215	-0.604147	3.40134	-0.411141	1.45018	#N/A	#N/A
26007	DKFZP586B1621	10423.1	9657.23	102.959	136.043	1.34607	526.955	2.32377	0.88909	Kinase3a	Hs578T_	211	4	0.16742	0.171398	2.29918	-3.34682	-4.64396	-3.98303	7.43836	-5.2634	yes	#N/A
341405	DKFZP686O1689	8392.09	7695.99	90.2014	128.228	1.47025	522.424	3.02055	0.84697	Transcription Factors19a	Hs578T_	113	4	-2.60085	-2.59693	-0.901302	-4.75562	-4.35529	-4.00408	5.18636	-3.79776	yes	#N/A
65056	DKFZP761C169	6546.85	5923.33	79.732	113.936	1.4843	465.012	2.79422	0.834182	Transcription factors17a	Hs578T_	128	4	-4.30749	-4.26207	-2.61391	-5.73752	-4.23998	-4.74532	4.61018	-4.1115	yes	#N/A
152926	DKFZP761G058	12225.8	11702.4	106.588	196.617	1.92372	894.188	5.57622	0.684027	Phos2a	Hs578T_	204	4	0.797325	1.01432	2.13177	-0.308027	-1.69437	0.211492	0.17536	-0.719723	#N/A	#N/A
56970	DKFZP761G2113	10780.2	9989.18	101.124	145.86	1.4674	571.284	2.5774	0.85875	DUB1a	Hs578T_	200	4	0.169836	0.176182	1.55662	-2.7196	-4.18048	-3.52058	6.67856	-5.07861	yes	#N/A
83637	DKFZP761I2123	6902.16	6246.18	72.0828	143.638	2.06542	548.234	3.6769	0.782142	DUB2a	Hs578T_	264	4	-3.56283	-3.45928	-4.01592	-2.86975	-0.52662	-3.86652	3.32765	-3.19147	#N/A	#N/A
83637	DKFZP761I2123	11106	10380.9	89.1822	199.67	2.37507	828.957	5.35475	0.731522	Transcription factors17a	Hs578T_	137	4	-0.106495	-0.0996073	-1.30321	0.197214	0.995901	0.2438	0.716966	0.108776	#N/A	#N/A
157285	DKFZP761P0423	10887.7	10026.3	96.7348	162.554	1.76008	707.286	4.01337	0.80774	Kinase3a	Hs578T_	119	4	0.648599	0.541254	1.12005	-1.52077	-2.26925	-1.3851	4.09261	-2.46959	#N/A	#N/A
1739	DLG1	7082.89	6478.12	80.8457	120.092	1.50988	487.524	2.94142	0.841905	Kinase3a	Hs578T_	246	4	-3.27118	-3.02203	-2.15483	-4.46171	-3.72927	-4.55224	5.49794	-4.2356	yes	#N/A
1739	DLG1	7482.6	6902.05	81.1679	130.09	1.63865	533.914	3.26515	0.8108	Phos1a	Hs578T_	302	4	-3.27081	-3.14688	-2.43299	-4.1853	-3.20459	-4.39538	4.48296	-4.05921	yes	#N/A
1740	DLG2	9793.5	8928.98	85.774	173.728	2.25548	737.203	4.93307	0.755513	Kinase3a	Hs578T_	109	4	-0.437707	-0.528183	-1.02664	-0.742966	0.581476	-0.950158	1.94917	-0.968578	#N/A	#N/A
1741	DLG3	10052.5	9197.26	97.4976	136.562	1.40877	531.144	2.33908	0.87643	Kinase3a	Hs578T_	204	4	-0.337583	-0.374075	1.00986	-3.33399	-4.31804	-3.92627	6.91712	-5.22954	yes	#N/A
1742	DLG4	8480.18	7786.8	89.6194	128.319	1.44802	519.911	2.67092	0.860235	Kinase3a	Hs578T_	161	4	-1.86506	-1.73155	-0.396516	-3.89868	-4.09441	-4.08717	6.25084	-4.67583	yes	#N/A
9787	DLG7	8949.3	8242.6	92.5353	131.528	1.4694	538.718	2.76805	0.844962	Phos3a	Hs578T_	165	4	-1.92316	-1.9115	-0.300615	-4.08854	-4.12831	-4.32172	5.65659	-4.76183	yes	#N/A
1745	DLX1	11512.8	10624.8	93.4889	186.637	2.17738	789.629	4.83847	0.745955	transcription factors2a	Hs578T_	199	4	2.31205	2.30496	1.22989	0.437873	0.0416244	0.560367	0.854755	-0.292567	yes	#N/A
1746	DLX2	8053.28	7432.73	79.6762	162.292	2.16463	677.201	4.98422	0.728322	transcription factors2a	Hs578T_	233	4	-2.31667	-2.14876	-2.45748	-1.2663	0.0235911	-0.942777	0.338162	-0.145911	#N/A	#N/A
1747	DLX3	7963.67	7264.12	83.8294	150.407	1.87652	592.345	3.78607	0.76611	transcription factors2a	Hs578T_	223	4	-2.41677	-2.37509	-1.33182	-2.14361	-2.03774	-2.13134	1.64437	-1.62526	#N/A	#N/A
1748	DLX4	10957.5	10152.2	100.703	169.185	1.79845	823.688	5.6649	0.712485	transcription factors2a	Hs578T_	122	4	1.58512	1.6531	3.18545	-0.728689	-2.58034	1.10769	-0.194764	0.683269	#N/A	#N/A
1749	DLX5	12055.1	11278.5	102.799	208.055	2.1586	965.614	6.57292	0.643305	transcription factors2a	Hs578T_	145	4	3.09236	3.243	3.74373	2.08852	-0.0598407	3.05959	-2.47499	1.80406	#N/A	#N/A
1750	DLX6	8037.53	7306.29	79.1151	150.834	2.0138	584.018	3.77795	0.780427	transcription factors2a	Hs578T_	217	4	-2.28541	-2.29936	-2.56627	-2.45751	-1.20056	-2.38242	1.994	-1.60069	#N/A	#N/A
55929	DMAP1	9429.81	8640.87	86.2131	176.448	2.18832	741.744	5.15505	0.72982	Transcription factors16a	Hs578T_	83	4	-1.59994	-1.6459	-1.24552	-1.47509	-0.0766192	-1.1007	0.79368	-0.287826	#N/A	#N/A
127343	DMBX1	9841.82	9102.03	87.3226	176.536	2.08585	701.998	4.52778	0.763325	Transcription Factors18a	Hs578T_	234	4	-1.26215	-1.28039	-1.3303	-1.39462	-0.621658	-1.52681	1.93013	-1.27155	#N/A	#N/A
23336	DMN	13255.9	12450.1	101.327	192.395	1.9689	957.065	6.25337	0.727517	Adhesome2b	Hs578T_	146	4	4.21863	4.27073	2.78724	0.429238	-1.33716	2.30626	1.23563	0.528703	#N/A	#N/A
1760	DMPK	9755.4	8909.89	90.7509	160.172	1.82203	707.708	4.8941	0.770467	Kinase3a	Hs578T_	124	4	-0.493151	-0.55895	-0.141939	-1.67542	-1.89602	-1.37749	2.55987	-1.01045	#N/A	#N/A
1761	DMRT1	9201.79	8285.69	85.7191	170.258	2.05858	686.864	4.42882	0.737443	transcription factors2a	Hs578T_	154	4	-0.747687	-0.943145	-0.83146	-0.925329	-0.873183	-0.930746	0.560708	-0.794411	#N/A	#N/A
10655	DMRT2	8268.85	7452.62	89.8256	135.474	1.5455	558.999	3.3094	0.814218	Transcription Factors13a	Hs578T_	153	4	-2.71214	-2.82215	-0.90134	-4.24551	-3.86524	-3.47753	3.87404	-3.28125	yes	#N/A
58524	DMRT3	9169.32	8325.52	92.3861	135.269	1.47175	517.933	2.61095	0.880355	Transcription factors16a	Hs578T_	104	4	-1.84414	-1.94965	-0.217626	-4.28532	-4.31333	-4.06038	6.3501	-4.41736	yes	yes
63951	DMRTA1	8466.52	7821.8	81.3939	165.113	2.08252	677.161	4.59282	0.749265	Transcription factors17a	Hs578T_	85	4	-2.53322	-2.4809	-2.49555	-2.21866	-0.742365	-1.86681	1.41602	-1.15737	#N/A	#N/A
63950	DMRTA2	13508	12710.9	108.48	223.14	2.2618	1037.76	7.00917	0.64514	Transcription factors17a	Hs578T_	89	4	2.15622	2.15215	2.35101	1.75938	0.279417	2.98781	-2.49446	2.78147	#N/A	#N/A
9988	DMTF1	10508.6	9747.62	100.63	146.384	1.44277	591.819	2.8923	0.864602	Transcription Factors12a	Hs578T_	90	4	-0.616046	-0.62987	1.09736	-3.50554	-4.48412	-3.02229	5.70204	-3.9304	yes	#N/A
10049	DNAJB6	9597.52	8924.55	93.7698	146.324	1.6067	577.676	3.0223	0.82766	Transcription Factors12a	Hs578T_	290	4	-1.48233	-1.43577	-0.280428	-3.50009	-3.53432	-3.19976	4.32577	-3.73217	#N/A	#N/A
4189	DNAJB9	10992.1	10251.1	93.2879	217.44	2.4765	978.013	7.69278	0.620867	Adhesome6b	Hs578T_	188	4	1.42721	1.49474	0.957747	2.25711	1.52048	2.63201	-2.45642	2.42849	yes	#N/A
5611	DNAJC3	7779.62	7125.85	84.8299	122.389	1.4698	475.414	2.45772	0.86146	Kinase3a	Hs578T_	278	4	-2.58102	-2.39176	-1.43728	-4.29741	-3.93611	-4.72639	6.30435	-5.04393	yes	#N/A
9829	DNAJC6	5219.16	4678.55	67.7623	111.513	1.68556	505.655	4.33089	0.762501	Endo1a	Hs578T_	222	8	-4.92208	-4.78289	-3.9426	-5.9681	-3.29973	-4.61869	3.98422	-2.86494	yes	#N/A
1759	DNM1	13198.1	12379.7	103.519	190.585	1.85417	806.646	4.58622	0.760997	Adhesome7b	Hs578T_	130	4	3.97518	4.0465	3.23359	0.174695	-1.96934	0.0924813	2.40139	-1.65068	#N/A	#N/A
1759	DNM1	14574.8	13801.1	111.031	204.184	1.91294	976.081	5.93522	0.699376	Endo1a	Hs578T_	267	8	3.02002	3.0147	2.55622	-0.0850766	-2.09639	0.806234	1.70804	-0.721241	#N/A	#N/A
10059	DNM1L	11082.7	10361.7	100.887	165.905	1.71532	819.563	5.3123	0.733115	Adhesome3b	Hs578T_	98	4	1.58646	1.6699	2.70376	-1.47876	-2.76233	0.336311	1.41856	-0.690301	#N/A	#N/A
1785	DNM2	8278.93	7626.43	84.7252	146.633	1.78892	639.688	4.26227	0.762785	Adhesome7b	Hs578T_	220	4	-2.01567	-1.89271	-1.03633	-2.95214	-2.34736	-2.32377	2.45439	-2.0728	#N/A	#N/A
1785	DNM2	8309	7682.28	84.4605	155.746	1.9466	697.36	5.13125	0.720673	Endo1a	Hs578T_	489	8	-2.3203	-2.2403	-1.42974	-3.17409	-1.94013	-2.43999	2.49405	-1.8475	#N/A	#N/A
1785	DNM2	7319.12	6617.86	78.5841	138.768	1.82352	563.662	3.80195	0.79502	transcription factors2a	Hs578T_	305	4	-3.24008	-3.25801	-2.70849	-3.39375	-2.59746	-2.71142	2.45765	-1.55487	#N/A	#N/A
26052	DNM3	10533.2	9689.11	106.821	131.736	1.22696	522.052	2.38474	0.877092	Endo1a_manual	Hs578T_	103	5	-0.456241	-0.548388	1.80679	-4.525	-5.54815	-4.23586	7.3831	-4.97537	yes	yes
1786	DNMT1	8915.37	8072.89	89.6899	137.269	1.57345	541.998	2.85902	0.833198	transcription factors2a	Hs578T_	166	4	-1.14919	-1.24845	0.225145	-3.22763	-4.2909	-2.88887	3.80263	-2.73829	yes	#N/A
1786	DNMT1	9160.3	8298.73	85.1321	158.38	1.96855	625.806	3.6931	0.792377	EpiGen1a	Hs578T_	114	4	-1.51296	-1.62876	-1.25364	-2.90033	-1.81233	-3.07777	4.65832	-3.45426	#N/A	#N/A
1787	DNMT2	6160.17	5526.84	79.3989	109.923	1.378	417.963	2.4513	0.858822	EpiGen1a	Hs578T_	109	4	-4.10787	-4.0623	-2.14348	-6.01705	-4.8699	-5.55391	7.08489	-5.0984	yes	#N/A
1789	DNMT3B	7494.55	6702.8	83.941	135.616	1.68003	607.628	4.18922	0.751865	EpiGen1a	Hs578T_	106	4	-2.95486	-3.02565	-1.46092	-4.40535	-3.31332	-3.42613	3.59267	-3.00997	yes	#N/A
29947	DNMT3L	9755.2	8884.69	94.2324	148.069	1.5747	604.928	3.37892	0.824275	EpiGen1a	Hs578T_	83	4	-0.980671	-1.09875	0.079013	-3.469	-3.80747	-3.2544	5.64977	-3.75112	#N/A	#N/A
29947	DNMT3L	13611.8	12831.1	107.247	188.428	1.78905	813.931	4.24085	0.786923	Transcription Factors15a	Hs578T_	96	4	2.35791	2.42597	2.97169	-0.702864	-2.46162	-0.298464	3.07198	-1.86656	#N/A	#N/A
116092	DNTTIP1	12651.4	11785.7	100.911	205.625	2.2018	807.185	4.62988	0.755535	Transcription Factors18a	Hs578T_	161	4	1.39122	1.32403	1.23789	0.527561	-0.0771732	-0.2112	1.75992	-1.16005	yes	yes
1793	DOCK1	8819.7	8111.68	93.9424	130.717	1.40435	604.418	3.7959	0.817845	Adhesome7b	Hs578T_	229	4	-1.30499	-1.24819	1.06653	-4.06692	-4.51374	-2.81229	4.35272	-2.67941	yes	#N/A
55619	DOCK10	11171.7	10396.4	99.4688	163.599	1.70202	700.272	3.8839	0.801573	Adhesome2a	Hs578T_	158	4	1.60679	1.64802	2.31867	-1.68183	-2.83879	-1.43054	3.79566	-2.57287	#N/A	#N/A
139818	DOCK11	8594.25	7770.34	91.1159	136.97	1.5318	634.987	4.18255	0.77681	Adhesome1a	Hs578T_	151	4	-1.61923	-1.70717	0.416233	-3.65096	-3.791	-2.38333	2.93552	-2.17886	yes	#N/A
1795	DOCK3	12581.8	11817.5	102.96	203.136	2.08745	882.801	5.34922	0.687645	Adhesome7b	Hs578T_	150	4	3.24844	3.36053	3.09992	1.12257	-0.666112	1.20599	-0.149071	-0.648785	#N/A	#N/A
9732	DOCK4	14125.6	13365.2	108.803	192.25	1.87975	937.274	5.43813	0.742147	Adhesome3a	Hs578T_	150	4	5.30139	5.43624	4.47271	0.452177	-1.84058	2.03689	1.73423	-0.528165	#N/A	#N/A
80005	DOCK5	11624.3	10907.4	94.1413	237.053	2.73838	1096.66	9.26122	0.594423	Adhesome1b	Hs578T_	142	4	2.15971	2.28904	1.11219	3.72269	2.9831	4.38934	-3.38758	4.52655	yes	#N/A
57572	DOCK6	9520.53	8679.97	95.323	144.47	1.5323	670.674	4.23915	0.784615	Adhesome1a	Hs578T_	218	4	-0.42627	-0.518589	1.38376	-3.07259	-3.79261	-1.87221	3.21323	-2.1146	#N/A	#N/A
81704	DOCK8	10195.8	9530.38	92.8321	175.85	1.971	796.828	5.33172	0.6971	Adhesome1a	Hs578T_	146	4	0.418993	0.564599	0.818436	-0.750391	-1.33051	-0.00446136	0.170063	-0.663234	#N/A	#N/A
1796	DOK1	12156.6	11243.1	98.56	191.544	2.03643	879.3	5.5372	0.713553	Adhesome7a	Hs578T_	142	4	2.74643	2.65264	2.08652	0.306328	-0.955408	1.14603	0.759147	-0.415581	#N/A	#N/A
1796	DOK1	11658.1	10762.1	96.3888	190.292	2.06315	822.555	4.95397	0.744725	Kinase3a	Hs578T_	164	4	1.31818	1.19637	0.584899	0.391366	-0.472613	0.272524	1.50138	-0.906307	#N/A	#N/A
84444	DOT1L	9834.12	9100.08	97.3906	151.471	1.68547	695.94	4.37315	0.76953	EpiGen1a	Hs578T_	62	4	-1.04933	-1.0508	0.501901	-3.41582	-3.2698	-2.52122	4.06891	-2.87506	#N/A	#N/A
8193	DPF1	13257.9	12379.1	98.6184	221.501	2.4814	942.75	5.7697	0.696217	Ubi5a	Hs578T_	90	4	2.68399	2.63377	1.21261	2.1995	2.07306	2.09856	-0.456904	0.422659	yes	#N/A
5977	DPF2	9634.61	8980.93	89.3205	189.011	2.3185	926.391	8.03017	0.657022	Ubi7a	Hs578T_	261	4	-0.924065	-0.787945	-0.674316	0.101575	1.06727	1.79538	-2.13103	4.25921	#N/A	#N/A
8110	DPF3	7602.85	6898.63	85.9334	115.984	1.34552	439.17	2.13682	0.89188	Ubi6a	Hs578T_	288	4	-2.88544	-2.81797	-1.32148	-4.66078	-4.91019	-5.51539	8.14633	-5.84458	yes	#N/A
1810	DR1	8244.5	7491.64	87.2974	125.199	1.44537	437.923	1.93283	0.903917	transcription factors2a	Hs578T_	67	3	-2.01004	-2.01026	-0.381368	-4.0837	-5.28004	-4.31729	6.23637	-3.91993	yes	#N/A
10589	DRAP1	5680.29	5107.57	71.6499	113.919	1.6161	416.426	2.6387	0.864877	Transcription Factors13a	Hs578T_	121	4	-5.12457	-5.04917	-4.2153	-5.72641	-3.45124	-5.36441	5.70232	-4.33601	yes	yes
1812	DRD1	11014.2	10316.9	97.9184	161.452	1.70265	763.696	4.63152	0.75655	GPCR2a	Hs578T_	215	4	-0.0822899	-0.047937	0.674734	-2.34919	-2.8983	-1.43817	2.62791	-2.1001	#N/A	#N/A
1813	DRD2	9596.73	8843.06	97.6234	128.504	1.3148	513.701	2.3633	0.888657	GPCR2a	Hs578T_	223	4	-1.30941	-1.33823	0.602387	-4.26107	-4.91501	-4.64468	7.12817	-5.37995	yes	#N/A
1814	DRD3	14474.1	13676.8	110.471	184.266	1.68372	793.171	3.85568	0.82013	GPCR1a	Hs578T_	133	4	2.68366	2.69365	2.83222	-1.05725	-3.00326	-1.12201	4.86107	-3.32389	#N/A	#N/A
1815	DRD4	6116.9	5432.62	73.3301	111.938	1.5462	401.28	2.22762	0.88076	GPCR3a	Hs578T_	347	4	-4.31244	-4.30856	-3.80058	-5.21852	-3.66929	-6.07515	6.87235	-5.55348	yes	#N/A
1816	DRD5	12469.4	11573.8	105.789	161.582	1.53652	649.441	2.92908	0.8395	GPCR1a	Hs578T_	178	4	1.28839	1.1441	2.09143	-2.31428	-3.72509	-2.88893	5.45584	-4.53446	#N/A	#N/A
1822	DRPLA	9626.93	8941.4	93.4451	147.203	1.6138	588.071	3.22118	0.820658	transcription factors2a	Hs578T_	341	4	-0.199486	-0.037738	1.21277	-2.47469	-4.02338	-2.20671	3.41453	-2.30838	yes	#N/A
1827	DSCR1	8093.92	7360.56	85.5318	147.821	1.7968	647.831	4.50957	0.744555	transcription factors2a	Hs578T_	157	4	-2.26543	-2.25065	-0.910349	-2.34445	-2.66567	-1.29236	0.950183	-0.752518	#N/A	#N/A
1831	DSIPI	11194.7	10319.8	96.2517	173.624	1.89488	707.283	4.0239	0.779168	transcription factors2a	Hs578T_	182	4	1.89981	1.88628	1.98604	-0.323841	-1.88936	-0.46288	2.08249	-1.34818	#N/A	#N/A
1840	DTX1	8493.6	7690.89	90.3151	122.623	1.3577	477.447	2.24895	0.883235	transcription factors2a	Hs578T_	128	4	-1.68631	-1.7687	0.400868	-4.54577	-5.95264	-3.86562	5.41666	-3.474	yes	#N/A
1840	DTX1	9292.54	8502	94.758	130.263	1.36792	544.641	2.70675	0.865825	Ubi6a	Hs578T_	147	4	-1.22547	-1.22874	0.372748	-3.74488	-4.78587	-3.91152	6.98535	-4.85566	yes	#N/A
113878	DTX2	12246.9	11637.7	103.975	222.084	2.25565	1045.27	7.778	0.614243	Ubi5a	Hs578T_	141	4	1.71402	1.9129	2.22896	2.22344	0.664896	3.62484	-4.02027	3.85314	#N/A	#N/A
196403	DTX3	9961.41	9134.08	92.2929	175.951	1.98865	846.096	6.572	0.718437	Ubi5a	Hs578T_	102	4	-0.558492	-0.596434	-0.0921863	-0.729212	-0.931182	0.553589	0.62248	1.70341	#N/A	#N/A
151636	DTX3L	5848.57	5292.51	76.6012	98.0577	1.2961	426.755	2.7473	0.85799	Ubi4a	Hs578T_	164	4	-4.59747	-4.40517	-3.10725	-5.82545	-5.19906	-5.71949	6.6798	-4.81543	yes	yes
23220	DTX4	14598.2	13700.6	109.533	195.583	1.8104	855.56	4.47578	0.78041	Ubi3a	Hs578T_	146	4	3.9097	3.8529	3.2078	0.522799	-2.06238	0.74205	3.2592	-1.83246	#N/A	#N/A
1841	DTYMK	9566.17	8944.35	95.5046	142.923	1.53105	572.295	2.95425	0.8355	Kinase3a	Hs578T_	257	4	-0.733688	-0.555436	0.76292	-2.87858	-3.59026	-3.33052	5.23536	-4.22121	#N/A	#N/A
377630	DUB3	8331.76	7557.44	95.1329	114.248	1.196	437.118	1.99162	0.909882	DUB1a	Hs578T_	115	4	-2.24912	-2.24431	0.371899	-4.75958	-5.82764	-5.55986	8.93693	-6.10077	yes	#N/A
1843	DUSP1	8488.18	7951.47	80.5491	162.308	2.10095	652.595	4.34575	0.772913	Kinase3a	Hs578T_	254	4	-1.86069	-1.56474	-2.41248	-1.54546	-0.292643	-2.17485	2.65841	-1.91118	#N/A	#N/A
1843	DUSP1	9714.02	9058.11	87.8014	157.104	1.86415	609.591	3.4034	0.822205	Phos3a	Hs578T_	180	4	-1.26615	-1.20271	-1.19402	-2.59766	-2.03599	-3.42838	4.88372	-3.91771	#N/A	#N/A
11221	DUSP10	6497.43	5898.2	76.0167	119.436	1.63785	455.99	2.82322	0.84014	Phos1a	Hs578T_	207	4	-4.05383	-3.96984	-3.33637	-4.79189	-3.20975	-5.37669	5.46002	-4.66632	yes	#N/A
11221	DUSP10	7924.32	7372.52	83.594	136.704	1.68145	566.881	3.54482	0.80478	Kinase3a	Hs578T_	247	4	-2.41391	-2.1289	-1.68551	-3.30787	-2.71467	-3.40797	3.97298	-3.24701	#N/A	#N/A
11266	DUSP12	5956.62	5297.07	75.2117	105.305	1.4263	447.404	2.801	0.85294	Phos3a	Hs578T_	164	4	-4.50881	-4.47401	-3.47945	-5.62302	-4.3307	-5.49681	5.93545	-4.73693	yes	#N/A
51207	DUSP13	9101.7	8362.01	90.7804	139.005	1.55245	566.727	3.0055	0.844077	Phos2a	Hs578T_	175	4	-1.72549	-1.75083	-0.622412	-3.64483	-3.66808	-3.94366	5.59519	-4.36823	#N/A	#N/A
11072	DUSP14	7799.23	7088.9	83.1129	131.966	1.60507	542.278	3.28705	0.82397	Phos1a	Hs578T_	160	4	-3.08294	-3.05129	-2.07744	-4.11001	-3.45809	-4.32346	4.98054	-4.15223	yes	#N/A
128853	DUSP15	14439.1	13677.7	109.391	237.568	2.32188	1123.02	7.63065	0.6449	Phos2a	Hs578T_	182	4	2.59701	2.63956	2.63924	2.04651	0.339452	3.12292	-1.16073	2.18249	#N/A	#N/A
80824	DUSP16	6781.31	6248.18	71.9073	131.075	1.89782	472.268	2.74513	0.83947	Phos3a	Hs578T_	191	4	-3.82263	-3.66997	-4.0648	-4.13888	-1.92924	-5.18276	5.49255	-4.82672	#N/A	#N/A
150290	DUSP18	12114.1	11190.7	106.516	173.643	1.66667	798.66	4.59135	0.771243	Phos2a	Hs578T_	188	4	0.649133	0.527077	2.12634	-1.66315	-3.09271	-1.02655	3.14667	-2.19659	#N/A	#N/A
142679	DUSP19	10164.8	9581.13	97.9762	155.857	1.6082	673.079	4.01655	0.795792	Phos1a	Hs578T_	165	4	-0.968074	-0.817388	0.592885	-2.67595	-3.35425	-2.6167	3.9652	-2.98873	#N/A	#N/A
1844	DUSP2	12525.3	11665.4	102.242	187.728	1.91523	767.154	4.09537	0.774895	Kinase3a	Hs578T_	152	4	2.31357	2.17808	2.15205	0.220021	-1.36503	-0.521739	2.74159	-2.33253	#N/A	#N/A
1844	DUSP2	13502.8	12639.7	100.414	213.955	2.21682	931.427	5.58642	0.716565	Phos3a	Hs578T_	119	4	1.9826	1.91049	1.05527	0.716349	-0.132851	0.702611	1.25862	-0.712295	#N/A	#N/A
63904	DUSP21	6298.5	5833.2	78.9244	103.014	1.312	375.352	1.91127	0.904717	Phos1b	Hs578T_	88	3	-4.28416	-4.04995	-2.79518	-5.73063	-4.96765	-6.41403	7.90166	-6.22507	yes	#N/A
56940	DUSP22	9821.23	9039.38	88.6702	180.992	2.18745	700.519	4.30738	0.756785	Kinase3a	Hs578T_	182	4	-0.385696	-0.401437	-0.328988	-0.223917	0.227744	-1.47724	2.00514	-2.01493	yes	#N/A
56940	DUSP22	11738.9	11056.2	101.271	241.531	2.6621	1054.27	8.11808	0.59684	Phos2a	Hs578T_	201	4	0.425486	0.493405	1.25621	2.31856	2.17063	2.26834	-2.80955	2.90711	yes	#N/A
1845	DUSP3	8355.89	7606.61	85.9851	138.84	1.6825	572.95	3.42185	0.811077	Phos1a	Hs578T_	279	4	-2.55994	-2.56804	-1.58754	-3.68664	-2.99839	-3.91088	4.51932	-3.88067	#N/A	#N/A
1846	DUSP4	11441.5	10722.7	101.413	181.263	1.88182	856.728	5.59258	0.715095	Adhesome7b	Hs578T_	236	4	1.89162	2.01996	2.73782	-0.441666	-1.82522	0.810933	0.821333	-0.349336	#N/A	#N/A
1846	DUSP4	10438.4	9632.23	94.6616	162.19	1.7845	745.235	4.62367	0.754662	Kinase3a	Hs578T_	262	4	0.187655	0.148395	0.780062	-1.54358	-2.13336	-0.835756	1.91442	-1.48011	#N/A	#N/A
1846	DUSP4	12747.5	12008.1	101.878	192.448	1.9675	887.597	5.2847	0.728042	Phos1a	Hs578T_	165	4	1.36763	1.38363	1.3444	-0.532129	-1.47827	0.155774	1.6329	-1.10288	#N/A	#N/A
1847	DUSP5	15190.3	14383.2	102.158	237.142	2.44085	1007.6	5.83748	0.72348	Kinase3a	Hs578T_	109	4	4.92657	4.8187	1.88081	3.62619	1.68741	2.93808	0.627323	0.563647	yes	#N/A
1847	DUSP5	15140.6	14382.2	115.261	219.913	1.9631	1015.21	5.9815	0.700882	Phos1a	Hs578T_	93	4	3.35545	3.38709	3.75411	1.02607	-1.56068	1.75046	0.783314	-0.219237	#N/A	#N/A
1848	DUSP6	9964.41	9276.25	91.6681	172.861	1.98862	835.655	6.1462	0.696757	Kinase3a	Hs578T_	193	4	-0.366774	-0.25383	-0.155241	-0.820289	-0.951395	0.461411	-0.473232	1.07415	#N/A	#N/A
1848	DUSP6	9901.13	9291.86	86.6805	184.322	2.24112	839.009	6.11748	0.68555	Phos3a	Hs578T_	173	4	-1.16801	-1.04947	-1.42543	-1.00371	0.00107127	-0.47877	0.158668	0.0978335	#N/A	#N/A
1849	DUSP7	11669.2	10998.6	99.6718	166.721	1.7099	689.065	3.7265	0.808183	Phos2a	Hs578T_	178	4	0.366507	0.445412	0.922722	-2.03577	-2.82398	-2.39894	4.366	-3.35508	#N/A	#N/A
1850	DUSP8	7921.64	7334.83	85.0626	133.172	1.5896	595.082	3.86125	0.773902	Kinase3a	Hs578T_	352	4	-2.41199	-2.16444	-1.36036	-3.55071	-3.24473	-3.00187	2.70209	-2.7225	yes	#N/A
1850	DUSP8	12407.6	11676.6	101.356	208.716	2.12873	1019.82	7.2509	0.664653	Phos3a	Hs578T_	103	4	1.25268	1.25404	1.32845	0.442287	-0.586339	1.86927	-0.513293	1.73878	#N/A	#N/A
1852	DUSP9	10341.5	9548.33	98.9231	144.242	1.4798	636.122	3.31515	0.819465	Phos3a	Hs578T_	145	4	-0.65812	-0.720053	0.844286	-3.33148	-4.03315	-3.06682	4.75873	-3.9785	yes	#N/A
26584	DUX1	8673.01	7965.58	86.1004	141.801	1.70022	589.573	3.74655	0.820525	Transcription Factors14a	Hs578T_	142	4	-2.31123	-2.29572	-1.31654	-3.83052	-2.94376	-3.10078	4.10033	-2.54817	#N/A	#N/A
26582	DUX3	10003.9	9150.54	91.5984	151.368	1.72185	598.348	3.29493	0.82663	Transcription Factors14a	Hs578T_	67	4	-1.10529	-1.22284	-0.819241	-3.1786	-2.94046	-2.97205	4.42022	-3.34324	#N/A	#N/A
22947	DUX4	14510	13673.6	110.252	217.371	2.14043	996.221	6.1353	0.697435	Transcription Factors13a	Hs578T_	129	4	3.1031	3.0871	2.763	1.34735	-0.452372	2.34231	-0.436392	1.28742	#N/A	#N/A
1859	DYRK1A	8013.47	7555.24	84.9703	143.73	1.75595	629.91	4.32342	0.767985	Kinase3a	Hs578T_	128	4	-2.32578	-1.94861	-1.3937	-2.82434	-2.28832	-2.50057	2.45821	-1.954	#N/A	#N/A
9149	DYRK1B	6321.68	5717.05	78.5268	106.929	1.37347	431.557	2.53098	0.875515	Kinase3a	Hs578T_	222	4	-4.06385	-3.79368	-2.72658	-5.36907	-4.4998	-5.35851	6.88195	-4.92415	yes	#N/A
9149	DYRK1B	7450.48	6863.62	83.7469	119.717	1.42782	478.594	2.61417	0.875375	Transcription factors11a	Hs578T_	224	4	-3.45434	-3.34952	-1.87011	-5.34726	-4.56928	-4.60573	6.19483	-4.43101	yes	#N/A
8445	DYRK2	9002.42	8352.74	79.1677	204.138	2.7972	742.583	5.26483	0.69318	Kinase3a	Hs578T_	209	4	-1.32686	-1.16098	-2.45357	1.3428	3.69164	-0.876906	-0.616756	-0.40209	yes	#N/A
8444	DYRK3	5909.84	5288.34	77.999	99.6418	1.25947	412.649	2.45962	0.892527	Kinase3a	Hs578T_	145	4	-4.39223	-4.15561	-2.58844	-5.85498	-5.14417	-5.62718	7.58297	-5.05527	yes	#N/A
8798	DYRK4	6208.18	5395.83	81.5415	99.7654	1.2126	388.861	2.02415	0.9052	Kinase3a	Hs578T_	309	4	-4.22157	-4.14448	-2.27124	-5.86851	-5.43196	-5.97537	8.10065	-5.75303	yes	#N/A
116729	DYSFIP1	9533.4	8768.39	88.3161	159.272	1.87085	628.442	3.6144	0.79155	Transcription Factors18a	Hs578T_	226	4	-1.52119	-1.55443	-1.03369	-2.62905	-1.96547	-2.5864	3.06117	-2.79774	#N/A	#N/A
9666	DZIP3	11001.9	10210.3	96.6184	159.759	1.68837	621.391	3.1346	0.824483	Ubi6a	Hs578T_	171	4	0.378598	0.392004	0.720391	-1.80599	-2.80939	-2.76752	5.17038	-4.11934	#N/A	#N/A
56943	E(Y)2	10194.9	9504.56	97.6265	148.651	1.54195	630.525	3.21853	0.809125	DUB1a	Hs578T_	154	4	-0.30836	-0.212153	0.959236	-2.55535	-3.72295	-2.61165	4.4917	-3.97321	#N/A	#N/A
1869	E2F1	6494.03	5820.19	78.6623	112.372	1.44435	450.944	2.6174	0.84317	transcription factors2a	Hs578T_	248	4	-4.37498	-4.38521	-2.70615	-5.26827	-5.30063	-4.22583	4.09889	-3.02752	yes	#N/A
1870	E2F2	8195.22	7525.2	86.0746	132.946	1.56225	496.549	2.74217	0.866672	transcription factors2a	Hs578T_	187	4	-2.08643	-2.00004	-0.727966	-3.769	-4.46994	-3.63292	4.83796	-2.86072	yes	#N/A
1871	E2F3	12512.8	11563.7	105.199	175.83	1.74495	733.535	3.66052	0.794337	transcription factors2a	Hs578T_	80	4	3.77349	3.67545	4.46401	-0.61508	-3.08725	-0.395077	2.40778	-1.72857	#N/A	#N/A
1874	E2F4	9534.16	8721.56	91.2861	177.951	2.06545	741.798	5.20862	0.726925	transcription factors2a	Hs578T_	241	4	-0.262895	-0.315183	0.664936	-0.413963	-0.851801	-0.160099	0.269361	0.143199	#N/A	#N/A
1875	E2F5	5879.35	5304.76	78.0748	96.5875	1.2474	356.461	1.88435	0.919045	transcription factors2a	Hs578T_	269	4	-5.19777	-5.10385	-2.87912	-6.51114	-6.76928	-5.58006	6.5812	-3.91505	yes	yes
1876	E2F6	7722.29	7018.18	86.099	120.761	1.41455	481.241	2.51827	0.855235	transcription factors2a	Hs578T_	235	4	-2.69572	-2.69694	-0.698744	-4.69662	-5.52053	-3.83204	4.49671	-3.14496	yes	#N/A
144455	E2F7	7664.15	6987.19	81.0641	138.395	1.75035	539.725	3.32485	0.817157	Transcription Factors18a	Hs578T_	138	4	-3.26757	-3.25134	-2.4688	-4.0664	-2.71018	-3.75406	4.0161	-3.25442	#N/A	#N/A
1877	E4F1	7663.88	6907.89	76.1058	162.438	2.28773	611.292	4.2186	0.7708	transcription factors2a	Hs578T_	351	4	-2.7938	-2.86023	-3.38642	-1.47791	0.808793	-1.97835	1.6965	-1.06426	#N/A	#N/A
55840	EAF2	14652.2	13876.2	115.243	224.428	2.07245	1114.98	7.34732	0.63051	Transcription factors16a	Hs578T_	135	4	3.29792	3.37587	4.0626	1.78362	-0.840892	3.85585	-2.95422	3.28747	#N/A	#N/A
11267	EAP30	15903.5	15019.3	122.461	193.755	1.66774	1020.58	5.75439	0.719435	Endo2a	Hs578T_	208	8	4.10469	4.00056	4.32806	-0.80318	-3.37883	1.2593	2.49636	-0.952849	#N/A	#N/A
11267	EAP30	13178.9	12357.1	110.361	181.909	1.71147	827.065	4.48732	0.764533	Transcription Factors13a	Hs578T_	162	4	1.8987	1.88966	2.99399	-1.09317	-2.93637	0.0881657	1.99861	-1.33202	#N/A	#N/A
1879	EBF	7439.86	6691.35	87.2692	114.106	1.31787	489.859	2.67687	0.845565	transcription factors2a	Hs578T_	332	4	-3.10936	-3.16985	-0.418393	-5.15882	-6.23225	-3.65717	4.18966	-2.95902	yes	#N/A
1880	EBI2	8196.62	7494.72	84.5253	182.943	2.3747	878.405	8.52387	0.61242	GPCR2a	Hs578T_	210	4	-2.52862	-2.52493	-1.72113	-1.03137	0.787409	0.0896978	-2.45506	3.87086	#N/A	#N/A
51366	EDD1	8034.25	7327.22	77.3241	155.721	2.08383	569.665	3.60447	0.792825	Ubi1a	Hs578T_	182	4	-2.50677	-2.43997	-3.01294	-2.04858	-0.366069	-3.57264	3.82025	-3.33302	#N/A	#N/A
8721	EDF1	5859.94	5259.39	73.3156	106.947	1.4844	403.627	2.3962	0.88073	transcription factors10a	Hs578T_	75	4	-5.18069	-5.14655	-4.09316	-5.84686	-5.06686	-4.91709	5.34945	-3.30522	yes	yes
1901	EDG1	17909	17028.2	126.43	228.04	1.86577	1180.16	6.86132	0.671957	Adhesome7b	Hs578T_	81	4	9.93873	10.0339	8.44095	3.01811	-1.91389	5.54847	-0.674388	1.32767	#N/A	#N/A
1901	EDG1	15217.6	14424.9	113.642	218.502	1.99933	1145.7	7.6401	0.646187	GPCR4a	Hs578T_	62	3	3.51348	3.5106	3.57567	1.03267	-1.28788	3.51788	-1.09602	2.28882	#N/A	#N/A
1902	EDG2	9495.97	8811.89	89.4832	158.05	1.81155	682.264	4.10995	0.74829	Adhesome7b	Hs578T_	198	4	-0.441211	-0.342749	0.0719536	-2.0453	-2.22763	-1.67015	1.9447	-2.26584	#N/A	#N/A
1902	EDG2	9369.34	8687.94	90.0802	152.698	1.75845	719.312	4.696	0.729947	GPCR 5a	Hs578T_	205	4	-1.59022	-1.54523	-0.757443	-2.86803	-2.62289	-2.01944	1.71485	-2.01958	#N/A	#N/A
1903	EDG3	9490.58	8804.35	91.4337	149.218	1.70885	657.836	4.03613	0.785735	GPCR4a	Hs578T_	104	4	-1.57592	-1.52112	-0.564119	-3.07525	-2.87026	-2.82537	3.65789	-3.01831	#N/A	#N/A
9170	EDG4	9374.97	8602.26	91.1219	151.058	1.72885	650.541	3.83045	0.79203	GPCR1a	Hs578T_	194	4	-1.42402	-1.47914	-0.536212	-2.91706	-2.68707	-2.84951	3.76254	-3.13393	#N/A	#N/A
9294	EDG5	10310.1	9513.28	97.3287	150.937	1.61637	732.401	4.5328	0.777983	Adhesome3b	Hs578T_	213	4	0.511493	0.50623	1.86127	-2.66435	-3.30951	-0.992046	2.98844	-1.73792	#N/A	#N/A
9294	EDG5	13049.9	12256.8	105.146	184.748	1.85078	937.72	5.8815	0.72464	GPCR 5a	Hs578T_	192	4	1.63507	1.61242	1.9818	-1.00248	-2.16088	0.767092	1.5725	-0.397291	#N/A	#N/A
23566	EDG7	9579.3	8771.51	92.1526	155.196	1.68832	663.67	4.07228	0.79636	Adhesome2a	Hs578T_	157	4	-0.39682	-0.435662	0.649735	-2.31077	-2.9139	-1.98376	3.62225	-2.33758	#N/A	#N/A
23566	EDG7	9830.55	9068.94	93.1992	154.856	1.7058	613.486	3.29042	0.820455	GPCR 5a	Hs578T_	139	4	-1.27961	-1.28662	-0.232193	-2.7638	-2.90543	-3.39158	4.83424	-4.0607	#N/A	#N/A
53637	EDG8	11092.2	10401.2	96.5418	203.769	2.24363	905.313	6.62437	0.665693	GPCR3a	Hs578T_	185	4	0.0168472	0.0598995	0.422506	0.156785	0.0124965	0.404958	-0.52917	0.886402	#N/A	#N/A
1907	EDN2	9022.99	8203.9	87.0319	142.595	1.67945	571.249	3.12067	0.840625	Kinase3a	Hs578T_	195	4	-1.34774	-1.34073	-1.01999	-2.91505	-2.75732	-3.34692	5.44534	-3.9436	#N/A	#N/A
1909	EDNRA	8224.82	7548.91	82.6355	149.838	1.9423	617.908	3.94235	0.77538	GPCR4a	Hs578T_	85	4	-2.54405	-2.51201	-2.15021	-3.00477	-1.51779	-3.30225	3.25508	-3.05184	#N/A	#N/A
1910	EDNRB	8334.14	7708.29	88.2094	133.888	1.54553	582.59	3.603	0.80673	GPCR 5a	Hs578T_	154	4	-2.45861	-2.37799	-1.10979	-3.95773	-3.72823	-3.77553	4.38031	-3.65465	yes	#N/A
8411	EEA1	8206.37	7540.99	89.0275	120.889	1.35784	454.648	2.3048	0.893674	Endo1a_manual	Hs578T_	140	5	-2.35125	-2.30549	-0.700491	-5.22252	-4.90941	-5.03747	8.08084	-5.18866	yes	#N/A
8726	EED	11136.3	10392.9	103.97	145.194	1.40915	593.093	2.65357	0.84514	Transcription factors11a	Hs578T_	113	4	-0.00477359	0.025721	1.89192	-3.61593	-4.69846	-3.05509	4.99927	-4.34188	yes	#N/A
29904	EEF2K	8275.17	7462.46	88.6393	120.632	1.36078	508.311	2.65497	0.893995	Kinase3a	Hs578T_	133	4	-2.04137	-2.03133	-0.508232	-4.42352	-4.59101	-4.25337	7.63991	-4.70442	yes	#N/A
1956	EGFR	9159.44	8299.98	95.0649	128.509	1.33937	490.974	2.2573	0.89967	Kinase3a	Hs578T_	184	4	-1.16966	-1.21865	0.592384	-3.8783	-4.69935	-4.50362	7.87281	-5.36717	yes	#N/A
1956	EGFR	11511.6	10665.9	97.8639	170.001	1.77259	730.699	4.26787	0.788779	Endo1a	Hs578T_	350	8	0.324258	0.225183	0.54199	-2.37227	-2.86508	-2.14995	4.97896	-3.0023	#N/A	#N/A
1958	EGR1	7867.11	7220.86	86.6381	128.255	1.528	570.083	3.65673	0.80901	transcription factors2a	Hs578T_	233	4	-2.54913	-2.43614	-0.593411	-4.01408	-4.68328	-2.52305	2.97344	-1.75563	yes	#N/A
1959	EGR2	6460.45	5851.49	76.6176	124.687	1.67583	530.611	3.88282	0.784785	transcription factors2a	Hs578T_	248	4	-4.40111	-4.33307	-3.22689	-4.37265	-3.6388	-3.10482	2.16215	-1.48191	yes	#N/A
1960	EGR3	11478.2	10667.2	106.308	155.449	1.47558	761.967	4.3244	0.766075	transcription factors2a	Hs578T_	184	4	2.29557	2.37937	4.63304	-2.00783	-5.10155	0.172287	1.56195	-0.936601	#N/A	#N/A
1961	EGR4	5916.34	5142.14	78.6345	104.658	1.35367	435.513	2.96122	0.842545	transcription factors2a	Hs578T_	145	4	-5.1451	-5.33057	-2.72828	-5.90875	-5.99707	-4.43594	4.09801	-2.6188	yes	yes
26298	EHF	9028	8329.13	84.5528	162.034	2.00212	621.439	3.94192	0.798162	Transcription Factors14a	Hs578T_	85	4	-1.96734	-1.93602	-1.58479	-2.45762	-1.23529	-2.70549	3.30268	-2.25937	#N/A	#N/A
79813	EHMT1	9039.27	8375.22	83.612	220.341	3.21852	942.428	8.77387	0.596143	EpiGen1a	Hs578T_	113	4	-1.61021	-1.55597	-1.38838	0.96295	4.60895	0.440244	-1.74075	2.69223	#N/A	#N/A
79813	EHMT1	9152.31	8549.7	80.5296	210.075	2.9178	810.948	6.45172	0.661873	Transcription factors17a	Hs578T_	175	4	-1.89047	-1.78155	-2.55364	0.885896	4.25234	-0.0734673	-1.8802	1.8817	#N/A	#N/A
10919	EHMT2	8825.53	7965.72	89.8199	135.99	1.56095	532.469	2.77018	0.853505	EpiGen1a	Hs578T_	121	4	-1.86073	-1.97435	-0.58598	-4.41642	-3.94908	-4.31251	7.07264	-4.80127	yes	#N/A
10919	EHMT2	9105.96	8304.62	92.3223	136.849	1.49512	523.949	2.58925	0.866865	Transcription Factors13a	Hs578T_	217	4	-1.92774	-2.00555	-0.361813	-4.15478	-4.15229	-3.94477	5.82691	-4.44206	yes	#N/A
163126	EID2	13840.8	12955.9	109.887	229.847	2.27557	1142.91	8.21465	0.597577	EpiGen1a	Hs578T_	147	4	2.35299	2.23873	2.3952	1.48751	-0.253793	2.66993	-1.694	2.03302	#N/A	#N/A
493861	EID3	10009.1	9163.78	93.2461	159.181	1.77368	757.994	4.92755	0.743005	EpiGen1a	Hs578T_	116	4	-0.894966	-0.999207	-0.0872691	-3.0258	-2.85646	-1.77789	3.25899	-2.10899	#N/A	#N/A
9451	EIF2AK3	9978.87	9238.12	96.3523	166.349	1.74002	718.505	4.43482	0.764705	Kinase3a	Hs578T_	170	4	-0.326727	-0.276091	0.870848	-1.26324	-2.38575	-1.22408	2.32469	-1.77187	#N/A	#N/A
440275	EIF2AK4	6662.73	6146.5	80.0153	106.784	1.35528	428.444	2.27632	0.88922	Kinase3a	Hs578T_	229	4	-3.71766	-3.36667	-2.42251	-5.37804	-4.607	-5.40462	7.44341	-5.3326	yes	#N/A
55500	EKI1	10184	9367.02	92.5083	169.599	1.95145	696.313	4.1697	0.761265	Kinase3a	Hs578T_	157	4	-0.0955714	-0.131594	0.196856	-1.03752	-1.16457	-1.54332	2.18237	-2.21038	#N/A	#N/A
1997	ELF1	7572.93	6822.67	88.6681	111.086	1.2713	403.91	1.8045	0.9214	transcription factors2a	Hs578T_	174	4	-2.91396	-2.97723	-0.0278236	-5.41647	-6.56462	-4.9165	6.66739	-4.01694	yes	#N/A
1998	ELF2	8709.62	7956.31	87.6924	137.722	1.60478	563.302	3.2721	0.828325	transcription factors2a	Hs578T_	252	4	-1.37244	-1.38721	-0.285319	-3.47124	-4.18756	-2.7274	3.55967	-2.20555	yes	#N/A
1999	ELF3	7010.22	6372.65	74.205	139.152	1.9211	542.752	3.5922	0.803152	transcription factors2a	Hs578T_	140	4	-3.70056	-3.62285	-3.90635	-3.06759	-1.7702	-2.87702	2.83188	-1.84367	#N/A	#N/A
2000	ELF4	9913.06	9130.06	95.1846	144.895	1.58695	638.226	3.70302	0.781837	transcription factors2a	Hs578T_	137	4	0.204444	0.234866	1.69522	-2.79511	-4.25411	-1.56639	2.05164	-1.70342	yes	#N/A
2001	ELF5	8193.25	7436.15	83.4031	156.198	1.95425	721.975	5.60118	0.712095	transcription factors2a	Hs578T_	252	4	-2.11304	-2.13615	-1.45136	-1.79354	-1.53648	-0.341472	-0.198486	0.610486	#N/A	#N/A
2002	ELK1	7227.78	6590.42	78.1925	121.274	1.54748	459.592	2.4225	0.87767	transcription factors2a	Hs578T_	133	4	-3.42682	-3.32636	-2.84544	-4.44303	-4.51558	-4.05061	5.26212	-3.27062	yes	#N/A
2004	ELK3	9536.06	8922.79	85.2659	206.447	2.61488	808.672	5.93202	0.665295	transcription factors2a	Hs578T_	236	4	-0.271068	-0.0396861	-0.910048	1.94235	3.27405	0.821332	-1.75017	1.02017	yes	#N/A
2005	ELK4	7741.65	7060.48	91.0193	113.275	1.29	454.805	2.30218	0.891247	transcription factors2a	Hs578T_	148	4	-2.69691	-2.65062	0.596424	-5.20995	-6.42234	-4.18716	5.66556	-3.40729	yes	#N/A
8178	ELL	10639.7	9737.45	91.8065	187.053	2.12303	815.819	5.29853	0.738105	transcription factors10a	Hs578T_	124	4	1.22408	1.10627	0.853098	0.269627	-0.345371	0.908073	0.60365	0.246133	#N/A	#N/A
22936	ELL2	7669.93	7080.51	82.3111	133.161	1.6679	533.353	3.19612	0.819755	Transcription Factors13a	Hs578T_	194	4	-3.27302	-3.17935	-2.24738	-4.39678	-3.14247	-3.79661	4.05133	-3.4383	yes	#N/A
80237	ELL3	12583.4	11907.6	95.5932	228.337	2.56752	869.727	5.27432	0.713182	Transcription factors17a	Hs578T_	143	4	1.31708	1.42263	0.173198	2.10126	2.08619	0.659519	0.0852592	-0.0801426	yes	#N/A
9844	ELMO1	7593.31	6872.03	81.7549	125.45	1.62122	509.26	2.89477	0.851097	Adhesome3b	Hs578T_	117	4	-2.75994	-2.76516	-1.64768	-4.47663	-3.28298	-4.1952	5.50918	-3.8657	yes	#N/A
63916	ELMO2	9057.69	8265.53	82.4712	158.747	2.0217	673.677	4.39295	0.768645	Adhesome1b	Hs578T_	174	4	-0.938772	-0.99876	-1.534	-1.91643	-1.06038	-1.76932	2.63506	-1.87588	#N/A	#N/A
79767	ELMO3	9729.78	8926.29	92.4796	159.09	1.77115	797.056	5.69685	0.728457	Adhesome1a	Hs578T_	250	4	-0.17355	-0.211158	0.731061	-2.0219	-2.45054	-0.0278521	1.27269	-0.196892	#N/A	#N/A
64123	ELTD1	12283.5	11473.4	107.239	173.622	1.65712	849.976	4.9905	0.724177	GPCR 5a	Hs578T_	161	4	1.07769	1.01164	2.36553	-1.60715	-3.09327	-0.305338	1.4905	-1.49157	#N/A	#N/A
25909	ELYS	10775.2	10055.7	93.3902	200.562	2.26057	841.03	5.62418	0.690075	Transcription Factors14a	Hs578T_	130	4	-0.406545	-0.396619	-0.446246	0.27985	0.409162	0.451446	-0.945863	0.618757	#N/A	#N/A
2015	EMR1	10709	9975.98	95.4209	179.619	1.97485	771.201	5.10617	0.728565	GPCR2a	Hs578T_	71	4	-0.231057	-0.248473	0.291143	-1.23541	-1.4116	-1.29996	1.59419	-1.27782	#N/A	#N/A
30817	EMR2	9074.68	8411.71	92.9037	134.547	1.43877	536.194	2.6625	0.86235	GPCR2a	Hs578T_	191	4	-1.79274	-1.74053	-0.256072	-3.90991	-4.26366	-4.3544	6.23056	-4.93239	yes	#N/A
84658	EMR3	13120.4	12302.1	109.348	171.763	1.60217	808.788	4.30032	0.772865	GPCR 5a	Hs578T_	185	4	1.66261	1.62264	2.69863	-1.75238	-3.41606	-0.853265	3.17901	-2.4963	#N/A	#N/A
326342	EMR4	12976.7	12243.4	102.602	201.899	2.0009	906.434	5.83317	0.73856	GPCR4a	Hs578T_	112	4	1.81996	1.81231	1.59981	0.0463583	-1.3164	0.398615	2.04372	-0.44497	#N/A	#N/A
2016	EMX1	7216.51	6345.29	77.7356	136.877	1.83355	513.626	3.22583	0.804712	transcription factors2a	Hs578T_	155	4	-3.37975	-3.6389	-2.91486	-3.35346	-2.40117	-3.33829	2.8745	-2.29502	#N/A	#N/A
2018	EMX2	9152.71	8370.95	86.0132	158.876	1.93065	608.426	3.55615	0.80676	transcription factors2a	Hs578T_	66	4	-0.783132	-0.80769	-0.747607	-1.91191	-1.847	-2.0815	2.85381	-1.8597	#N/A	#N/A
2019	EN1	12518.9	11669.8	100.787	193.438	2.02115	802.159	4.65612	0.74805	transcription factors2a	Hs578T_	144	4	3.66916	3.76772	3.18138	1.04785	-1.03816	0.785654	0.958005	-0.538528	#N/A	#N/A
2020	EN2	5749.44	4999.99	77.1805	98.6098	1.29378	390.021	2.36587	0.887813	transcription factors2a	Hs578T_	198	4	-5.32428	-5.50696	-3.05848	-6.48338	-6.44888	-5.16725	5.55194	-3.32211	yes	yes
2022	ENG	11945.6	11161	102.422	198.782	2.0638	929.312	6.2823	0.665917	Adhesome7b	Hs578T_	162	4	2.5368	2.59613	2.96999	0.863595	-0.804956	1.8859	-0.888948	0.560453	#N/A	#N/A
2023	ENO1	8347.18	7624.47	93.2683	117.709	1.26858	464.843	2.1826	0.891912	transcription factors2a	Hs578T_	222	4	-1.86681	-1.85372	1.18502	-4.97767	-6.62473	-4.05921	5.69094	-3.55451	yes	#N/A
339221	ENPP7	12383.7	11527.8	102.169	175.674	1.74455	728.266	3.8611	0.802205	Phos3a	Hs578T_	199	4	1.19583	1.08893	1.45986	-1.49535	-2.64994	-1.87363	4.16445	-3.19837	#N/A	#N/A
9685	ENTH	7153.74	6556.3	83.9402	114.74	1.378	484.87	2.98149	0.855964	Endo1a	Hs578T_	187	8	-3.33092	-3.2353	-1.5741	-5.72488	-4.86148	-4.76176	6.91652	-4.33731	yes	#N/A
8320	EOMES	7712.96	7120.15	78.7741	157.047	2.14545	643.414	4.82595	0.735923	transcription factors10a	Hs578T_	128	4	-2.6717	-2.53638	-2.62291	-2.13106	-0.306636	-1.60105	0.535967	-0.317639	#N/A	#N/A
2033	EP300	9668.04	8981.02	90.9587	165.011	1.91787	791.243	5.91193	0.75003	EpiGen1a	Hs578T_	172	4	-1.18736	-1.1594	-0.471693	-2.53794	-2.06109	-1.33673	3.37722	-0.726862	#N/A	#N/A
2033	EP300	9466	8775.58	89.487	173.051	2.04713	829.675	6.69378	0.715143	transcription factors2a	Hs578T_	224	4	-0.418609	-0.270489	0.0892747	-0.572053	-0.942494	1.23258	-0.107252	1.92997	#N/A	#N/A
57634	EP400	9840.52	9168.76	93.2784	163.903	1.81892	717.183	4.58725	0.754715	EpiGen1a	Hs578T_	103	4	-0.895037	-0.8377	0.010384	-2.51308	-2.57001	-2.01633	3.39442	-2.34777	#N/A	#N/A
2034	EPAS1	9734.21	9094.19	82.9375	222.771	3.0701	882.527	7.1096	0.658887	transcription factors2a	Hs578T_	192	4	-0.0518659	0.176546	-1.64289	3.35424	6.52705	1.95315	-1.94397	2.44735	yes	yes
80314	EPC1	9450.94	8817.26	92.1254	180.363	2.10465	954.562	8.56632	0.630068	EpiGen1a	Hs578T_	139	4	-1.16687	-1.07586	-0.0639755	-1.48385	-1.13428	0.659165	-0.61905	2.42878	#N/A	#N/A
80314	EPC1	8898.22	8297.86	82.635	177.149	2.30695	796.307	6.31055	0.676053	Transcription factors17a	Hs578T_	227	4	-2.12738	-2.02122	-2.23581	-1.40264	0.533536	-0.333787	-1.18826	1.56132	#N/A	#N/A
26122	EPC2	9174.06	8466.51	94.0927	128.396	1.38735	578.197	3.23577	0.863955	EpiGen1a	Hs578T_	91	4	-1.41886	-1.38587	0.121465	-4.7638	-4.80411	-3.5404	7.18389	-3.97026	yes	#N/A
2041	EPHA1	9145.13	8372.07	95.0888	127.721	1.35	529.38	2.6286	0.864565	Kinase3a	Hs578T_	152	4	-1.11568	-1.09551	0.786256	-3.92108	-4.62689	-3.94663	6.43251	-4.7669	yes	#N/A
1969	EPHA2	12735.2	12096.6	102.698	219.825	2.31875	983.942	6.76475	0.662177	Kinase3a	Hs578T_	196	4	2.63111	2.68523	2.46917	2.47024	1.00617	2.60891	-1.88719	2.03755	#N/A	#N/A
2042	EPHA3	8240.7	7639.71	90.281	122.789	1.3592	497.793	2.69095	0.88045	Kinase3a	Hs578T_	92	4	-2.12287	-1.88951	-0.42779	-4.27356	-4.5746	-4.40465	7.08471	-4.66252	yes	#N/A
2043	EPHA4	7371.94	6798.82	86.2011	113.726	1.39675	435.698	2.2293	0.899767	Kinase3a	Hs578T_	110	4	-2.9751	-2.70322	-1.12031	-4.89791	-4.35058	-5.29904	7.87801	-5.41611	yes	#N/A
2044	EPHA5	10903.8	10142.3	102.45	154.382	1.54252	784.024	5.15915	0.76876	Kinase3a	Hs578T_	135	4	0.596281	0.614386	2.11499	-2.08901	-3.51938	-0.279201	2.49314	-0.591704	#N/A	#N/A
285220	EPHA6	9176.51	8365.35	91.7493	138.271	1.54422	566.099	3.01595	0.836125	Kinase3a	Hs578T_	187	4	-1.09841	-1.11156	0.224608	-3.19964	-3.52848	-3.41811	5.26244	-4.12681	#N/A	#N/A
2045	EPHA7	8182.14	7379.67	86.8452	127.367	1.48608	490.859	2.5487	0.874933	Kinase3a	Hs578T_	163	4	-2.14136	-2.11613	-0.948963	-3.95596	-3.85944	-4.50408	6.85646	-4.88646	yes	#N/A
2046	EPHA8	14108.1	13260.4	114.333	195.157	1.73087	845.584	4.51397	0.748078	Kinase3a	Hs578T_	110	4	3.89618	3.74664	4.4582	0.741901	-2.40273	0.607372	1.64002	-1.63663	#N/A	#N/A
2047	EPHB1	8842.83	8134.82	90.5722	137.522	1.55297	586.403	3.41417	0.833523	Kinase3a	Hs578T_	139	4	-1.48705	-1.37757	-0.129235	-3.26585	-3.50564	-3.12849	5.15067	-3.44907	#N/A	#N/A
2048	EPHB2	8682.35	7907.64	85.5558	149.635	1.8228	609.55	3.73508	0.783435	Kinase3a	Hs578T_	190	4	-1.6957	-1.63522	-1.37109	-2.42006	-1.89493	-2.7942	3.09486	-2.93846	#N/A	#N/A
2049	EPHB3	5979.76	5394.25	76.8956	105.71	1.40472	431.421	2.68797	0.867112	Kinase3a	Hs578T_	170	4	-4.38948	-4.1007	-2.90549	-5.45497	-4.33474	-5.36065	6.53501	-4.65615	yes	#N/A
2050	EPHB4	9582.44	8809.77	99.233	134.557	1.36502	588.572	3.35457	0.829955	Kinase3a	Hs578T_	138	4	-0.648982	-0.643781	1.735	-3.45096	-4.55395	-3.09438	5.00653	-3.55899	yes	yes
2051	EPHB6	9989.53	9277.52	89.2615	178.186	2.10908	706.857	4.42207	0.767395	Kinase3a	Hs578T_	134	4	-0.310158	-0.229397	-0.649119	-0.424144	-0.18326	-1.38932	2.43887	-1.81078	#N/A	#N/A
7957	EPM2A	10524.9	9798.99	94.3958	231.256	2.65888	1136.55	10.6255	0.556553	Phos1a	Hs578T_	181	4	-0.710832	-0.685229	-0.024921	1.67855	2.04109	3.30233	-4.16581	6.49161	yes	yes
29924	EPN1	8735.22	7961.26	95.8915	120.766	1.26945	490.926	2.35378	0.877917	Endo1a	Hs578T_	443	8	-1.95805	-2.00462	0.2871	-5.35986	-5.43209	-4.76866	7.82203	-5.25917	yes	#N/A
22905	EPN2	9775.64	8975.27	90.5341	166.355	1.91965	680.529	4.15523	0.754365	Endo1a	Hs578T_	403	8	-1.02954	-1.0936	-0.516807	-2.47099	-2.06804	-2.59894	3.64596	-3.04074	#N/A	#N/A
55040	EPN3	7816.89	7221.4	80.5282	140.21	1.8054	518.042	3.04797	0.82749	Endo1a	Hs578T_	426	8	-2.76108	-2.66295	-1.99861	-4.21445	-2.70105	-4.49982	6.24028	-4.41229	#N/A	#N/A
2060	EPS15	11299.4	10508.7	100.372	166.175	1.73014	782.012	4.80989	0.73509	Endo1a	Hs578T_	205	8	0.234376	0.187508	1.05142	-2.55899	-3.08944	-1.4884	3.10663	-2.281	#N/A	#N/A
58513	EPS15L1	9904.54	9178.53	88.5266	171.786	2.06284	676.733	4.0026	0.773919	Endo1a	Hs578T_	361	8	-1.0117	-1.01489	-0.811371	-2.22071	-1.35375	-2.67158	4.36695	-3.18036	#N/A	#N/A
2059	EPS8	14730.5	14021.6	111.147	215.414	1.98872	1038.71	6.35057	0.695128	Adhesome7a	Hs578T_	144	4	5.96227	6.19523	4.95059	2.04031	-1.22186	3.43048	0.140312	0.622504	#N/A	#N/A
2059	EPS8	13645.3	13011.9	109.674	236.558	2.32326	1201.37	9.19186	0.584115	Endo1a	Hs578T_	263	8	2.24823	2.3587	2.41845	1.95938	0.0114982	3.40568	-2.22862	3.37232	#N/A	#N/A
2064	ERBB2	11532.7	10577.1	104.047	186.868	1.8384	959.448	6.79492	0.66842	Kinase4a	Hs578T_	139	4	1.24426	1.04972	2.45411	0.154053	-1.82328	2.24781	-1.63412	2.12845	#N/A	#N/A
2065	ERBB3	12968.5	12186.3	102.486	216.311	2.20592	1020.95	7.23325	0.67061	Kinase4a	Hs578T_	123	4	2.77002	2.69892	2.30384	2.19329	0.289415	3.13704	-1.54555	2.83815	#N/A	#N/A
2074	ERCC6	9549.89	8734.1	96.6376	147.278	1.54	707.281	4.47957	0.742555	transcription factors2a	Hs578T_	143	4	-0.311338	-0.331294	2.02471	-2.5308	-4.60155	-0.472689	0.85248	-0.785155	yes	#N/A
2077	ERF	7990.02	7237.46	83.38	141.173	1.73713	550.665	3.4888	0.816982	transcription factors2a	Hs578T_	199	4	-2.36134	-2.40153	-1.43237	-3.01723	-3.12767	-2.79172	3.29827	-1.97526	yes	#N/A
2078	ERG	8825.19	8088.26	88.8967	155.637	1.78042	624.702	3.76417	0.783132	transcription factors2a	Hs578T_	247	4	-1.23399	-1.21088	0.0601356	-1.96396	-2.82208	-1.78477	2.11856	-1.62274	#N/A	#N/A
225689	ERK8	10094.1	9491.13	91.7936	169.528	1.90027	785.847	5.4772	0.72727	Kinase4a	Hs578T_	120	4	-0.241806	-0.0457015	-0.082608	-1.04942	-1.47123	-0.254133	0.783588	-0.0587109	#N/A	#N/A
2099	ESR1	7471.15	6728.08	80.7161	130.213	1.66665	504.567	3.05105	0.827665	transcription factors2a	Hs578T_	230	4	-3.08696	-3.12734	-2.17662	-3.84284	-3.66542	-3.42745	3.60795	-2.49913	yes	#N/A
2100	ESR2	11212.7	10345.8	97.9881	187.784	2.09603	916.007	6.70267	0.684612	transcription factors2a	Hs578T_	211	4	1.90599	1.91401	2.38481	0.501772	-0.638626	2.36563	-1.13895	1.98532	#N/A	#N/A
2101	ESRRA	7781.98	6997.13	86.5536	126.52	1.50802	517.765	3.0196	0.829605	transcription factors2a	Hs578T_	248	4	-2.62841	-2.73219	-0.593249	-4.23113	-4.84278	-3.31459	3.654	-2.52564	yes	#N/A
2103	ESRRB	10980.6	10164.1	92.498	177.441	1.96645	705.042	4.01192	0.769432	transcription factors2a	Hs578T_	206	4	1.63299	1.67871	0.987256	-0.255801	-1.46795	-0.604296	1.70175	-1.33427	#N/A	#N/A
2104	ESRRG	7374.79	6582.36	82.4498	123.327	1.50675	441.106	2.22892	0.878612	transcription factors2a	Hs578T_	305	4	-3.19612	-3.32165	-1.68952	-4.40525	-4.82107	-4.36056	5.27149	-3.50182	yes	#N/A
80712	ESX1L	12526.6	11812.3	103.321	187.153	1.89193	740.04	3.93535	0.772702	Transcription factors17a	Hs578T_	134	4	1.27248	1.3431	1.76873	-0.720966	-1.83284	-1.07168	2.33818	-2.24945	#N/A	#N/A
2113	ETS1	6407.79	5796.5	76.284	114.712	1.54885	470.765	2.92967	0.821742	transcription factors2a	Hs578T_	288	4	-4.4853	-4.41645	-3.3232	-5.07933	-4.50333	-3.9282	3.41938	-2.65394	yes	#N/A
2114	ETS2	10183.4	9390.1	95.1065	172.401	1.88965	846.527	6.1961	0.696707	transcription factors2a	Hs578T_	218	4	0.572342	0.601357	1.65832	-0.664443	-2.05172	1.40188	-0.701595	1.3384	#N/A	#N/A
2115	ETV1	9376.91	8593.53	96.9833	141.362	1.48737	627.02	3.63242	0.77926	transcription factors2a	Hs578T_	217	4	-0.545967	-0.528973	2.12232	-2.95507	-4.98497	-1.66898	2.01308	-1.79592	yes	#N/A
2117	ETV3	7120.05	6351.44	77.4598	128.243	1.72752	464.801	2.66252	0.853655	transcription factors2a	Hs578T_	207	4	-3.52292	-3.63664	-2.998	-4.02766	-3.20762	-4.01403	4.48006	-2.98105	yes	#N/A
2118	ETV4	7665.91	6766.5	83.972	128.329	1.58772	532.072	3.15502	0.82206	transcription factors2a	Hs578T_	150	4	-2.78115	-3.05317	-1.28752	-4.17216	-4.31316	-3.11767	3.37056	-2.36353	yes	#N/A
2119	ETV5	7994.28	7216.6	83.3785	139.568	1.786	543.822	3.2183	0.824782	transcription factors2a	Hs578T_	150	4	-2.33194	-2.41959	-1.37453	-3.20241	-2.71772	-2.94679	3.49772	-2.29293	#N/A	#N/A
2120	ETV6	9873.91	9094.41	97.798	139.84	1.4383	593.844	3.22912	0.84059	transcription factors2a	Hs578T_	210	4	0.152361	0.186279	2.38658	-3.21812	-5.3571	-2.24835	3.98103	-2.26088	yes	yes
51513	ETV7	10636.1	9925.22	91.9809	177.561	2.0042	768.651	5.19803	0.746783	Transcription Factors15a	Hs578T_	88	3	-0.965783	-0.950026	-0.70662	-1.80915	-1.25382	-1.04497	1.64469	-0.390806	#N/A	#N/A
2122	EVI1	9443.95	8559.87	94.4082	139.623	1.51435	571.453	3.08715	0.846955	Kinase4a	Hs578T_	95	4	-0.854752	-0.940802	0.57073	-3.10381	-3.68991	-3.34291	5.70591	-3.9943	#N/A	#N/A
51466	EVL	9792.23	8848.56	99.8627	134.169	1.33953	506.982	2.30248	0.880518	Adhesome2b	Hs578T_	88	4	-0.053155	-0.276374	2.45839	-3.81889	-4.87142	-4.24518	6.52481	-4.64908	yes	#N/A
2128	EVX1	9210.4	8439.21	85.6128	163.984	2.0476	687.24	4.63898	0.748517	transcription factors2a	Hs578T_	240	4	-0.735502	-0.727399	-0.840947	-1.22511	-0.846629	-0.835285	1.01335	-0.575788	#N/A	#N/A
2138	EYA1	9009.68	8246.03	91.984	131.714	1.4293	485.82	2.27105	0.897123	Phos3a	Hs578T_	105	4	-1.85799	-1.89706	-0.416246	-4.09404	-4.34797	-4.99995	7.42526	-5.483	yes	#N/A
2139	EYA2	11665.7	10975.9	95.8081	170.086	1.81993	637.939	2.96718	0.84415	Phos1a	Hs578T_	98	4	0.749182	0.748217	0.321589	-1.76032	-2.12578	-2.97718	5.52845	-4.32103	#N/A	#N/A
2139	EYA2	8706.02	7980.21	84.281	149.079	1.86585	561.401	3.33073	0.812775	transcription factors2a	Hs578T_	122	4	-1.44723	-1.38653	-1.23098	-2.29421	-2.14426	-2.62164	3.10234	-2.1517	#N/A	#N/A
2145	EZH1	10973.6	10072.2	96.4288	182.481	1.9697	840.419	5.6742	0.70247	EpiGen2a	Hs578T_	126	4	-0.105262	-0.257939	0.399967	-1.46767	-1.81777	-0.800811	1.72862	-1.06756	#N/A	#N/A
2146	EZH2	9009.87	8184.58	84.8737	152.522	1.8861	674.434	4.44107	0.76903	EpiGen2a	Hs578T_	119	4	-1.70776	-1.79022	-1.32704	-3.39702	-2.2649	-2.69088	4.13791	-2.6982	#N/A	#N/A
2146	EZH2	9411.88	8606.93	87.8593	150.627	1.7881	638.139	3.73805	0.797762	transcription factors2a	Hs578T_	195	4	-0.500512	-0.510199	-0.250444	-2.16583	-2.68317	-1.49099	2.66126	-1.67674	#N/A	#N/A
2149	F2R	8566.04	7938.69	91.4506	127.078	1.38715	489.913	2.35878	0.882975	GPCR3a	Hs578T_	231	4	-2.14291	-2.07288	-0.479788	-4.33287	-4.52497	-4.92587	6.91014	-5.32358	yes	#N/A
2150	F2RL1	8208.16	7404.82	89.136	123.388	1.40397	506.487	2.64173	0.862487	GPCR2a	Hs578T_	261	4	-2.56458	-2.63824	-0.956172	-4.56171	-4.4332	-4.73575	6.20976	-4.95201	yes	#N/A
2151	F2RL2	8850.41	8232.34	83.5691	156.962	1.96532	639.445	4.01517	0.78617	GPCR4a	Hs578T_	185	4	-2.14654	-2.03946	-2.03981	-2.63172	-1.48787	-3.07418	3.70437	-3.08638	#N/A	#N/A
2167	FABP4	7818.52	7186.72	81.0413	148.737	1.91395	657.05	4.89863	0.753962	transcription factors2a	Hs578T_	158	4	-2.59535	-2.47595	-2.06468	-2.49023	-1.84237	-1.29998	1.15788	-0.245496	#N/A	#N/A
2186	FALZ	7287.63	6598.8	82.5897	125.521	1.55137	510.757	3.20085	0.826873	transcription factors2a	Hs578T_	157	4	-3.29669	-3.28992	-1.62511	-4.36018	-4.5276	-3.46597	3.47863	-2.28395	yes	#N/A
92565	FANK1	9352.12	8594.94	91.4341	143.778	1.58803	523.21	2.56347	0.865125	Transcription Factors18a	Hs578T_	124	4	-1.70538	-1.74285	-0.517896	-3.6757	-3.60879	-3.9281	5.71193	-4.46213	#N/A	#N/A
10160	FARP1	6871.32	6147.27	79.6273	123.645	1.5774	543.434	3.59868	0.797723	Adhesome3a	Hs578T_	186	4	-3.64794	-3.67837	-2.14388	-4.5444	-3.5416	-3.67194	3.64494	-2.92528	yes	#N/A
9855	FARP2	8694.06	7962.27	89.4863	136.623	1.55817	518.88	2.61723	0.854553	Adhesome3a	Hs578T_	92	3	-1.471	-1.49448	-0.0323417	-3.60621	-3.67121	-4.15537	5.76168	-4.34115	yes	#N/A
10922	FASTK	8918.27	8137.33	93.434	123.644	1.31322	471.003	2.0601	0.912895	Kinase4a	Hs578T_	65	4	-1.44277	-1.40095	0.187506	-4.21115	-4.8382	-4.7914	8.41773	-5.69486	yes	#N/A
54751	FBLP-1	11762.2	11001.6	101.256	191.417	1.9882	962.172	6.824	0.678837	Adhesome2a	Hs578T_	150	4	2.38923	2.45438	2.77058	0.421841	-1.23368	2.42521	-0.466346	1.30477	#N/A	#N/A
2203	FBP1	11513.3	10759	94.9768	196.099	2.2026	819.614	5.0772	0.711757	Phos2a	Hs578T_	186	4	0.191545	0.198613	0.0878956	-0.342321	-0.257035	-0.733551	1.092	-1.43085	#N/A	#N/A
8789	FBP2	9939.13	9269.22	95.711	170.306	1.85705	784.338	5.29992	0.69218	Phos2a	Hs578T_	196	4	-1.06841	-1.01396	0.226126	-1.81713	-2.02156	-1.17116	0.403324	-1.08191	#N/A	#N/A
84678	FBXL10	8620.7	7967.68	92.3988	124.4	1.35967	499.435	2.39625	0.87097	Ubi2a	Hs578T_	226	4	-1.87993	-1.75567	-0.0774614	-4.12203	-4.83057	-4.59655	7.2184	-5.39183	yes	#N/A
22992	FBXL11	14847.4	14099.7	106.699	212.022	2.02435	995.689	5.91288	0.72686	Ubi2a	Hs578T_	131	4	4.05131	4.1445	2.6014	1.63121	-0.741589	2.81863	0.93113	0.620475	#N/A	#N/A
54850	FBXL12	9354.43	8753.38	82.2413	188.484	2.44712	759.47	5.4248	0.699042	Ubi2a	Hs578T_	133	4	-1.20217	-1.01902	-2.02403	0.0697373	1.85216	-0.690682	-0.314574	-0.184962	#N/A	#N/A
222235	FBXL13	13265.1	12444.9	102.55	195.773	1.99592	815.237	4.3296	0.773757	Ubi2a	Hs578T_	122	4	2.48237	2.49375	1.80012	0.572846	-0.908293	0.108861	2.97308	-2.08725	#N/A	#N/A
144699	FBXL14	16365.5	15521.8	124.223	225.225	1.9194	1119.62	6.77645	0.66935	Ubi2a	Hs578T_	122	4	5.64538	5.66052	6.06276	2.44908	-1.4041	4.74632	-1.61347	2.14187	#N/A	#N/A
79176	FBXL15	10112.9	9140.9	91.929	165.583	1.93843	646.3	3.6906	0.789168	Ubi2a	Hs578T_	107	4	-0.574782	-0.741961	-0.282578	-1.40153	-1.27595	-2.42089	3.63853	-3.17871	#N/A	#N/A
146330	FBXL16	10709.6	9827.79	92.6071	170.165	1.89263	682.085	3.8354	0.808247	Ubi2a	Hs578T_	70	4	0.0783997	-0.00437615	-0.060845	-1.09872	-1.51374	-1.89828	4.50179	-2.94673	#N/A	#N/A
64839	FBXL17	9819.35	8978.24	96.2791	140.102	1.45483	540.336	2.5746	0.862925	Ubi2a	Hs578T_	153	4	-0.761615	-0.808788	0.6502	-3.08046	-4.23947	-4.0011	6.87739	-5.09427	yes	#N/A
80028	FBXL18	8428.41	7765.29	83.3949	175	2.23047	849.174	7.80745	0.667185	Ubi2a	Hs578T_	148	4	-2.07918	-1.96717	-1.80285	-0.841846	0.493927	0.661969	-1.71631	3.91212	#N/A	#N/A
54620	FBXL19	15427.3	14574.2	117.382	235.902	2.14718	1123.76	7.15847	0.63368	Ubi2a	Hs578T_	138	4	4.52832	4.52889	4.64193	3.20485	0.0225495	4.73265	-3.15611	2.77138	#N/A	#N/A
25827	FBXL2	10428.1	9773.58	93.5915	202.15	2.30187	921.767	7.07012	0.65653	Ubi2a	Hs578T_	161	4	-0.0600742	0.0762354	0.192712	0.876503	0.880226	1.78208	-2.20659	2.6523	#N/A	#N/A
84961	FBXL20	10856.3	10014	99.7883	151.135	1.5027	591.76	2.81385	0.861032	Ubi2a	Hs578T_	80	4	0.332221	0.2853	1.41354	-2.38738	-3.93423	-3.19986	6.78059	-4.6763	#N/A	#N/A
283807	FBXL22	12523.1	11707	104.815	195.295	1.94503	1014.9	7.31522	0.6855	Ubi8a	Hs578T_	239	4	2.07575	2.07337	2.46306	0.463208	-1.23133	3.20748	-0.916285	3.0774	#N/A	#N/A
26224	FBXL3A	6000.84	5270.48	69.1578	131.919	2.00645	515.541	3.88782	0.786867	Ubi8a	Hs578T_	125	4	-4.39618	-4.37224	-4.54022	-3.65768	-0.914076	-4.34093	3.51887	-2.82067	yes	#N/A
26223	FBXL3P	9267.12	8549.58	85.2314	187.737	2.37942	814.237	6.2012	0.67302	Ubi2a	Hs578T_	259	4	-1.21779	-1.15132	-1.39254	0.0178653	1.46695	0.12872	-1.43919	1.12927	#N/A	#N/A
26235	FBXL4	9206.07	8392.67	94.5798	133.917	1.4347	508.245	2.38948	0.884445	Ubi8a	Hs578T_	242	4	-1.27165	-1.30257	0.368069	-3.51304	-4.3744	-4.45741	7.80456	-5.40198	yes	#N/A
26234	FBXL5	15697.3	14764.9	114.614	215.592	1.92675	1140.52	7.39757	0.695392	Ubi8a	Hs578T_	154	4	4.99313	4.91436	4.23461	1.84023	-1.32566	5.02139	-0.459389	3.18498	#N/A	#N/A
26233	FBXL6	10227.1	9478.99	94.8037	149.523	1.6014	605.105	3.16267	0.840695	Ubi8a	Hs578T_	331	4	-0.213194	-0.171445	0.448768	-2.50991	-3.35854	-3.00871	5.90642	-4.09074	#N/A	#N/A
23194	FBXL7	17163.3	16317.4	122.196	216.525	1.83718	1016.77	5.33567	0.730622	Ubi2a	Hs578T_	124	4	6.29386	6.31011	5.5993	1.90399	-1.89578	3.15975	1.07514	-0.343317	#N/A	#N/A
55336	FBXL8	13226	12392.8	111.607	173.261	1.58288	861.498	4.78197	0.74938	Ubi2a	Hs578T_	155	4	2.46952	2.46412	3.55458	-0.9016	-3.44488	0.811279	1.90822	-1.30891	#N/A	#N/A
26267	FBXO10	5678.41	5090.92	67.6649	122.309	1.90657	480.468	3.49292	0.801	Ubi8a	Hs578T_	267	4	-4.71098	-4.55423	-4.80253	-4.2661	-1.47451	-4.88363	4.16536	-3.51575	yes	#N/A
80204	FBXO11	8292.31	7718.67	87.555	128.274	1.46383	494.39	2.63557	0.861912	Ubi2a	Hs578T_	207	4	-2.19761	-2.00193	-0.996174	-3.86915	-4.18962	-4.67546	6.82859	-4.98432	yes	#N/A
201456	FBXO15	8936.06	8323.22	88.0633	163.276	1.94203	669.108	4.37055	0.761395	Ubi2a	Hs578T_	179	4	-1.54251	-1.38035	-0.862862	-1.60045	-1.25861	-2.03863	2.4085	-1.99452	#N/A	#N/A
157574	FBXO16	8666.57	7918.18	89.8058	141.237	1.5965	631.385	3.96102	0.79094	Ubi2a	Hs578T_	206	4	-1.81142	-1.78461	-0.55258	-3.04012	-3.38998	-2.6	3.70505	-2.69207	yes	#N/A
115290	FBXO17	5720.01	5203.47	73.9641	99.6044	1.3655	361.28	1.90377	0.91165	Ubi2a	Hs578T_	131	4	-4.72746	-4.49682	-3.62718	-5.72003	-4.77623	-6.68833	9.01304	-6.24502	yes	yes
84893	FBXO18	11052.8	10319.7	93.8359	242.419	2.85508	989.125	7.72582	0.618152	Ubi2a	Hs578T_	193	4	0.532563	0.601319	0.238808	3.55396	4.34434	2.77292	-3.8443	3.75795	yes	#N/A
26232	FBXO2	19110.1	18234.3	138.76	223.917	1.64072	1158.49	6.21225	0.690107	Ubi2a	Hs578T_	62	4	8.55584	8.54538	8.94985	2.29606	-3.1295	5.34883	-0.702944	1.1631	#N/A	#N/A
23014	FBXO21	6159.9	5605.38	80.4781	104.418	1.30137	420.718	2.44542	0.856085	Ubi2a	Hs578T_	144	4	-4.29079	-4.09425	-2.39009	-5.41515	-5.18283	-5.79477	6.57761	-5.31676	yes	#N/A
26263	FBXO22	6808.17	6140.97	76.5941	123.683	1.62827	502.319	3.2031	0.82715	Ubi2a	Hs578T_	188	4	-3.62314	-3.53372	-3.07991	-4.17425	-3.18094	-4.54496	5.2827	-3.99838	yes	#N/A
26261	FBXO24	9567.59	8899.56	90.666	206.995	2.45995	1005.89	9.2626	0.593075	Ubi2a	Hs578T_	225	4	-0.950064	-0.832685	-0.357834	1.24649	1.91966	3.03413	-4.96963	6.42306	yes	#N/A
26260	FBXO25	10737.9	9975.68	90.3214	211.56	2.5751	910.604	6.71057	0.661845	Ubi2a	Hs578T_	181	4	0.191124	0.230207	-0.400598	1.56481	2.66397	1.59698	-1.94603	2.03169	yes	#N/A
126433	FBXO27	9886.41	9097.61	100.491	132.843	1.32455	519.888	2.35987	0.877197	Ubi2a	Hs578T_	236	4	-0.617167	-0.615637	1.51717	-3.5745	-5.03808	-4.28898	7.49549	-5.45868	yes	#N/A
23219	FBXO28	9176.11	8448.4	89.5501	149.091	1.69627	588.294	3.29717	0.833302	Ubi2a	Hs578T_	254	4	-1.26498	-1.21506	-0.569379	-2.53854	-2.77459	-3.24173	5.55379	-3.83898	#N/A	#N/A
26273	FBXO3	8616.69	8007.84	84.812	162.362	1.9804	733.262	5.40137	0.720967	Ubi2a	Hs578T_	315	4	-1.93379	-1.76889	-1.56695	-1.62597	-1.01394	-1.10071	0.66267	-0.237107	#N/A	#N/A
84085	FBXO30	6744.55	5935.8	76.7504	129.381	1.8253	494.787	3.1933	0.82017	Ubi2a	Hs578T_	87	4	-3.73035	-3.77458	-3.07309	-3.7761	-1.92164	-4.67506	5.00205	-4.0284	#N/A	#N/A
79791	FBXO31	10221.7	9359.57	93.2197	164.853	1.84192	736.277	4.56818	0.76482	Ubi2a	Hs578T_	219	4	-0.322332	-0.387213	0.0918555	-1.47737	-1.8702	-1.03894	2.56977	-1.66129	#N/A	#N/A
114907	FBXO32	12505.5	11623.1	109.114	174.229	1.62425	796.943	4.52705	0.754015	Ubi8a	Hs578T_	235	4	1.93719	1.87119	3.20766	-0.883014	-3.19899	-0.0963651	2.07756	-1.71071	#N/A	#N/A
254170	FBXO33	6508.17	5776.31	76.7578	116.497	1.52943	420.151	2.31585	0.881825	Ubi8a	Hs578T_	147	4	-3.8865	-3.86083	-3.05805	-4.65523	-3.81156	-5.77812	7.69194	-5.52611	yes	#N/A
55030	FBXO34	7658.9	6907.98	87.1652	113.626	1.30757	424.271	1.98338	0.907552	Ubi8a	Hs578T_	295	4	-2.76015	-2.74525	-1.0333	-4.83241	-5.14708	-5.73083	8.83042	-6.10953	yes	#N/A
130888	FBXO36	14708.5	13861.9	111.675	229.626	2.1517	1052.21	6.61993	0.675275	Ubi8a	Hs578T_	176	4	4.12211	4.10988	3.6995	2.70579	0.0177171	3.74571	-1.37189	1.87663	#N/A	#N/A
81545	FBXO38	8952.65	8115.93	90.0031	146.742	1.7006	698.177	4.58232	0.752545	Ubi8a	Hs578T_	194	4	-1.54129	-1.59726	-0.513019	-2.6695	-2.74004	-1.60961	2.03717	-1.63601	#N/A	#N/A
51725	FBXO40	9279.79	8528.05	87.347	153.59	1.82485	591.549	3.1957	0.81498	Ubi2a	Hs578T_	269	4	-1.21989	-1.18598	-1.01926	-2.22395	-1.96618	-3.2087	4.76699	-4.01923	#N/A	#N/A
150726	FBXO41	11060.6	10407.3	94.2961	183.926	2.01465	782.009	5.02927	0.728855	Ubi2a	Hs578T_	269	4	0.473405	0.619038	0.31984	-0.225399	-0.786764	-0.357691	1.00308	-0.869795	#N/A	#N/A
54455	FBXO42	7652.28	6932.45	81.0455	150.868	1.94632	678.546	5.36967	0.733615	Ubi2a	Hs578T_	354	4	-2.808	-2.75864	-2.24177	-2.39402	-1.22801	-1.9158	1.22131	-0.302046	#N/A	#N/A
286151	FBXO43	14565.2	13721.9	109.252	195.918	1.82075	756.089	3.35067	0.813802	Ubi2a	Hs578T_	140	4	3.79113	3.79094	3.13176	0.579242	-1.97847	-0.771769	4.73827	-3.77013	#N/A	#N/A
23403	FBXO46	14402.2	13475.2	115.355	206.301	1.88402	1056.06	6.7906	0.655038	Ubi2a	Hs578T_	170	4	3.59481	3.51165	4.26996	1.23482	-1.61608	3.74158	-2.23541	2.1564	#N/A	#N/A
494188	FBXO47	8264.61	7476.44	86.8939	125.546	1.473	540.181	2.97153	0.861403	Ubi8a	Hs578T_	169	4	-2.23021	-2.2431	-1.12838	-4.05728	-4.14957	-3.99051	6.79617	-4.40641	yes	#N/A
26270	FBXO6	9458.83	8803.78	94.7025	161.572	1.76432	834.4	6.41585	0.690002	Ubi2a	Hs578T_	221	4	-1.05099	-0.92214	0.373097	-1.70371	-2.35004	0.430818	-0.690909	1.50333	#N/A	#N/A
25793	FBXO7	5973.37	5240.44	72.9012	110.112	1.55603	419.334	2.50137	0.864157	DUB1a	Hs578T_	248	8	-4.42477	-4.40587	-3.80495	-5.06559	-3.63887	-5.79042	6.91064	-5.20402	yes	#N/A
26269	FBXO8	6567.99	5857.18	75.5157	124.976	1.7538	489.123	3.10101	0.816113	DUB1a	Hs578T_	364	8	-3.84094	-3.79579	-3.29978	-4.09376	-2.42572	-4.75279	4.82164	-4.18686	#N/A	#N/A
26268	FBXO9	9757.52	9025.73	89.4217	169.616	1.97803	686.007	4.1785	0.75275	Ubi2a	Hs578T_	225	4	-0.743448	-0.688931	-0.608466	-1.18516	-1.03145	-1.77545	2.03182	-2.32104	#N/A	#N/A
10517	FBXW10	7344.64	6636.74	83.4571	121.492	1.47293	465.762	2.62288	0.86868	Ubi2a	Hs578T_	143	4	-3.15188	-3.09232	-1.81366	-4.29169	-4.11062	-5.12473	7.14476	-5.01697	yes	#N/A
23291	FBXW11	7441.65	6734.38	75.2982	149.4	2.0927	558.088	3.7366	0.79326	Ubi2a	Hs578T_	174	4	-3.02681	-2.96899	-3.32776	-2.48053	-0.303465	-3.71404	3.8108	-3.08388	#N/A	#N/A
285231	FBXW12	14980.2	14108.5	115.327	214.407	1.91205	985.892	5.60913	0.727202	Ubi8a	Hs578T_	147	4	4.27892	4.25069	4.32487	1.74936	-1.43974	2.70162	0.935142	0.116211	#N/A	#N/A
26190	FBXW2	11698.8	11138.5	95.632	182.827	1.94075	723.014	3.93098	0.771535	Ubi2a	Hs578T_	112	4	1.13098	1.37352	0.517284	-0.346137	-1.31581	-1.22915	2.85234	-2.75422	#N/A	#N/A
54461	FBXW5	9880.49	9053.47	90.0389	172.458	2.0284	733.817	4.69555	0.743638	Ubi8a	Hs578T_	165	4	-0.675611	-0.707494	-0.531366	-0.970203	-0.713127	-1.09804	1.67155	-1.46165	#N/A	#N/A
55294	FBXW7	11508	10744.7	105.715	149.859	1.4364	644.571	3.19623	0.8354	Transcription factors16a	Hs578T_	177	4	0.327087	0.338319	2.20424	-3.27718	-4.50209	-2.35372	4.64484	-3.45508	yes	#N/A
55294	FBXW7	11692.9	10836.7	102.261	160.025	1.62265	651.117	3.2397	0.833375	Ubi8a	Hs578T_	279	4	1.13321	1.0863	1.85266	-1.80507	-3.22215	-2.32599	5.58579	-3.95166	#N/A	#N/A
26259	FBXW8	14613	13797.1	113.413	243.483	2.38523	1232.67	9.1053	0.585855	Ubi2a	Hs578T_	115	4	3.88881	3.91504	3.85999	3.62767	1.40834	6.43234	-5.26331	6.15096	#N/A	#N/A
84261	FBXW9	9622.63	8948.28	92.5037	157.968	1.76432	669.862	3.9983	0.776513	Ubi2a	Hs578T_	197	4	-0.897764	-0.782959	-0.023482	-1.94171	-2.35111	-2.02773	3.07408	-2.63406	#N/A	#N/A
55527	FEM1A	12087.9	11286.7	100.774	219.607	2.38482	982.981	7.18057	0.642017	Transcription factors16a	Hs578T_	114	4	0.889032	0.883129	1.39819	1.47975	1.01886	2.11956	-2.53607	3.0167	#N/A	#N/A
10116	FEM1B	9263.06	8441.84	96.4477	136.93	1.44135	560.846	2.8419	0.82884	Transcription Factors12a	Hs578T_	130	4	-1.77839	-1.87127	0.362779	-4.151	-4.47704	-3.43088	4.33364	-4.00569	yes	#N/A
56929	FEM1C	10332.6	9698.69	93.5563	177.032	1.90175	821.77	5.53672	0.694835	Transcription factors16a	Hs578T_	110	4	-0.757736	-0.640955	0.0100751	-1.43462	-1.80467	-0.0245324	-0.535552	0.334916	#N/A	#N/A
2241	FER	8743.12	8173.58	86.196	141.545	1.67802	584.385	3.2475	0.817157	Kinase4a	Hs578T_	149	4	-1.50605	-1.27993	-1.07166	-2.95606	-2.70164	-3.15294	4.48482	-3.75129	#N/A	#N/A
2245	FGD1	6177.58	5473.18	71.4194	136.047	2.02665	538.086	4.18698	0.769107	Adhesome7b	Hs578T_	221	4	-4.64109	-4.64121	-4.07542	-3.77362	-1.00493	-3.82559	2.68385	-2.18365	yes	#N/A
2245	FGD1	7021.09	6346.18	73.5791	157.701	2.35728	622.617	4.9263	0.733631	Endo1a	Hs578T_	417	8	-3.37627	-3.34953	-2.99937	-3.05803	0.15749	-3.2627	2.96518	-2.093	#N/A	#N/A
221472	FGD2	12493.5	11672.4	98.7242	212.05	2.29757	870.392	5.37432	0.727588	Adhesome1b	Hs578T_	135	4	3.20022	3.22676	2.17492	1.77651	0.526407	1.03406	1.2425	-0.618781	#N/A	#N/A
221472	FGD2	11955	11132.1	96.534	187.527	2.01889	718.896	3.9229	0.783554	Endo1a	Hs578T_	152	7	0.54868	0.466088	0.201889	-1.26268	-1.52504	-2.3464	4.65831	-3.41626	#N/A	#N/A
89846	FGD3	7323.98	6636.87	80.4652	154.068	2.10365	831.823	8.61515	0.626582	Adhesome1b	Hs578T_	159	4	-3.14426	-3.1037	-1.9612	-2.39411	-0.571933	0.48721	-2.25613	3.63165	#N/A	#N/A
89846	FGD3	8192.47	7474.44	85.7992	155.718	1.9443	806.183	6.98459	0.67324	Endo1a	Hs578T_	260	7	-2.30979	-2.30591	-1.16463	-3.02592	-1.89886	-1.07382	0.754791	0.556642	#N/A	#N/A
121512	FGD4	12474.2	11705.4	105.649	174.987	1.72584	811.108	4.66118	0.763971	Endo1a	Hs578T_	323	8	1.13807	1.10757	1.68101	-2.02728	-3.08897	-1.2608	4.06408	-2.50553	#N/A	#N/A
152273	FGD5	10883.1	10084.1	92.6406	169.583	1.90846	676.399	3.66204	0.799306	Endo1a	Hs578T_	301	8	-0.17708	-0.235334	-0.24501	-2.31882	-2.11727	-2.71949	5.27703	-3.67821	#N/A	#N/A
55785	FGD6	13220.4	12330.6	104.719	181.772	1.78729	689.378	3.32756	0.818153	Endo1a	Hs578T_	166	7	1.84407	1.73223	1.61003	-1.55214	-2.77267	-2.57565	5.88434	-4.12099	#N/A	#N/A
2260	FGFR1	9705.49	8884.26	93.0203	150.532	1.66063	652.278	3.79285	0.79782	Kinase4a	Hs578T_	140	4	-0.602999	-0.626903	0.308502	-2.35828	-2.8594	-2.1793	3.68518	-2.8232	#N/A	#N/A
2261	FGFR3	7790.48	7041.58	82.2555	138.502	1.73072	594.109	3.8177	0.800275	Kinase4a	Hs578T_	179	4	-2.57988	-2.48165	-1.97644	-3.18808	-2.4408	-3.01742	3.78651	-2.78818	#N/A	#N/A
2264	FGFR4	7716.68	7043.41	83.0965	128.969	1.61437	517.439	3.09187	0.835032	Kinase4a	Hs578T_	144	4	-2.63488	-2.46507	-1.72509	-3.84863	-3.12303	-4.12278	5.21365	-3.97587	yes	#N/A
54851	FGIF	9472.18	8771.94	90.7861	152.905	1.7171	590.626	3.30077	0.833975	Transcription factors16a	Hs578T_	140	4	-1.5614	-1.5239	-0.490183	-3.07983	-2.87812	-3.10824	4.62843	-3.3057	#N/A	#N/A
2274	FHL2	8739.5	8008.09	85.2392	157.982	1.9643	691.49	4.81505	0.747597	Adhesome6a	Hs578T_	235	4	-1.39866	-1.37362	-0.918479	-2.06382	-1.37147	-1.55908	1.92789	-1.35	#N/A	#N/A
9457	FHL5	7897.49	7290.57	83.221	129.607	1.5803	512.046	2.95287	0.842463	Transcription factors11a	Hs578T_	220	4	-3.06838	-2.99132	-2.17423	-4.6434	-3.67921	-4.0994	4.94595	-3.86128	yes	#N/A
29109	FHOD1	7457.32	6860.73	77.0494	146.058	1.99555	566.584	3.69875	0.78742	Adhesome2a	Hs578T_	245	4	-2.98663	-2.82726	-2.75697	-3.00128	-1.17926	-3.39155	3.31519	-2.82459	#N/A	#N/A
2277	FIGF	7279.47	6517.03	87.728	110.529	1.26423	463.694	2.63035	0.862823	Adhesome6b	Hs578T_	199	4	-3.22679	-3.28065	-0.34599	-5.56952	-5.29796	-4.88242	5.91565	-4.214	yes	#N/A
27145	FILIP1	8819.45	8027.98	82.1309	163.352	2.05085	653.442	4.38463	0.779915	Adhesome2a	Hs578T_	153	4	-1.34181	-1.38352	-1.63093	-1.73212	-0.875406	-2.13111	3.05647	-1.92218	#N/A	#N/A
83954	FKSG83	11945.6	11285.2	101.922	186.227	1.86597	922.391	6.08663	0.686362	GPCR1a	Hs578T_	178	4	0.744082	0.823072	1.39388	-0.874807	-1.98236	0.624227	0.152552	0.125269	#N/A	#N/A
2313	FLI1	9778.8	8940.3	94.1886	156.934	1.73405	624.552	3.4982	0.792172	transcription factors3a	Hs578T_	147	4	0.0295561	-0.0274323	1.4328	-1.83851	-3.16682	-1.76336	2.4139	-1.9529	#N/A	#N/A
55681	FLJ10074	10171.1	9583.25	91.7202	214.514	2.53172	995.193	8.20897	0.608065	Kinase4a	Hs578T_	152	4	-0.0665658	0.117311	0.280811	2.07793	2.17789	2.76707	-4.11447	4.44375	yes	#N/A
55139	FLJ10415	9907.48	9129.55	93.7899	149.205	1.63843	618.764	3.53572	0.83682	Transcription factors16a	Hs578T_	93	4	-1.16342	-1.19786	0.0509346	-3.32189	-3.30392	-2.68648	4.71806	-2.88221	#N/A	#N/A
55224	FLJ10761	6206.49	5565.53	76.9319	124.996	1.75165	758.171	8.38052	0.642548	Kinase4a	Hs578T_	76	4	-4.22857	-3.97692	-3.18438	-4.12238	-2.30622	-0.651077	-2.69535	4.70512	#N/A	#N/A
55750	FLJ10842	9944.93	9216.09	94.9317	145.299	1.53418	621.365	3.3018	0.82847	Kinase4a	Hs578T_	107	4	-0.302094	-0.255125	0.702286	-2.70522	-3.55471	-2.62127	4.94843	-3.65623	#N/A	#N/A
55258	FLJ10916	7999.53	7334.3	84.0922	131.661	1.5601	505.061	2.75122	0.852365	Ubi8a	Hs578T_	262	4	-2.41162	-2.3071	-1.59343	-3.67278	-3.60277	-4.48532	6.37932	-4.76727	yes	#N/A
64769	FLJ11730	11493.1	10658.8	102.168	171.54	1.72005	801.89	4.84227	0.737147	EpiGen1a	Hs578T_	121	4	0.272696	0.18749	1.11629	-2.10035	-3.04051	-1.1848	2.80286	-1.96602	#N/A	#N/A
79722	FLJ11795	9288.9	8561.52	90.2223	145.317	1.66512	590.972	3.31157	0.828905	Transcription factors17a	Hs578T_	278	4	-1.76004	-1.76698	-0.804501	-3.58615	-3.20881	-3.05442	4.43462	-3.28535	#N/A	#N/A
79998	FLJ12056	12229.9	11471	98.9757	229.061	2.5255	1000.29	7.1832	0.629855	Transcription factors17a	Hs578T_	162	4	0.986829	1.00663	0.887723	2.15546	1.85718	2.42792	-3.03123	3.05485	yes	#N/A
64799	FLJ12476	13875.7	13069.5	108.899	202.778	1.92392	1038.63	7.05172	0.69573	Kinase4a	Hs578T_	96	4	3.6133	3.52705	3.5617	1.26341	-1.32075	3.39004	-0.508762	2.5378	#N/A	#N/A
65220	FLJ13052	8382.11	7782.61	86.398	137.163	1.70655	563.306	3.36183	0.816102	Kinase4a	Hs578T_	169	4	-2.00504	-1.76268	-1.23544	-3.28204	-2.54605	-3.46211	4.43801	-3.54609	#N/A	#N/A
80184	FLJ13615	14691.9	13764.7	116.073	185.713	1.62623	841.936	4.24047	0.770655	Transcription factors17a	Hs578T_	102	4	3.27988	3.18439	3.91394	-0.820789	-3.43461	0.338842	2.21557	-1.73051	#N/A	#N/A
84900	FLJ14627	8579.38	7871.07	84.0876	161.902	2.02777	692.835	4.83763	0.750627	Ubi7a	Hs578T_	201	4	-1.94541	-1.87337	-1.6716	-1.64938	-0.693545	-1.7204	1.97753	-1.224	#N/A	#N/A
84954	FLJ14981	8687.29	7708.98	96.9971	123.83	1.4335	463.724	2.55907	0.865528	Transcription Factors18a	Hs578T_	76	4	-2.31118	-2.56361	0.546945	-5.06515	-4.5954	-4.77417	5.82785	-4.51215	yes	#N/A
440097	FLJ16139	12347.8	11455.1	104.307	164.741	1.5758	666.538	3.24217	0.832555	Transcription Factors20a	Hs578T_	92	4	1.08551	0.976295	1.77766	-2.23132	-3.67484	-1.98508	4.45402	-3.33705	#N/A	#N/A
284695	FLJ20403	10222.5	9386.49	91.4359	164.286	1.85737	679.18	3.90707	0.781285	Transcription Factors19a	Hs578T_	121	4	-0.899218	-0.997383	-0.665717	-2.26086	-2.03978	-1.83114	2.53629	-2.27677	#N/A	#N/A
55663	FLJ20626	5194.01	4600.06	68.8971	102.255	1.54145	385.622	2.46822	0.87115	Transcription factors16a	Hs578T_	161	4	-5.56624	-5.51416	-4.57693	-6.54337	-3.91911	-5.82407	6.00782	-4.65965	yes	yes
79618	FLJ21616	15747.8	14965	118.317	217.465	1.89955	980.729	5.315	0.700425	Transcription factors17a	Hs578T_	137	4	4.29207	4.36709	4.46426	1.34565	-1.80331	2.14493	-0.422633	0.0154271	#N/A	#N/A
64423	FLJ22056	11380.8	10680.5	104.907	182.837	1.82854	983.618	7.30423	0.652789	Adhesome1a	Hs578T_	270	8	1.95356	2.07467	3.59513	-0.188894	-2.13365	2.74607	-1.36365	1.936	#N/A	#N/A
64419	FLJ22405	9944.27	9227.94	94.4981	153.168	1.6519	628.516	3.54117	0.821332	Phos1a	Hs578T_	146	4	-1.11375	-1.09031	0.000432435	-2.83165	-3.14203	-3.16818	4.80916	-3.59605	#N/A	#N/A
80122	FLJ23074	13130.8	12335.2	100.319	187.445	1.89505	743.908	3.71957	0.819503	Kinase4a	Hs578T_	138	4	2.83249	2.77738	1.66978	0.184167	-1.50599	-0.858254	4.57773	-2.96234	#N/A	#N/A
84197	FLJ23356	10860.1	10032.4	97.9594	166.466	1.7134	765.813	4.74682	0.780165	Kinase4a	Hs578T_	144	4	0.574336	0.517018	1.22027	-1.2619	-2.54695	-0.54381	2.95582	-1.23428	#N/A	#N/A
203523	FLJ23614	11392.8	10612.8	93.2372	189.155	2.12065	743.435	4.22658	0.76747	Transcription Factors19a	Hs578T_	110	4	0.202937	0.185411	-0.26563	-0.561445	-0.491139	-0.978208	2.03166	-1.73717	yes	#N/A
92370	FLJ23751	11072.4	10390.6	99.7544	164.047	1.6835	799.037	5.11015	0.743448	Phos1a	Hs578T_	127	4	-0.262057	-0.182216	0.857685	-2.20661	-2.93355	-1.03041	2.20492	-1.43602	#N/A	#N/A
124923	FLJ25006	9170.93	8556.81	84.9344	151.021	1.79812	648.423	3.90892	0.80665	Kinase4a	Hs578T_	96	4	-1.18949	-0.983388	-1.55937	-2.32558	-2.03573	-2.23567	4.04676	-2.63657	#N/A	#N/A
134111	FLJ25076	7943.73	7330.27	80.3162	138.214	1.79275	567.356	3.57995	0.81189	Ubi1a	Hs578T_	114	4	-2.53084	-2.3807	-2.37019	-3.2295	-2.18148	-3.57007	4.63397	-3.3508	#N/A	#N/A
150709	FLJ25415	12790.3	12052.8	102.424	208.685	2.15275	893.633	5.44627	0.707087	Transcription Factors19a	Hs578T_	81	4	1.47545	1.50768	1.27539	0.807565	-0.296828	1.06496	-0.179802	0.223465	#N/A	#N/A
151649	FLJ25449	12063.6	11464.1	97.7217	206.279	2.2261	821.6	5.00967	0.72566	Phos1a	Hs578T_	210	4	0.741514	0.87979	0.604708	0.263668	-0.141644	-0.686041	1.54876	-1.44697	#N/A	#N/A
134187	FLJ25680	10920.7	10182.3	92.3068	172.624	1.94035	649.03	3.5118	0.827967	Transcription Factors18a	Hs578T_	91	4	-0.239373	-0.227236	-0.422968	-1.68707	-1.51655	-2.25881	4.34131	-2.9103	#N/A	#N/A
153830	FLJ31951	6947.89	6269.19	77.0782	137.588	1.86425	517.502	3.37177	0.79705	Adhesome1a	Hs578T_	297	4	-3.65443	-3.60714	-2.7667	-3.62438	-1.92132	-4.11096	3.64386	-3.2494	#N/A	#N/A
153830	FLJ31951	7759.58	7021.83	79.6298	147.656	1.94307	576.116	3.6766	0.789097	Ubi6a	Hs578T_	277	4	-2.69295	-2.6618	-2.50637	-2.62263	-1.2752	-3.43664	3.62803	-3.18833	#N/A	#N/A
132160	FLJ32332	11804.7	11077.7	97.4985	226.248	2.53078	1070.12	8.3724	0.618237	Adhesome1a	Hs578T_	196	4	2.40632	2.52039	1.89373	2.8859	1.82184	3.97437	-2.5467	3.32657	yes	#N/A
132160	FLJ32332	13202.8	12416.7	103.872	242.453	2.54113	1190.33	9.15108	0.584325	Phos1a	Hs578T_	163	4	1.79982	1.77444	1.71317	2.3845	1.56814	4.03432	-3.25083	4.44221	yes	#N/A
124790	FLJ32384	8225.31	7601.96	86.0429	132.66	1.57577	515.61	2.90847	0.849647	Transcription Factors18a	Hs578T_	288	4	-2.75714	-2.68825	-1.57114	-4.4383	-3.69202	-4.05832	5.19262	-3.94493	yes	#N/A
286053	FLJ32440	11033.8	10293.4	103.027	143.933	1.37528	631.46	3.00275	0.854195	DUB2a	Hs578T_	101	4	0.50848	0.566462	1.97602	-2.86809	-4.7474	-2.59692	6.4784	-4.34439	yes	#N/A
152110	FLJ32685	12381.8	11609.3	97.3357	207.476	2.17435	898.443	5.98172	0.712442	Kinase4a	Hs578T_	135	4	2.12218	2.09056	0.929895	1.58581	0.151987	1.37131	0.180273	0.752849	#N/A	#N/A
283450	FLJ34154	9115.83	8436.33	92.7151	141.87	1.5892	660.402	4.14023	0.777458	Ubi1a	Hs578T_	238	4	-1.3746	-1.27503	0.000732268	-2.99083	-3.43306	-2.1865	3.14103	-2.40547	#N/A	#N/A
283373	FLJ34236	7512.09	6823.51	73.0061	143.294	2.02073	557.769	3.55972	0.820985	Transcription Factors19a	Hs578T_	145	4	-3.40678	-3.40369	-3.76168	-3.68912	-0.981185	-3.5192	4.05198	-2.87213	#N/A	#N/A
197259	FLJ34389	9044.17	8278.3	89.2125	145.64	1.66377	608.014	3.58937	0.816752	Kinase4a	Hs578T_	87	4	-1.26383	-1.21939	-0.522078	-2.67753	-2.8012	-2.81139	4.47033	-3.20742	#N/A	#N/A
148979	FLJ36155	11310.2	10450.9	100.272	170.534	1.73247	772.401	4.66473	0.774152	Transcription Factors19a	Hs578T_	135	4	0.134375	0.0426861	1.12268	-1.86279	-2.79996	-0.677567	2.39931	-1.1164	#N/A	#N/A
257629	FLJ38819	10010.1	9309.59	90.3879	159.311	1.7964	644.624	3.7271	0.810172	Transcription Factors19a	Hs578T_	99	4	-1.08467	-1.05268	-0.775206	-2.63664	-2.45129	-2.3646	3.82043	-2.62281	#N/A	#N/A
126272	FLJ38944	13550.1	12788.8	110.467	203.265	1.92992	1070.45	7.45777	0.661612	EpiGen1a	Hs578T_	113	4	2.1147	2.11197	2.46138	-0.0995423	-1.99043	1.90638	0.22524	1.24432	#N/A	#N/A
2316	FLNA	11648.9	10909.7	103.163	173.849	1.7296	863.227	5.8454	0.71689	Adhesome6b	Hs578T_	190	4	2.26799	2.35214	3.2035	-0.905505	-2.68324	0.948591	0.871381	-0.0101459	#N/A	#N/A
2317	FLNB	10831.2	10181.7	99.7551	168.633	1.76037	843.459	5.7472	0.708817	Adhesome6a	Hs578T_	92	3	1.04749	1.21861	2.24865	-1.39112	-2.52391	0.495506	0.755972	-0.274044	#N/A	#N/A
2318	FLNC	10090.5	9251.19	90.7671	162.718	1.84823	655.752	3.59967	0.81066	Adhesome6b	Hs578T_	83	4	0.453169	0.334437	0.419976	-1.6062	-2.02775	-2.01928	4.09846	-2.93443	#N/A	#N/A
2321	FLT1	9621.82	8845.25	88.7967	155.249	1.7978	589.517	3.0928	0.81845	Kinase4a	Hs578T_	179	4	-0.658205	-0.644401	-0.630777	-2.01865	-2.02554	-3.08145	4.53552	-3.99259	#N/A	#N/A
2322	FLT3	11972.4	11242.5	100.246	174.573	1.74112	763.32	4.2418	0.785972	Kinase4a	Hs578T_	145	4	1.76087	1.76368	1.77911	-0.684434	-2.37685	-0.576188	3.19887	-2.09424	#N/A	#N/A
342184	FMN	9587.37	8880.39	88.9359	185.571	2.18405	878.184	7.09393	0.656647	Adhesome1b	Hs578T_	154	4	-0.329361	-0.252896	-0.0465345	-0.0589696	-0.127133	1.1816	-1.22278	1.64603	#N/A	#N/A
56776	FMN2	11029.7	10306.5	91.6016	205.663	2.4039	908.244	6.63753	0.67454	Adhesome2a	Hs578T_	174	4	1.45966	1.55558	0.565469	1.42384	1.10149	1.62324	-0.607535	1.05592	yes	#N/A
64122	FN3K	10888.7	10305.9	87.1669	207.852	2.53432	861.028	5.79155	0.687375	Kinase4a	Hs578T_	107	4	0.669243	0.842404	-0.824769	1.63248	2.2581	0.836706	-0.849823	0.424458	yes	#N/A
2353	FOS	5802.47	5270.81	70.0219	113.828	1.6694	397.791	2.29545	0.878342	transcription factors3a	Hs578T_	213	4	-5.29633	-5.15	-5.00335	-5.16158	-3.65833	-4.97778	5.25829	-3.42089	yes	yes
2354	FOSB	12666	11723.2	105.926	178.834	1.6864	755.55	3.9593	0.77299	transcription factors3a	Hs578T_	201	4	3.86012	3.84081	4.4942	-0.152305	-3.57605	0.126406	1.80903	-1.38757	#N/A	#N/A
8061	FOSL1	11855.2	11129.9	95.6935	209.942	2.34992	861.412	5.56997	0.704143	transcription factors10a	Hs578T_	111	4	2.87625	3.06114	1.88998	1.92043	1.28507	1.4648	-0.542656	0.604289	#N/A	#N/A
2355	FOSL2	9769.18	8940.78	90.526	164.541	1.8605	652.247	3.9283	0.800332	transcription factors3a	Hs578T_	187	4	0.000146951	-0.0351353	0.442201	-1.13885	-2.21253	-1.27752	2.74318	-1.45351	#N/A	#N/A
3170	FOXA2	10198.7	9451.76	88.363	162.629	1.83977	610.954	3.33312	0.822835	transcription factors3a	Hs578T_	149	4	0.649806	0.714947	-0.0574845	-1.59288	-2.42412	-2.02001	3.42985	-2.15045	#N/A	#N/A
3171	FOXA3	12697.3	11967.2	102.36	188.484	1.87613	859.164	5.2392	0.730655	transcription factors3a	Hs578T_	158	4	3.9626	4.20928	3.62995	0.463764	-2.15587	1.49222	0.369114	0.186624	#N/A	#N/A
27023	FOXB1	13686.3	13089.4	106.989	206.335	1.99503	901.745	5.2324	0.73998	Transcription Factors14a	Hs578T_	107	3	1.79678	1.93355	1.47871	0.248577	-1.26452	0.982819	1.15173	-0.182708	#N/A	#N/A
2296	FOXC1	6232.5	5553.75	67.679	151.157	2.38057	546.337	4.13495	0.75962	transcription factors3a	Hs578T_	201	4	-4.68798	-4.73997	-5.62294	-2.58338	1.33474	-2.96384	1.27777	-1.15028	yes	#N/A
2303	FOXC2	7257.2	6471.92	87.2936	111.365	1.272	431.326	2.19612	0.87501	transcription factors3a	Hs578T_	222	4	-3.34257	-3.47082	-0.404424	-5.38483	-6.57	-4.52058	5.16078	-3.53861	yes	yes
2297	FOXD1	5148.65	4403.92	67.3053	108.01	1.60837	465.592	3.86158	0.80164	transcription factors3a	Hs578T_	150	4	-6.13127	-6.34075	-5.66255	-5.72638	-4.10694	-4.07058	2.7177	-1.50695	yes	yes
2306	FOXD2	11120.5	10159.3	99.6691	157.506	1.60015	635.849	3.25922	0.817525	transcription factors3a	Hs578T_	201	4	1.81252	1.6688	2.88475	-1.76494	-4.14646	-1.59316	3.28422	-2.25306	#N/A	#N/A
27022	FOXD3	9138.7	8391.42	91.2925	143.993	1.64925	610.17	3.9249	0.817192	Transcription Factors14a	Hs578T_	180	4	-1.8692	-1.87904	-0.544143	-3.7369	-3.40637	-2.95642	4.26348	-2.41013	#N/A	#N/A
2298	FOXD4	10012	9166.52	89.2627	182.188	2.13025	744.484	4.87383	0.71495	transcription factors3a	Hs578T_	106	4	0.298064	0.267423	0.0602664	0.158202	-0.327772	-0.0146153	-0.118275	-0.269973	yes	#N/A
200350	FOXD4L1	10746.8	10029.5	95.5394	163.404	1.75005	662.993	3.73675	0.81452	Transcription Factors19a	Hs578T_	196	4	-0.380248	-0.340764	0.308208	-2.36048	-2.69471	-2.13177	3.92292	-2.60519	#N/A	#N/A
2304	FOXE1	8374.85	7693.19	88.4715	139.449	1.63565	629.28	4.08427	0.763052	transcription factors3a	Hs578T_	159	4	-1.83896	-1.76338	-0.0563789	-3.21152	-3.87136	-1.72325	1.43189	-1.22876	yes	#N/A
2301	FOXE3	11226.4	10382.2	104.751	159.522	1.53645	758.592	4.2692	0.759757	transcription factors3a	Hs578T_	137	4	1.9905	1.9956	4.22358	-1.78627	-4.67966	0.105307	1.35623	-1.0061	#N/A	#N/A
2294	FOXF1	8430.45	7578.7	91.7644	132.519	1.48717	559.546	3.24575	0.8007	transcription factors2a	Hs578T_	177	4	-1.76856	-1.92403	0.77224	-3.73335	-4.97404	-2.66386	2.75592	-2.27662	yes	#N/A
2295	FOXF2	7225.89	6549.3	81.5679	130.76	1.68687	525.68	3.35817	0.808227	transcription factors3a	Hs578T_	287	4	-3.36855	-3.35495	-1.90674	-3.91711	-3.51947	-3.18837	2.93665	-2.12146	yes	#N/A
2290	FOXG1B	7302.67	6523.48	79.2177	133.995	1.7773	565.571	3.86012	0.769247	transcription factors2a	Hs578T_	163	4	-3.30657	-3.41158	-2.55723	-3.51419	-2.83296	-2.56848	1.68775	-1.51137	#N/A	#N/A
8928	FOXH1	10686.9	9929.15	100.153	160.593	1.67348	724.776	4.2487	0.773473	Transcription factors11a	Hs578T_	145	4	-0.448425	-0.45477	0.964701	-2.52498	-3.12725	-1.21982	2.22721	-1.68997	#N/A	#N/A
2299	FOXI1	6795.14	6085.43	78.0161	118.485	1.53218	442.876	2.43237	0.864428	transcription factors3a	Hs578T_	307	4	-3.94136	-4.00155	-2.85442	-4.94352	-4.71416	-4.37908	4.78208	-3.24873	yes	#N/A
2302	FOXJ1	12728.2	11836.9	107.206	185.004	1.82795	913.439	5.92597	0.692438	transcription factors3a	Hs578T_	138	4	3.98782	4.02119	4.89302	0.292788	-2.47104	2.30131	-0.875272	1.01545	#N/A	#N/A
55810	FOXJ2	9518.49	8734.52	88.5559	184.944	2.23348	744.924	5.0154	0.726895	Transcription factors16a	Hs578T_	130	4	-1.51857	-1.55912	-0.956957	-0.88553	0.145588	-1.01151	0.556465	-0.464313	#N/A	#N/A
22887	FOXJ3	9786.7	9185.17	94.7766	141.42	1.51608	526.426	2.4726	0.87058	Transcription Factors13a	Hs578T_	167	4	-1.31275	-1.20001	-0.0793918	-3.82299	-4.02035	-3.87475	5.94809	-4.62017	yes	#N/A
221937	FOXK1	11718.8	11026	106.098	158.153	1.52668	718.192	4.10537	0.786438	Transcription Factors19a	Hs578T_	181	4	0.511488	0.585619	2.13225	-2.69887	-3.99263	-1.33433	2.8232	-1.96262	#N/A	#N/A
3607	FOXK2	11038.4	10209.5	96.5195	185.151	2.03675	735.977	4.20175	0.759327	transcription factors4a	Hs578T_	128	4	1.67523	1.72397	2.0203	0.467686	-0.92569	-0.106174	1.38656	-1.10427	#N/A	#N/A
2300	FOXL1	7236.02	6555.72	78.31	131.403	1.73785	496.798	2.89195	0.82654	transcription factors3a	Hs578T_	270	4	-3.35779	-3.34728	-2.76696	-3.86274	-3.14652	-3.59891	3.54569	-2.68867	yes	#N/A
668	FOXL2	9711.74	8795.25	94.6918	159.483	1.78695	701.862	4.7106	0.757227	transcription factors1a	Hs578T_	225	4	-0.034599	-0.217809	1.56804	-1.80914	-2.86272	-0.738335	1.22707	-0.452686	#N/A	#N/A
2305	FOXM1	11683.1	10912.6	103.653	152.616	1.49867	535.344	2.1987	0.893792	transcription factors3a	Hs578T_	138	4	2.55316	2.7136	3.9348	-2.19263	-4.91646	-3.04886	5.75261	-3.52651	#N/A	#N/A
8456	FOXN1	11192.9	10377.7	94.7234	212.337	2.33375	890.327	6.2453	0.68436	transcription factors10a	Hs578T_	145	4	1.95547	1.9949	1.56374	2.2282	1.12578	1.96086	-1.14161	1.41247	#N/A	#N/A
121643	FOXN4	12923.3	12134.4	100.767	218.316	2.29907	942.319	6.1863	0.69567	Transcription Factors18a	Hs578T_	151	4	1.63272	1.63799	1.07031	1.41434	0.506247	1.64242	-0.548067	1.41766	#N/A	#N/A
2308	FOXO1A	9902.93	9108.66	93.72	148.431	1.6295	556.363	2.69508	0.855708	transcription factors3a	Hs578T_	269	4	0.198771	0.209245	1.32028	-2.51609	-3.93273	-2.77304	4.46926	-2.91851	#N/A	#N/A
2309	FOXO3A	8733.84	7871.07	90.7569	141.91	1.6023	580.26	3.3387	0.807277	transcription factors3a	Hs578T_	242	4	-1.36256	-1.51657	0.512915	-3.06047	-4.17946	-2.38491	2.93785	-2.15068	yes	#N/A
27086	FOXP1	8911.05	8205.8	91.5424	140.565	1.54612	565.788	3.05605	0.82465	Transcription Factors14a	Hs578T_	171	4	-2.11492	-2.10755	-0.617634	-3.88713	-3.86433	-3.35394	4.17291	-3.664	#N/A	#N/A
93986	FOXP2	10503.7	9864.32	93.5997	167.271	1.83472	689.298	3.84888	0.777025	Transcription Factors18a	Hs578T_	187	4	-0.636211	-0.541059	-0.206255	-2.05943	-2.17459	-1.71395	2.44421	-2.38967	#N/A	#N/A
50943	FOXP3	11135.8	10248.9	102.449	150.08	1.45515	599.265	2.76028	0.859552	Transcription Factors15a	Hs578T_	101	4	0.0350592	-0.0489178	1.81688	-3.33621	-4.49006	-3.11822	5.79142	-4.25101	yes	yes
116113	FOXP4	8657.9	7997.15	90.4962	130.614	1.45555	486.28	2.4528	0.872445	Transcription Factors18a	Hs578T_	201	4	-2.34684	-2.30118	-0.779911	-4.59325	-4.42403	-4.44485	6.05426	-4.6545	yes	#N/A
94234	FOXQ1	10808	9974.88	98.1915	157.321	1.60903	630.065	3.16413	0.845663	Transcription Factors18b	Hs578T_	81	3	-0.83605	-0.948615	0.121264	-3.20528	-3.67402	-2.8782	5.43748	-3.71945	#N/A	#N/A
2357	FPR1	10990.1	10282.3	95.5964	217.959	2.46325	956.812	7.2848	0.645303	GPCR4a	Hs578T_	160	4	-0.0346717	-0.0197716	0.236601	1.00368	1.21836	1.06089	-1.21409	1.80313	yes	#N/A
2358	FPRL1	9726.72	8982.75	92.0947	153.429	1.71502	658.671	3.86937	0.799995	GPCR2a	Hs578T_	179	4	-1.26172	-1.269	-0.443202	-2.79938	-2.77065	-2.7898	4.0875	-3.17811	#N/A	#N/A
2359	FPRL2	8480.27	7863.8	91.5275	124.404	1.36835	489.803	2.3988	0.885492	GPCR1a	Hs578T_	220	4	-2.25844	-2.17405	-0.493809	-4.49328	-4.62187	-4.92901	7.02149	-5.24203	yes	#N/A
2475	FRAP1	6243.72	5551.13	77.9797	103.498	1.32265	435.936	2.58177	0.876185	Kinase4a	Hs578T_	132	4	-4.09886	-3.92901	-2.73333	-5.60006	-4.78914	-5.29407	6.91012	-4.84167	yes	#N/A
2395	FRDA	6266.93	5666.68	74.9928	119.663	1.64147	502.267	3.49913	0.802097	Kinase4a	Hs578T_	204	4	-4.05903	-3.80023	-3.26642	-4.47858	-2.95017	-4.3384	3.86142	-3.31838	#N/A	#N/A
2444	FRK	7059.99	6447.88	84.6239	108.227	1.27948	437.534	2.26422	0.89075	Kinase4a	Hs578T_	125	4	-3.27967	-3.04011	-1.44189	-5.27495	-5.03904	-5.27158	7.50763	-5.3648	yes	#N/A
23150	FRMD4B	10506.3	9678.32	92.9459	174.358	1.96313	759.908	4.7962	0.755652	Adhesome2a	Hs578T_	188	4	0.725373	0.696314	0.830803	-0.948177	-1.36523	-0.583965	2.21309	-1.38438	#N/A	#N/A
29999	FSCN3	8033.82	7235.7	82.8402	154.137	2.01327	723.532	6.05375	0.716773	Adhesome2a	Hs578T_	151	4	-2.27465	-2.35206	-1.44582	-2.36243	-1.09257	-1.08623	0.861158	0.280839	#N/A	#N/A
83856	FSD1L	7172.54	6672.22	80.8416	120.484	1.50788	437.737	2.25162	0.87946	Ubi6a	Hs578T_	204	4	-3.20202	-2.94717	-2.21876	-4.39557	-3.92072	-5.50679	7.5844	-5.63564	yes	#N/A
2492	FSHR	10044.6	9418.65	89.0997	202.528	2.42168	823.667	5.87607	0.6905	GPCR 5a	Hs578T_	144	4	-0.843075	-0.770176	-0.873962	0.0807322	0.897591	-0.623283	0.327524	-0.135904	#N/A	#N/A
8880	FUBP1	13717.2	12981.7	103.154	212.928	2.11362	805.045	4.26085	0.761332	Transcription factors11a	Hs578T_	162	4	2.36882	2.43697	1.59645	1.08018	-0.496654	-0.126988	1.77348	-1.66155	yes	#N/A
8939	FUBP3	14002.4	13319.2	116.865	229.407	2.13453	1176.93	8.52257	0.606502	Transcription factors11a	Hs578T_	109	4	2.63936	2.76462	4.09664	2.18347	-0.405794	4.84618	-3.93087	5.29475	#N/A	#N/A
197258	FUK	10102.9	9344.05	87.763	186.403	2.24193	761.871	5.17247	0.741717	Kinase4a	Hs578T_	91	4	-0.197015	-0.16586	-0.869987	0.137199	0.554711	-0.5955	1.38254	-0.592823	#N/A	#N/A
2521	FUS	9111.63	8326.66	88.3526	156.711	1.80172	629.403	3.80983	0.807713	transcription factors3a	Hs578T_	176	4	-0.885446	-0.893789	-0.118211	-1.73364	-2.63604	-1.65702	2.94831	-1.57901	#N/A	#N/A
2532	FY	6387.4	5834.83	67.4628	159.747	2.66845	590.077	4.73933	0.71344	GPCR 5a	Hs578T_	151	4	-4.08081	-3.96067	-4.88325	-2.42957	2.28036	-3.64968	1.17182	-1.91405	#N/A	#N/A
2533	FYB	9517.34	8890.42	85.35	178.174	2.2529	725.759	4.84333	0.752037	Kinase4a	Hs578T_	212	4	-0.819321	-0.635447	-1.46706	-0.437998	0.623126	-1.11782	1.80599	-1.11597	#N/A	#N/A
2534	FYN	13231.6	12416	102.413	221.719	2.32185	1068.82	7.66847	0.64561	Adhesome6a	Hs578T_	142	4	4.29743	4.31442	3.05224	2.67807	0.638058	3.99859	-1.60869	2.41252	#N/A	#N/A
2534	FYN	11056.8	10313.2	100.03	166.211	1.70878	767.414	4.48998	0.763257	Kinase4a	Hs578T_	101	4	0.885053	0.879802	1.9602	-1.2565	-2.56801	-0.513065	2.2678	-1.71224	#N/A	#N/A
8321	FZD1	11216.6	10453.9	94.3807	220.376	2.5189	1006.83	7.85725	0.627807	GPCR2a	Hs578T_	188	4	0.0723393	0.0525084	-0.0208643	1.10475	1.46509	1.67278	-1.7404	2.5327	yes	#N/A
11211	FZD10	7719.23	7176.22	83.6705	132.999	1.6215	554.037	3.4347	0.827097	GPCR2a	Hs578T_	120	3	-3.06	-2.88698	-1.99207	-3.98441	-3.30751	-4.1199	5.27702	-4.04463	yes	yes
2535	FZD2	5829.16	5128.74	75.5625	100.268	1.33098	349.163	1.79282	0.917737	GPCR4a	Hs578T_	225	4	-4.60202	-4.60657	-3.4009	-5.91035	-4.83252	-6.7498	8.13044	-6.18497	yes	#N/A
7976	FZD3	7160.07	6520.55	84.1747	114.424	1.37403	459.738	2.5554	0.86992	GPCR 5b	Hs578T_	75	3	-3.43662	-3.36964	-1.76017	-5.05097	-4.66855	-5.30883	6.68591	-5.2684	yes	#N/A
8322	FZD4	10609.6	9937.02	96.2604	174.218	1.89613	735.627	4.45308	0.75479	GPCR1a	Hs578T_	245	4	-0.280865	-0.250986	0.439858	-1.5379	-1.77288	-1.7326	2.43669	-2.14548	#N/A	#N/A
7855	FZD5	9943.97	9239.56	100.226	137.626	1.3792	622.855	3.40372	0.82512	GPCR3a	Hs578T_	328	4	-0.944126	-0.93307	1.09761	-3.71833	-4.57661	-3.2366	4.97738	-3.86924	yes	#N/A
8323	FZD6	10352.4	9550.06	92.4418	168.683	1.90585	688.494	3.96995	0.78303	GPCR2a	Hs578T_	166	4	-0.626475	-0.697508	-0.339084	-1.89565	-1.74687	-2.38646	3.49774	-3.01412	#N/A	#N/A
8324	FZD7	8434.82	7741.51	82.8062	149.319	1.8543	590.236	3.56147	0.800327	GPCR1a	Hs578T_	219	4	-2.16454	-2.17165	-2.04559	-2.98525	-1.94918	-3.59114	3.96399	-3.41377	#N/A	#N/A
8325	FZD8	8894.15	8247.79	86.8937	184.197	2.29147	800.948	6.41997	0.67077	GPCR3a	Hs578T_	237	4	-1.96249	-1.89403	-1.34161	-1.01106	0.226305	-0.974247	-0.275437	0.431613	#N/A	#N/A
8326	FZD9	9262.78	8340.49	88.2519	155.751	1.9225	626.199	3.71342	0.81255	GPCR2a	Hs578T_	95	4	-1.5506	-1.73961	-1.04606	-2.66645	-1.71824	-3.18762	4.54206	-3.38616	#N/A	#N/A
8896	G10	10322.8	9627.69	88.882	206.331	2.44755	835.404	5.97172	0.681532	Transcription factors11a	Hs578T_	237	4	-0.796875	-0.754601	-1.07251	0.629047	1.44742	0.280591	-1.22103	1.13937	#N/A	#N/A
9908	G3BP2	10259.5	9611.74	95.8496	167.975	1.8401	760.482	5.00087	0.735127	Adhesome3b	Hs578T_	230	4	0.504977	0.677551	1.51736	-1.33337	-2.06666	-0.545243	1.49499	-1.10583	#N/A	#N/A
2538	G6PC	8872.53	8179.02	92.9364	125.253	1.35665	531.369	2.66975	0.862227	Phos1a	Hs578T_	173	4	-1.96311	-1.93876	-0.285289	-4.44976	-4.67888	-4.40395	6.22	-4.86317	yes	#N/A
57818	G6PC2	10879.1	10102.6	97.0732	164.493	1.72612	678.635	3.58722	0.795992	Phos2a	Hs578T_	176	4	-0.180756	-0.226858	0.516304	-2.15358	-2.74232	-2.50469	3.94768	-3.52813	#N/A	#N/A
92579	G6PC3	11472.6	10716.9	100.973	176.897	1.77172	885.964	6.12942	0.729252	Phos1a	Hs578T_	141	4	0.247477	0.239731	1.1726	-1.43354	-2.47828	0.137662	1.64629	0.147889	#N/A	#N/A
2549	GAB1	6912.03	6307.42	79.5566	120.591	1.5313	528.867	3.47193	0.812155	Adhesome6b	Hs578T_	246	4	-3.6147	-3.49041	-2.16655	-4.79115	-3.79922	-3.90629	4.15556	-3.10389	yes	#N/A
2550	GABBR1	8498.64	7806.92	84.5431	146.562	1.79055	536.159	2.9094	0.833495	GPCR4a	Hs578T_	257	4	-2.26435	-2.25003	-1.77166	-3.19187	-2.36188	-4.34754	5.23202	-4.55417	#N/A	#N/A
2551	GABPA	8584.65	7850.66	85.4308	176.783	2.16838	833.742	7.16522	0.652292	transcription factors3a	Hs578T_	214	4	-1.60426	-1.56457	-0.957715	-0.183312	-0.0312676	1.32261	-2.10881	2.49732	#N/A	#N/A
2553	GABPB2	5449.72	4853.2	76.7099	90.9089	1.1859	341.641	1.84375	0.920997	transcription factors3a	Hs578T_	223	4	-5.74273	-5.72157	-3.19301	-6.99832	-7.2041	-5.8068	6.6691	-3.96924	yes	yes
4616	GADD45B	13060.2	12226.5	100.856	207.524	2.1738	1000.06	6.7173	0.705087	Adhesome5b	Hs578T_	137	4	3.94224	3.96433	2.63259	1.53572	-0.191662	2.95734	0.460867	1.15337	#N/A	#N/A
2580	GAK	11571	10866.7	102.84	194.869	2.05077	889.714	5.90602	0.669072	Endo1a	Hs578T_	236	8	0.414341	0.44325	1.34321	-0.776668	-1.43376	-0.306406	0.772788	-0.930389	#N/A	#N/A
2584	GALK1	5911.88	5419.82	76.9006	99.0455	1.28733	373.289	1.9855	0.90841	Kinase4a	Hs578T_	68	4	-4.52239	-4.12136	-3.1701	-5.91579	-4.99067	-6.19955	8.23556	-5.82017	yes	#N/A
2587	GALR1	7576.38	6989.93	84.4613	120.417	1.45152	541.129	3.34297	0.8292	GPCR1a	Hs578T_	218	4	-3.19158	-3.07279	-1.83448	-4.75164	-4.21875	-4.32321	5.14228	-4.04467	yes	#N/A
8811	GALR2	11093.2	10312.8	100.091	169.846	1.72552	853.268	5.7891	0.721745	GPCR1a	Hs578T_	182	4	0.0527237	0.00554905	1.06176	-1.83367	-2.7316	-0.2773	1.44613	-0.426741	#N/A	#N/A
2596	GAP43	6387.25	5938.71	73.2807	133.217	1.88275	512.75	3.60195	0.799132	Kinase4a	Hs578T_	177	4	-3.99126	-3.56597	-3.84462	-3.54432	-1.53269	-4.18826	3.74264	-3.15933	#N/A	#N/A
8089	GAS41	11443.5	10638.9	97.3885	184.614	1.94425	737.087	4.1222	0.77588	transcription factors10a	Hs578T_	98	4	2.39051	2.40534	2.38273	-0.234685	-1.75198	-0.39614	1.81115	-1.1526	#N/A	#N/A
8522	GAS7	9472.68	8720.52	92.7319	148.935	1.6481	637.132	3.825	0.793455	transcription factors10a	Hs578T_	165	4	-0.297476	-0.293788	1.15364	-2.66744	-3.81355	-1.66932	2.44244	-1.55555	#N/A	#N/A
2623	GATA1	10224.8	9263.89	96.9492	157.445	1.74342	720.803	4.63525	0.76927	transcription factors3a	Hs578T_	149	4	0.620562	0.420466	2.1972	-1.69275	-3.02318	-0.352983	1.7015	-0.584201	#N/A	#N/A
2624	GATA2	9662.96	8812.84	96.8425	142.245	1.49185	643.085	3.65168	0.777772	transcription factors3a	Hs578T_	218	4	-0.163285	-0.22338	2.08879	-2.89932	-4.94915	-1.40146	2.00853	-1.78343	yes	#N/A
2625	GATA3	8675.82	7861.81	99.1722	119.515	1.21098	456.488	2.07735	0.891445	transcription factors3a	Hs578T_	117	4	-1.4064	-1.513	2.79738	-4.87486	-7.02639	-4.19483	5.68083	-3.68364	yes	yes
2626	GATA4	8713.6	7881.1	85.2263	146.146	1.75175	574.149	3.44153	0.81894	transcription factors3a	Hs578T_	258	4	-1.40956	-1.51176	-0.953344	-2.63867	-3.03183	-2.45126	3.32713	-2.02831	yes	#N/A
140628	GATA5	8851.05	8293.92	81.6954	154.758	1.96055	548.8	2.8697	0.819342	Transcription Factors18a	Hs578T_	206	4	-2.17221	-2.02636	-2.334	-2.91048	-1.40158	-3.59738	4.01675	-3.98032	#N/A	#N/A
2627	GATA6	7173.5	6545.51	77.1566	150.2	2.05645	597.613	4.31867	0.760812	transcription factors3a	Hs578T_	284	4	-3.46079	-3.37108	-3.10445	-2.3709	-0.821473	-2.14221	1.38879	-0.950034	#N/A	#N/A
2636	GBX1	6174.49	5469.25	82.3064	97.8982	1.2007	369.193	1.86495	0.91145	transcription factors3a	Hs578T_	208	4	-4.76538	-4.85836	-1.69599	-6.50956	-7.11343	-5.43223	6.33465	-3.94093	yes	yes
2637	GBX2	8158.57	7377.09	88.8512	123.082	1.39902	477.905	2.44035	0.86564	transcription factors3a	Hs578T_	350	4	-2.13353	-2.20611	0.00486036	-4.54047	-5.67659	-3.85848	4.82482	-3.2382	yes	yes
2639	GCDH	9387.3	8482.39	89.9829	147.34	1.70182	555.118	2.97828	0.843135	transcription factors3a	Hs578T_	189	4	-0.528701	-0.682004	0.267949	-2.52173	-3.44125	-2.69617	4.14045	-2.60171	#N/A	#N/A
2642	GCGR	7751.01	7033.16	84.716	128.694	1.57917	531.289	3.15157	0.815485	GPCR2a	Hs578T_	188	4	-2.93308	-2.94178	-1.7258	-4.25729	-3.54853	-4.41686	4.63082	-4.22873	yes	yes
8521	GCM1	13928.3	13162.9	109.252	193.509	1.81937	914.694	5.02027	0.734182	transcription factors10a	Hs578T_	119	4	5.74388	5.94193	5.55103	0.510069	-2.62327	2.10153	0.443631	-0.0640681	#N/A	#N/A
9247	GCM2	8450.81	7789.39	92.1545	121.618	1.32765	465.316	2.1284	0.886335	Transcription factors11a	Hs578T_	206	4	-2.53544	-2.49149	-0.438497	-5.21042	-5.16396	-4.73179	6.55233	-5.19375	yes	#N/A
2648	GCN5L2	7889.42	7141.87	91.2403	112.646	1.23562	412.605	1.79057	0.924373	transcription factors3a	Hs578T_	278	4	-2.47644	-2.52645	0.649386	-5.3697	-6.86537	-4.8025	6.76104	-4.03406	yes	#N/A
2664	GDI1	9594.65	8971.47	88.0328	168.014	2.00617	697.205	4.67037	0.753518	Adhesome6a	Hs578T_	245	4	-0.283719	-0.110817	-0.249193	-1.31412	-1.13323	-1.46212	2.13405	-1.54123	#N/A	#N/A
2664	GDI1	11122.2	10457.2	92.0909	207.386	2.41974	897.239	6.57212	0.662075	Endo1a	Hs578T_	343	8	0.193794	0.266403	-0.173762	0.189432	0.520711	-0.0262231	0.446038	0.0430319	#N/A	#N/A
2665	GDI2	9873.79	9143.85	90.1076	173.441	2.00427	735.136	4.9013	0.747223	Adhesome6a	Hs578T_	204	4	0.0250159	0.075795	0.189256	-0.939668	-1.14612	-0.914697	1.91567	-1.23628	#N/A	#N/A
2665	GDI2	10687.5	10020.9	95.8642	176.395	1.90284	817.865	5.52411	0.71587	Endo1a	Hs578T_	285	8	-0.205785	-0.143663	0.346807	-1.8204	-2.16486	-0.913586	2.23338	-1.18878	#N/A	#N/A
115557	GEFT	8821.87	8131.79	84.342	165.617	2.10245	707.166	4.9878	0.751618	Adhesome1b	Hs578T_	277	4	-1.24262	-1.17584	-1.07645	-1.52018	-0.584512	-1.30878	2.06566	-1.11755	#N/A	#N/A
2672	GFI1	9994.47	9094.4	96.6557	145.654	1.51578	583.038	2.85738	0.838595	transcription factors3a	Hs578T_	124	4	0.314113	0.187035	2.10072	-2.61562	-4.71834	-2.30965	4.01234	-2.74681	yes	yes
8328	GFI1B	10688.1	9893.29	92.546	217.659	2.57477	956.344	7.3984	0.62747	transcription factors10a	Hs578T_	65	4	1.19072	1.2762	0.906719	2.97814	2.94498	3.10462	-2.94685	2.77622	yes	#N/A
2675	GFRA2	10239.9	9434.58	96.3292	139.87	1.5062	578.183	2.91105	0.8734	Kinase4a	Hs578T_	87	4	-0.044606	-0.0655679	0.782252	-3.082	-3.70342	-3.24391	6.7941	-4.29694	#N/A	#N/A
2692	GHRHR	11501.1	10635.3	108.882	150.815	1.42607	691.682	3.60445	0.793447	GPCR3a	Hs578T_	166	4	0.280439	0.184072	2.62485	-2.96775	-4.33125	-2.36846	3.89882	-3.58125	yes	#N/A
2693	GHSR	15332.2	14424.2	120.847	177.83	1.45913	900.848	4.65427	0.788703	GPCR1a	Hs578T_	61	3	3.98954	3.83461	5.0046	-1.31185	-4.1912	0.383594	3.90086	-2.2059	#N/A	#N/A
10755	GIPC1	12004.8	11084.7	105.033	161.487	1.54027	712.805	3.83512	0.808373	Adhesome3a	Hs578T_	201	4	2.66203	2.53661	3.59531	-1.81052	-3.74953	-1.24083	4.02853	-2.63681	#N/A	#N/A
2696	GIPR	12562.6	11746.9	105.382	185.569	1.86305	916.79	6.22408	0.723152	GPCR4a	Hs578T_	213	4	1.11137	1.07188	1.96186	-0.965269	-2.09472	0.478729	1.531	0.0553214	#N/A	#N/A
28964	GIT1	9758.65	9053.83	82.6077	189.426	2.4283	731.436	4.81924	0.726739	Endo1a	Hs578T_	370	8	-1.07767	-1.05968	-1.71924	-1.0043	0.572801	-2.01696	2.66523	-2.18029	yes	#N/A
28964	GIT1	9540.96	8811.32	85.889	174.779	2.15807	736.176	4.91847	0.737365	Adhesome2a	Hs578T_	171	4	-0.434471	-0.376444	-0.766295	-0.858405	-0.276947	-0.901685	1.56548	-1.20543	#N/A	#N/A
9815	GIT2	11105.7	10266.5	92.2482	180.26	2.12092	704.365	3.92105	0.772405	Adhesome3b	Hs578T_	222	4	1.55918	1.50923	0.706004	-0.440315	-0.484321	-1.35501	2.78315	-2.51785	yes	#N/A
9815	GIT2	12528.7	11717.6	100.902	178.367	1.80028	730.985	3.82983	0.786086	Endo1a	Hs578T_	284	8	1.34307	1.29144	1.0998	-1.73717	-2.7091	-2.08015	4.84286	-3.52762	#N/A	#N/A
2697	GJA1	9799.23	9087.89	90.7268	165.635	1.91155	725.18	4.78163	0.749445	Adhesome6a	Hs578T_	255	4	-0.0477456	0.023453	0.367856	-1.54252	-1.652	-1.0717	1.99769	-1.40458	#N/A	#N/A
2702	GJA5	15238.3	14325	114.661	220.931	2.06238	1023.46	5.9994	0.71452	Adhesome6a	Hs578T_	77	4	6.57222	6.56749	5.79236	2.43222	-0.804896	3.23986	0.801087	0.187325	#N/A	#N/A
2705	GJB1	7023.4	6407.57	75.5174	134.958	1.86805	520.09	3.3294	0.80801	Adhesome6b	Hs578T_	129	4	-3.47563	-3.36463	-3.06192	-3.77079	-1.89653	-4.02604	4.00871	-3.28771	#N/A	#N/A
2706	GJB2	7116.93	6398.73	81.2029	114.618	1.42257	471.383	2.60162	0.867298	Adhesome6a	Hs578T_	144	4	-3.4037	-3.41443	-1.8082	-5.25877	-4.40751	-4.78036	6.07488	-4.26555	yes	#N/A
2710	GK	13886.3	13046.2	113.29	188.084	1.71727	870.759	4.5992	0.7451	Kinase4a	Hs578T_	104	4	3.67588	3.53597	4.44972	0.242634	-2.52131	0.971526	1.51906	-1.50809	#N/A	#N/A
2712	GK2	8113.97	7402.42	83.0433	162.269	2.06438	758.643	6.56085	0.691785	Kinase4a	Hs578T_	89	4	-2.22967	-2.10554	-1.77142	-1.54011	-0.496587	-0.64452	-0.672717	1.73155	#N/A	#N/A
2735	GLI	6340.37	5671.53	64.9638	151.581	2.46775	535.062	3.8386	0.776393	transcription factors3a	Hs578T_	275	4	-4.56162	-4.58401	-6.31391	-2.29346	2.1683	-3.05006	1.90059	-1.53495	yes	#N/A
2736	GLI2	9385.64	8586.44	91.8475	141.492	1.5741	543.881	2.74832	0.8431	transcription factors3a	Hs578T_	273	4	-0.482065	-0.513832	0.828092	-3.10948	-4.36137	-2.93793	4.09025	-2.85734	yes	#N/A
2737	GLI3	11204.7	10361.8	106.17	139.949	1.32855	533.899	2.24825	0.895837	transcription factors3a	Hs578T_	228	4	1.92845	1.95212	4.61917	-3.13939	-6.13547	-3.05713	5.83586	-3.47312	#N/A	#N/A
84662	GLIS2	13334.7	12448.1	107.339	198.182	1.94138	954.689	6.28887	0.705148	Transcription Factors18a	Hs578T_	133	4	2.00121	1.91287	2.16565	0.0173215	-1.65478	1.75312	-0.0460345	1.48245	#N/A	#N/A
2740	GLP1R	9277.84	8523.97	94.1193	134.162	1.44	601.607	3.23895	0.836858	GPCR4a	Hs578T_	154	4	-1.64851	-1.67193	-0.0683456	-3.93226	-4.23787	-3.51546	5.35227	-4.07489	yes	#N/A
9340	GLP2R	13648	12827.9	109.195	178.516	1.69015	839.979	4.8158	0.777872	GPCR 5a	Hs578T_	97	4	2.15652	2.10739	2.72613	-1.34735	-2.95724	-0.449154	3.37418	-1.81178	#N/A	#N/A
26205	GMEB2	9019.09	8263.63	86.6572	146.62	1.84567	595.824	3.9441	0.80456	Transcription Factors14b	Hs578T_	61	3	-2.49009	-2.5521	-2.07208	-3.98762	-2.43673	-3.44938	4.09178	-2.5393	#N/A	#N/A
2764	GMFB	11819.7	11056.1	100.263	214.199	2.30602	1121.05	9.19623	0.607368	Kinase4a	Hs578T_	140	4	1.64873	1.60763	2.02223	2.06585	0.894642	4.58251	-4.1437	6.06854	#N/A	#N/A
9535	GMFG	11391.4	10485.6	103.017	155.046	1.53412	679.005	3.51182	0.7979	Kinase4a	Hs578T_	99	4	1.07111	0.939989	2.20975	-2.04542	-3.57387	-1.79349	3.68887	-3.30226	#N/A	#N/A
2768	GNA12	12783.9	11891.3	109.785	167.957	1.53905	714.481	3.78457	0.808385	CustomGPCR_1d	Hs578T_	149	4	3.11953	3.04492	4.24794	-0.928264	-3.75158	-1.28312	4.24896	-3.09398	#N/A	#N/A
10672	GNA13	10685.3	9880.8	102.72	154.121	1.55727	767.59	4.86492	0.76543	Adhesome3a	Hs578T_	234	4	1.05596	1.03399	3.09011	-2.34115	-3.65375	-0.429786	2.5421	-1.2827	#N/A	#N/A
2770	GNAI1	5624.41	5010.1	66.7503	124.189	1.9523	486.186	3.5724	0.796957	CustomGPCR_1d	Hs578T_	321	4	-4.66761	-4.52379	-5.46953	-4.18794	-0.847698	-4.77118	3.79624	-3.43785	yes	#N/A
2771	GNAI2	10920.4	10167.7	100.186	164.133	1.6814	756.347	4.55575	0.759023	CustomGPCR_2d	Hs578T_	257	4	1.17583	1.22782	2.15391	-1.15695	-2.74746	-0.560272	2.29074	-1.83988	#N/A	#N/A
2773	GNAI3	9575.11	8837.59	93.4401	150.179	1.65117	607.793	3.3756	0.81662	CustomGPCR_2d	Hs578T_	187	4	-0.256353	-0.209539	0.661021	-2.23656	-2.95283	-2.87939	4.57713	-3.75699	#N/A	#N/A
2776	GNAQ	5446.14	4901.31	70.8251	100.888	1.4464	380.727	2.2566	0.88174	CustomGPCR_2d	Hs578T_	157	4	-4.90754	-4.68679	-4.56473	-6.03524	-4.41676	-6.42936	7.15529	-5.57431	yes	#N/A
2778	GNAS	8103.06	7389.99	81.478	152.37	1.9483	661.392	4.85887	0.748405	CustomGPCR_2d	Hs578T_	344	4	-1.96984	-1.89956	-2.13918	-2.04899	-0.874272	-2.04192	1.8679	-1.34746	#N/A	#N/A
2780	GNAT2	7432.89	6731.08	76.3006	131.321	1.74	489.563	2.73705	0.8614	GPCR4a	Hs578T_	91	4	-3.2076	-3.20146	-3.29044	-4.09085	-2.65676	-4.95394	6.21545	-4.84966	#N/A	#N/A
2782	GNB1	11666.6	10822.8	91.4984	197.704	2.35243	814.293	5.01917	0.724357	CustomGPCR_1d	Hs578T_	95	4	2.12384	2.08191	0.158859	1.59097	1.95468	0.385265	0.914741	-1.08793	#N/A	#N/A
2783	GNB2	12460	11588.8	109.393	176.98	1.66968	908.339	5.8846	0.73574	CustomGPCR_2d	Hs578T_	172	4	2.93326	2.86995	4.20499	-0.102449	-2.8398	1.85889	1.36464	0.320821	#N/A	#N/A
10399	GNB2L1	8376.52	7538.56	83.7173	156.309	1.95585	624.751	4.15895	0.768745	Adhesome3b	Hs578T_	138	4	-1.81501	-1.94161	-1.22353	-2.18582	-1.41331	-2.51309	2.65419	-2.20492	#N/A	#N/A
2784	GNB3	8855.5	8096.09	78.9287	211.177	3.0873	894.043	8.0333	0.622227	CustomGPCR_2d	Hs578T_	280	4	-1.29856	-1.26936	-2.76911	2.32063	7.17212	1.46323	-3.12918	3.8031	yes	yes
59345	GNB4	6417.7	5799.41	78.4897	109.492	1.41745	384.046	1.95827	0.90011	CustomGPCR_1d	Hs578T_	307	4	-3.81339	-3.67363	-2.80283	-5.36863	-4.61725	-6.36423	7.88321	-6.05748	yes	#N/A
10681	GNB5	8768.05	8005.87	90.0322	140.124	1.5642	634.84	3.93447	0.798612	CustomGPCR_2d	Hs578T_	167	4	-1.39158	-1.36834	-0.21457	-3.16216	-3.56365	-2.5897	3.86535	-2.85394	#N/A	#N/A
10020	GNE	5719.03	5190.41	69.5138	114.9	1.68635	436.701	2.78882	0.848597	Kinase4a	Hs578T_	157	4	-4.66404	-4.30825	-4.57639	-4.81151	-2.669	-5.28342	5.77542	-4.50263	yes	#N/A
2790	GNG10	14813.9	14096.1	110.807	218.614	2.08672	1000.53	5.79307	0.700937	CustomGPCR_2d	Hs578T_	104	4	5.62037	5.77548	4.57569	3.02961	0.123383	3.15057	-0.00316166	0.161274	#N/A	#N/A
2791	GNG11	11092.5	10296.7	98.621	170.936	1.76165	764.075	4.67977	0.762902	CustomGPCR_2d	Hs578T_	104	4	1.43589	1.43919	1.87027	-0.764286	-2.14847	-0.521498	2.45112	-1.64369	#N/A	#N/A
55970	GNG12	8743.4	8011.61	92.3376	129.075	1.412	509.386	2.64272	0.861287	CustomGPCR_1d	Hs578T_	205	4	-1.26065	-1.2054	0.3156	-3.8309	-4.66157	-4.40952	6.34409	-4.94468	yes	#N/A
51764	GNG13	8336.94	7580.33	81.0826	153.959	1.9724	593.776	3.64208	0.79221	CustomGPCR_2d	Hs578T_	185	4	-1.72913	-1.70703	-2.29057	-1.88813	-0.722363	-3.12114	3.60776	-3.32405	#N/A	#N/A
54331	GNG2	11818.7	10945.9	96.6151	187.844	1.96917	829.426	5.04413	0.746915	CustomGPCR_2d	Hs578T_	105	4	1.90631	1.83749	1.24729	0.538188	-0.713282	0.444287	1.81568	-1.04967	#N/A	#N/A
2785	GNG3	11438.7	10571	101.706	162.78	1.656	739.284	4.4786	0.788912	CustomGPCR_2d	Hs578T_	107	4	1.86939	1.7969	2.5101	-1.22047	-2.9264	-0.850494	3.48248	-1.96943	#N/A	#N/A
2786	GNG4	11309.1	10521.1	98.8743	157.081	1.63085	677.418	3.46945	0.80417	CustomGPCR_1d	Hs578T_	119	4	1.77005	1.78604	1.9007	-1.63491	-3.10366	-1.73962	4.07907	-3.60327	#N/A	#N/A
2788	GNG7	15428.2	14549	119.474	182.166	1.54402	720.153	3.191	0.821355	CustomGPCR_2d	Hs578T_	66	4	6.12261	6.07676	6.49609	0.233621	-3.7225	-1.10684	4.76182	-4.0547	#N/A	#N/A
94235	GNG8	17744.2	16745	125.145	220.758	1.87852	1050.61	5.30962	0.726718	CustomGPCR_2d	Hs578T_	72	4	8.15795	8.03578	7.57427	2.94448	-1.34331	3.70559	1.0225	-0.623778	#N/A	#N/A
2792	GNGT1	12997.4	12134.1	101.206	204.361	2.05977	985.833	6.73547	0.69434	CustomGPCR_2d	Hs578T_	115	4	3.41704	3.36789	2.30376	2.00979	-0.0965592	3.00056	-0.275346	1.70123	#N/A	#N/A
2793	GNGT2	10369.1	9528.4	96.3435	152.903	1.64957	659.283	3.6356	0.822175	CustomGPCR_2d	Hs578T_	182	4	0.698358	0.638056	1.32244	-1.93883	-2.98229	-2.00489	4.79026	-3.33175	#N/A	#N/A
2798	GNRHR	6430.31	5848.47	77.7774	112.076	1.4847	452.368	2.64648	0.848762	GPCR 5a	Hs578T_	189	4	-4.06283	-3.96669	-3.01777	-5.20747	-3.98247	-5.41019	5.73405	-4.88889	yes	#N/A
151306	GPBAR1	10133.7	9446.93	93.7166	169.084	1.88187	784.675	5.14432	0.724715	GPCR 5a	Hs578T_	200	4	-0.889474	-0.84493	-0.105327	-1.90697	-1.96204	-1.17385	1.52616	-1.35965	#N/A	#N/A
10082	GPC6	6067.12	5480.64	71.2007	117.365	1.71102	471.59	3.17148	0.830485	Adhesome3b	Hs578T_	153	4	-4.6906	-4.55764	-4.0768	-5.04308	-2.78821	-4.74145	4.78559	-3.49594	yes	#N/A
2822	GPLD1	13486.4	12716.7	110.136	224.098	2.15393	1139.1	8.19857	0.611692	CustomGPCR_1d	Hs578T_	180	4	4.05848	4.126	4.35585	3.60647	0.567343	5.38836	-3.5483	4.07293	#N/A	#N/A
11245	GPR	8660.31	7865.63	87.6217	128.962	1.5428	495.614	2.44387	0.8835	GPCR4a	Hs578T_	87	4	-2.19061	-2.25052	-1.22953	-4.24471	-3.7423	-4.88291	6.94723	-5.24773	yes	#N/A
2825	GPR1	11109.5	10249.7	92.2867	185.486	2.10315	780.775	4.88743	0.749757	GPCR2a	Hs578T_	215	4	0.0629836	-0.0592569	-0.344173	-0.924722	-0.750794	-1.20652	2.38093	-1.69704	yes	#N/A
2834	GPR10	16782.4	15853.6	120.458	211.766	1.7943	965.542	4.83795	0.755525	GPCR 5a	Hs578T_	98	4	4.99488	4.86107	4.76973	0.612407	-2.37186	1.16132	2.58786	-1.78915	#N/A	#N/A
83550	GPR101	11112.2	10337.9	94.7229	166.524	1.7909	703.393	3.88783	0.789697	GPCR2a	Hs578T_	112	3	0.103404	0.0594949	0.21773	-1.97133	-2.39449	-2.15795	3.84709	-3.26518	#N/A	#N/A
84109	GPR103	8032.54	7354.05	77.7408	190.364	2.68237	825.111	7.51627	0.63613	GPCR3a	Hs578T_	200	4	-2.71555	-2.67795	-3.00562	-0.630898	2.37699	-0.653675	-1.49656	2.06139	#N/A	#N/A
57720	GPR107	9002.11	8197.5	93.5268	128.435	1.3956	543.506	2.76635	0.849032	GPCR 5a	Hs578T_	156	4	-1.98309	-2.03689	-0.188236	-4.2877	-4.52271	-4.28379	5.80727	-4.80943	yes	#N/A
56927	GPR108	11811.9	11041.4	98.8424	165.665	1.768	705.208	3.64755	0.821745	GPCR4a	Hs578T_	171	4	0.727459	0.68462	0.858882	-2.06158	-2.49965	-2.16016	4.83146	-3.45256	#N/A	#N/A
338442	GPR109A	7718.23	6921.27	85.5028	117.915	1.37037	454.045	2.3313	0.89055	GPCR3a	Hs578T_	122	4	-2.96422	-3.04804	-1.57537	-4.88099	-4.63338	-5.40693	7.19727	-5.41527	yes	#N/A
8843	GPR109B	7535.02	6857.73	81.3412	131.359	1.6669	534.444	3.38647	0.825638	GPCR 5a	Hs578T_	219	4	-3.22225	-3.17509	-2.38668	-4.11218	-3.07539	-4.39968	5.01651	-3.95225	yes	#N/A
266977	GPR110	8571.79	7844.69	92.8468	124.963	1.3728	509.479	2.68342	0.867767	GPCR4a	Hs578T_	168	4	-2.2956	-2.29258	-0.297598	-4.47805	-4.61725	-4.7094	6.44696	-4.92455	yes	#N/A
222611	GPR111	10412	9635.46	87.6411	194.413	2.3903	744.117	4.72752	0.726275	GPCR1a	Hs578T_	80	4	-0.413196	-0.490181	-1.09128	-0.380063	0.781412	-1.62374	1.50226	-1.74296	yes	#N/A
139378	GPR112	15127.1	14199.8	117.731	180.539	1.5166	886.852	4.86047	0.79037	GPCR1a	Hs578T_	85	3	4.31471	4.0667	4.6032	-1.06266	-3.81001	0.32167	3.86708	-1.69965	#N/A	#N/A
165082	GPR113	8440.7	7732.64	80.3008	159.49	2.1499	649.587	4.41662	0.762087	GPCR4a	Hs578T_	192	4	-2.43064	-2.4154	-2.6423	-2.44827	-0.441061	-2.90973	2.78782	-2.36752	#N/A	#N/A
221188	GPR114	10059	9412.18	82.2695	183.979	2.33235	698.108	4.13862	0.769277	GPCR1a	Hs578T_	168	4	-0.802304	-0.73946	-2.13216	-0.989707	0.482591	-2.22577	2.95985	-2.6463	yes	yes
221393	GPR115	15533.2	14768.9	116.519	268.477	2.59715	1320.27	9.70562	0.56299	GPCR4a	Hs578T_	126	4	3.7514	3.7772	4.05803	3.90142	1.8573	5.71716	-4.04278	5.40429	yes	#N/A
139760	GPR119	7723.5	7108.6	79.7763	140.322	1.81505	542.772	3.23593	0.82212	GPCR4a	Hs578T_	199	4	-2.9712	-2.89279	-2.64045	-3.56308	-2.26612	-4.26128	4.82738	-4.06164	#N/A	#N/A
2835	GPR12	9545.14	8711.61	93.5136	140.189	1.52267	609.746	3.30557	0.841973	GPCR1a	Hs578T_	108	3	-1.27007	-1.37382	-0.0548524	-3.52955	-3.84008	-3.36597	5.71867	-4.14991	#N/A	#N/A
338557	GPR120	10392.9	9679.21	96.7226	206.288	2.30295	1062.41	9.61998	0.591615	GPCR1a	Hs578T_	146	4	-0.700168	-0.666314	0.427794	0.324556	0.426753	2.43696	-3.15218	5.43508	#N/A	#N/A
84435	GPR123	11613	10827.8	105.605	181.973	1.8139	975.193	6.92125	0.63365	GPCR4a	Hs578T_	80	4	0.413492	0.379516	2.05986	-1.13648	-2.28114	1.30671	-1.62724	1.37746	#N/A	#N/A
25960	GPR124	9081.99	8410.56	81.3019	182.789	2.42938	815.756	6.42455	0.701978	GPCR2a	Hs578T_	174	4	-1.79299	-1.74745	-2.34313	-1.09345	0.953098	-0.773475	0.728358	0.492441	#N/A	#N/A
166647	GPR125	9637.68	8779.02	96.365	146.36	1.54323	659.39	3.88317	0.783283	GPCR3a	Hs578T_	155	4	-1.22798	-1.35166	0.426157	-3.22162	-3.7496	-2.77048	3.56242	-3.19657	#N/A	#N/A
57211	GPR126	7766.25	7056.79	87.7958	117.071	1.31912	460.904	2.2837	0.875047	GPCR3a	Hs578T_	226	4	-2.9219	-2.91864	-1.17579	-4.9255	-4.88393	-5.31812	6.65613	-5.47243	yes	#N/A
84873	GPR128	9820.42	8823.33	88.1574	162.332	1.91785	641.779	3.675	0.80132	GPCR2a	Hs578T_	110	4	-1.05514	-1.30513	-1.08392	-2.24973	-1.67891	-2.97222	4.08784	-3.37125	#N/A	#N/A
29933	GPR132	11548.4	10718.4	94.5579	200.043	2.2799	835.277	5.22785	0.717388	GPCR3a	Hs578T_	112	4	0.438934	0.352395	0.0541498	-0.0839498	0.216402	-0.527706	1.31295	-1.30982	#N/A	#N/A
283383	GPR133	8677.71	8002.78	79.3566	171.431	2.3378	718.289	5.15	0.735537	GPCR4a	Hs578T_	146	4	-2.04301	-2.02355	-2.67605	-1.73757	0.479433	-1.99284	1.87664	-1.27561	#N/A	#N/A
64582	GPR135	11023.3	10235.9	92.3074	215.107	2.39292	975.138	7.38448	0.654735	GPCR2a	Hs578T_	142	4	-0.143726	-0.175624	-0.35668	0.783163	0.745409	1.25598	-0.833808	1.84117	#N/A	#N/A
124274	GPR139	12010.3	11321.2	100.744	223.654	2.48732	1065.33	8.1565	0.60357	GPCR3a	Hs578T_	168	4	0.73691	0.797435	1.17987	1.28697	1.2656	2.43349	-2.6283	3.02805	yes	#N/A
353345	GPR141	7372.59	6643.27	87.0636	117.165	1.34092	513.551	3.2567	0.832305	GPCR2a	Hs578T_	93	4	-3.23602	-3.26037	-1.29672	-4.90838	-4.7505	-4.6149	5.1546	-3.97274	yes	#N/A
4935	GPR143	9182.77	8532.57	91.8469	140.464	1.55067	607.477	3.4717	0.809182	GPCR 5a	Hs578T_	272	4	-1.63295	-1.58113	-0.442797	-3.54321	-3.63134	-3.41231	4.36949	-3.66724	#N/A	#N/A
347088	GPR144	10580.2	9730.77	103.733	134.919	1.33007	577.519	2.82508	0.875297	GPCR3a	Hs578T_	138	4	-0.386614	-0.503329	1.75192	-3.87542	-4.83307	-3.80944	6.67148	-4.67877	yes	yes
84539	GPR145	8015.42	7403.78	86.943	131.46	1.52133	553.703	3.29877	0.81323	GPCR3a	Hs578T_	209	4	-2.62702	-2.55073	-1.28925	-4.08155	-3.84145	-4.11485	4.55687	-3.99829	yes	#N/A
115330	GPR146	7086.66	6545.57	78.9035	116.41	1.5148	469.109	2.68515	0.870865	GPCR4a	Hs578T_	141	4	-3.59879	-3.44478	-2.8258	-4.98803	-3.89127	-5.22485	6.55529	-4.88789	yes	#N/A
64106	GPR147	8850.3	8033.63	86.8638	163.304	1.99017	655.527	4.19287	0.75178	GPCR2a	Hs578T_	113	3	-1.92756	-2.00968	-1.25919	-2.18601	-1.41464	-2.77708	2.59554	-2.8247	#N/A	#N/A
344561	GPR148	11627	10786.5	98.6151	199.328	2.21675	889.44	5.73215	0.716527	GPCR2a	Hs578T_	106	4	0.38877	0.317248	0.748639	-0.151088	-0.251058	0.145977	1.29038	-0.608403	#N/A	#N/A
344758	GPR149	7627.59	7051.71	83.2365	130.477	1.63092	527.539	3.0935	0.822885	GPCR3a	Hs578T_	268	4	-3.06002	-2.93956	-2.01192	-4.14014	-3.21677	-4.45799	4.86674	-4.27463	yes	#N/A
2838	GPR15	11159.8	10313.2	101.043	158.996	1.62695	712.096	4.00593	0.794795	GPCR3a	Hs578T_	166	4	0.0521058	-0.0425743	1.22495	-2.47648	-3.25016	-2.10036	3.94499	-3.01837	#N/A	#N/A
134391	GPR151	9006.83	8201.96	92.3628	131.07	1.41413	601.525	3.44203	0.833675	GPCR3a	Hs578T_	170	4	-2.00526	-2.05806	-0.423718	-4.1328	-4.39588	-3.55921	5.2734	-3.89149	yes	#N/A
390212	GPR152	5743.29	5234.73	71.4379	113.1	1.63643	474.135	3.4882	0.818385	GPCR2a	Hs578T_	299	4	-4.65546	-4.50469	-4.11677	-5.15841	-3.23328	-5.14748	4.73208	-3.75917	yes	#N/A
387509	GPR153	8392.74	7609.41	83.6801	142.606	1.83213	621.598	4.0018	0.79039	GPCR3a	Hs578T_	149	4	-2.41514	-2.4664	-1.93675	-3.42621	-2.17428	-3.26069	3.76553	-3.00567	#N/A	#N/A
387129	GPR154	8245.26	7552.32	83.2612	147.21	1.8397	600.001	3.8502	0.809677	GPCR2a	Hs578T_	179	4	-2.54419	-2.5204	-2.02062	-3.16184	-2.11015	-3.53835	4.42695	-3.19759	#N/A	#N/A
151556	GPR155	7625.74	6950.96	79.6558	144.68	1.91427	611.322	4.20632	0.766405	GPCR1a	Hs578T_	197	4	-3.00409	-2.97929	-2.62752	-3.30359	-1.73565	-3.37236	2.93221	-2.63767	#N/A	#N/A
80045	GPR157	12394.5	11632.4	113.053	166.657	1.48185	862.992	5.15332	0.746462	GPCR1a	Hs578T_	95	4	1.23907	1.21089	3.45041	-2.01498	-4.02738	-0.138759	2.2527	-1.31593	#N/A	#N/A
57512	GPR158	11980.2	11206.6	96.7115	211.003	2.3455	953.67	6.57685	0.68247	GPCR2a	Hs578T_	179	4	0.681139	0.66871	0.448849	0.526029	0.432755	0.973839	0.11641	0.635475	#N/A	#N/A
440435	GPR158L1	9183.48	8364.4	93.1011	142.764	1.55455	658.203	4.0074	0.776287	GPCR3a	Hs578T_	316	4	-1.5849	-1.68843	-0.178491	-3.3983	-3.61429	-2.76179	3.26164	-2.92727	#N/A	#N/A
26996	GPR160	8657.72	8009.34	85.3198	157.183	1.86753	687.05	4.6525	0.756522	GPCR1a	Hs578T_	93	4	-2.17612	-2.1051	-1.62983	-2.58316	-1.99981	-2.40896	2.58187	-1.9711	#N/A	#N/A
23432	GPR161	8769.86	7944.21	88.6497	143.925	1.73282	599.335	3.51697	0.80786	GPCR2a	Hs578T_	147	4	-1.92652	-2.04232	-0.989384	-3.32565	-2.6791	-3.49766	4.28845	-3.56697	#N/A	#N/A
2840	GPR17	9303.19	8656.33	88.8147	164.547	1.947	705.166	4.68115	0.744102	GPCR3a	Hs578T_	285	4	-1.55387	-1.48812	-1.01389	-2.12791	-1.51142	-2.17445	2.15724	-1.98755	#N/A	#N/A
29909	GPR171	13122.3	12488.8	99.4268	227.667	2.36498	976.478	6.2666	0.662858	GPCR2a	Hs578T_	115	4	1.85055	1.94553	1.04733	1.54177	0.577343	1.33048	-0.641378	0.375587	#N/A	#N/A
54328	GPR173	9092.61	8414.01	86.9573	166.573	1.9959	680.806	4.52367	0.764505	GPCR3a	Hs578T_	305	4	-1.69986	-1.66709	-1.31868	-2.01094	-1.27978	-2.47976	2.86384	-2.2046	#N/A	#N/A
84636	GPR174	8433.91	7641.44	78.057	187.438	2.6747	817.267	6.8933	0.667265	GPCR3a	Hs578T_	65	4	-2.2377	-2.31543	-2.84941	-0.808851	2.16249	-0.725367	-0.478444	1.20979	#N/A	#N/A
131601	GPR175	11753.6	10967.2	98.9092	192.021	2.065	874.335	5.87332	0.718792	GPCR2a	Hs578T_	244	4	0.546286	0.507067	0.836506	-0.54694	-0.951956	-0.0215141	1.32906	-0.334474	#N/A	#N/A
2842	GPR19	10003.7	9325.65	88.147	226.772	2.84195	945.364	7.92408	0.613402	GPCR1a	Hs578T_	181	4	-0.944732	-0.904592	-1.05202	1.44447	2.93887	0.880976	-2.19461	2.56447	yes	#N/A
2826	GPR2	9164.74	8498.29	92.0988	133.712	1.45252	538.049	2.64907	0.853012	GPCR4a	Hs578T_	290	4	-1.74637	-1.69314	-0.392844	-3.96814	-4.21391	-4.32749	5.88833	-4.92364	yes	#N/A
2843	GPR20	10635.1	9762.15	94.917	157.35	1.69525	651.988	3.42145	0.80819	GPCR 5a	Hs578T_	164	4	-0.477528	-0.590549	0.0825492	-2.59006	-2.92254	-2.87445	4.3963	-3.83492	#N/A	#N/A
2844	GPR21	6117.6	5367.48	77.1425	106.191	1.38537	426.938	2.49687	0.867967	GPCR4b	Hs578T_	119	3	-4.41127	-4.45375	-3.0736	-5.54575	-4.60397	-5.74693	6.64815	-5.392	yes	#N/A
2845	GPR22	9990.38	9209.05	98.0033	145.91	1.52778	727.583	4.4787	0.77242	GPCR4a	Hs578T_	170	4	-1.01215	-1.06019	0.680094	-3.25864	-3.82314	-1.91145	3.16671	-2.34395	#N/A	#N/A
2846	GPR23	7142.64	6583.46	82.9519	114.371	1.39977	451.056	2.373	0.879775	GPCR3a	Hs578T_	150	4	-3.43663	-3.31329	-2.02185	-5.08911	-4.49961	-5.43708	6.83764	-5.32488	yes	#N/A
2847	GPR24	7261.46	6604.39	81.5688	121.228	1.53032	536.212	3.45032	0.83171	GPCR 5a	Hs578T_	78	4	-3.59282	-3.52015	-2.45063	-4.71992	-3.7639	-4.41178	5.20034	-3.91232	yes	#N/A
2849	GPR26	9274.53	8635.69	92.0194	147.5	1.65372	634.75	3.71777	0.78652	GPCR1a	Hs578T_	285	4	-1.62235	-1.54459	-0.42925	-3.16239	-3.14514	-3.09982	3.66657	-3.44543	#N/A	#N/A
2827	GPR3	13270.7	12588.9	106.835	202.119	1.97758	953.61	6.2899	0.692562	GPCR3a	Hs578T_	147	4	2.06424	2.10499	2.34263	0.0631012	-1.40392	1.01586	0.45985	0.259094	#N/A	#N/A
2852	GPR30	6443.34	5630.17	81.1222	107.995	1.3711	422.741	2.39553	0.869395	Adhesome6a	Hs578T_	176	4	-4.28907	-4.42288	-1.87318	-5.74322	-4.70448	-5.4799	6.13377	-4.52166	yes	#N/A
2852	GPR30	8201.19	7454.56	85.0602	139.176	1.69765	558.202	3.34508	0.81778	GPCR1a	Hs578T_	134	4	-2.51068	-2.53442	-1.69463	-3.62273	-2.86108	-4.05041	4.6742	-3.85724	#N/A	#N/A
2853	GPR31	11083.9	10383.5	97.3476	197.616	2.17813	893.148	6.3142	0.653755	Adhesome6a	Hs578T_	156	4	1.5261	1.65325	1.87558	0.791369	-0.157445	1.38119	-1.31125	0.609112	#N/A	#N/A
2853	GPR31	12569.3	11835.8	104.257	184.018	1.80275	841	4.70603	0.728405	GPCR4a	Hs578T_	185	4	1.10147	1.13665	1.74551	-1.04842	-2.36006	-0.474378	1.67981	-2.00506	#N/A	#N/A
2854	GPR32	6721.82	5968.95	77.6193	122.348	1.65505	480.838	3.05692	0.841945	GPCR4a	Hs578T_	159	4	-3.80279	-3.8546	-2.9734	-4.64082	-3.21134	-5.06831	5.59269	-4.4044	yes	#N/A
2857	GPR34	10422.7	9651.81	94.7002	191.914	2.2079	887.426	6.6548	0.66021	GPCR1a	Hs578T_	179	4	-0.434899	-0.491701	0.144506	-0.487846	-0.0763794	0.226543	-0.804445	1.06684	#N/A	#N/A
2859	GPR35	12039	11112.1	98.3804	179.275	1.95887	891.735	5.65565	0.745675	GPCR4a	Hs578T_	76	4	0.707013	0.560749	0.780434	-1.32774	-1.63315	0.174303	2.28219	-0.694879	#N/A	#N/A
2861	GPR37	9072.04	8400.9	91.0745	146.704	1.6559	611.554	3.4999	0.78823	GPCR4a	Hs578T_	200	4	-1.90322	-1.84067	-0.622804	-3.23065	-3.15622	-3.39742	3.70706	-3.70288	#N/A	#N/A
2863	GPR39	4365.67	3863.03	61.5078	96.0087	1.56793	356.994	2.54817	0.868857	GPCR2a	Hs578T_	149	4	-5.87231	-5.71955	-5.92824	-6.16574	-3.61741	-6.66144	6.48465	-5.16206	yes	yes
2828	GPR4	11761.6	10992.8	108.53	152.628	1.41875	720.653	3.80753	0.793002	GPCR3a	Hs578T_	201	4	0.485218	0.476719	2.54481	-2.86682	-4.37989	-2.01323	3.90441	-3.35004	yes	#N/A
2865	GPR41	9860.58	9111.42	93.9413	151.712	1.67558	638.146	3.49313	0.795998	GPCR1a	Hs578T_	131	4	-0.875223	-0.933163	0.0520182	-2.86267	-2.97198	-3.00116	3.91535	-3.6404	#N/A	#N/A
2866	GPR42	10784.8	9952.59	99.6629	154.634	1.58807	667.637	3.6602	0.808933	GPCR 5b	Hs578T_	86	3	-0.271672	-0.347429	1.0259	-2.68272	-3.46312	-2.62728	4.5373	-3.58295	#N/A	#N/A
2867	GPR43	9052.81	8418.44	86.8661	220.411	2.75378	999.401	9.70672	0.554425	GPCR2a	Hs578T_	208	4	-1.63088	-1.57834	-1.24619	1.13521	2.644	1.59946	-4.24166	5.11743	yes	#N/A
11251	GPR44	12629.1	11841.9	101.656	206.088	2.14507	996.918	6.6702	0.67432	GPCR3a	Hs578T_	129	4	1.45876	1.41288	1.39767	0.306841	-0.512211	1.60712	-0.256626	0.999757	#N/A	#N/A
11250	GPR45	7843.3	7177.72	78.3943	161.232	2.23727	656.869	5.06865	0.730398	GPCR3a	Hs578T_	85	4	-2.77099	-2.73582	-2.84195	-2.34168	-0.0891784	-2.80467	1.73947	-1.55802	#N/A	#N/A
55366	GPR48	11087.5	10309.3	100.14	156.796	1.61678	761.505	4.50275	0.775242	GPCR2a	Hs578T_	137	4	-0.012	-0.0535986	1.06069	-2.60289	-3.30654	-1.45934	3.23806	-2.26287	#N/A	#N/A
9248	GPR50	8407.88	7763.09	89.5948	130.275	1.46178	516.77	2.7813	0.870173	GPCR2a	Hs578T_	91	4	-2.26719	-2.22201	-0.803321	-4.15189	-4.15122	-4.5881	6.49151	-4.75646	yes	#N/A
9568	GPR51	8183.49	7482.43	89.0875	132.349	1.50028	540.914	3.1426	0.84012	GPCR1a	Hs578T_	124	4	-2.53592	-2.5285	-0.912675	-4.03872	-3.97203	-4.2886	5.51142	-4.20701	yes	yes
9293	GPR52	11061.3	10341.6	97.3684	168.047	1.79595	723.172	4.19643	0.77619	GPCR2a	Hs578T_	181	4	0.104391	0.0955511	0.606852	-1.90497	-2.30168	-1.89936	3.18801	-2.53485	#N/A	#N/A
84634	GPR54	8053.5	7377.84	77.1851	161.977	2.1853	702.237	5.6058	0.742617	GPCR4a	Hs578T_	200	4	-2.76827	-2.72559	-3.16691	-2.32959	-0.32594	-2.26025	2.21325	-0.79577	#N/A	#N/A
9290	GPR55	9033.29	8359.48	85.8381	158.871	1.99665	713.896	4.9114	0.75822	GPCR 5a	Hs578T_	155	4	-1.96023	-1.8963	-1.59151	-2.50858	-1.34741	-2.11001	2.70098	-1.77081	#N/A	#N/A
9289	GPR56	9993.51	9195.15	88.0878	182.114	2.17643	781.708	5.21497	0.71444	GPCR4b	Hs578T_	80	3	-0.956641	-1.00983	-1.06587	-1.06613	-0.311348	-1.13571	1.23756	-1.22979	#N/A	#N/A
2830	GPR6	6722.11	6020.77	80.2874	108.994	1.36947	427.073	2.31268	0.895977	GPCR3a	Hs578T_	217	4	-3.84172	-3.84226	-2.51357	-5.40722	-4.6612	-5.75633	7.39039	-5.44903	yes	#N/A
83873	GPR61	13202.7	12243.2	112.127	161.647	1.45445	790.312	4.2456	0.806135	GPCR4a	Hs578T_	90	4	1.97962	1.77817	3.28781	-2.29782	-4.15528	-1.06896	4.28546	-2.60622	#N/A	#N/A
118442	GPR62	8008.63	7375.08	81.9955	138.004	1.73447	600.718	3.97785	0.82458	GPCR4a	Hs578T_	170	4	-2.81275	-2.73616	-2.26491	-3.71796	-2.70587	-3.54142	4.95569	-3.02067	#N/A	#N/A
81491	GPR63	12985.1	12176.7	106.476	185.768	1.80325	909.001	5.55403	0.71564	GPCR1a	Hs578T_	149	4	1.63241	1.58891	2.21268	-0.89663	-2.28075	0.450697	1.14752	-0.629539	#N/A	#N/A
8477	GPR65	8584.62	7792	89.2319	144.857	1.66853	636.532	4.15712	0.757262	GPCR3a	Hs578T_	124	4	-2.1744	-2.24148	-0.962212	-3.27922	-2.9498	-3.05984	2.64938	-2.75288	#N/A	#N/A
8111	GPR68	11743.6	10914.8	102.227	174.543	1.80712	839.416	5.43887	0.71555	GPCR2a	Hs578T_	116	4	0.619781	0.537905	1.44987	-1.56022	-2.2929	-0.45404	1.23634	-0.959919	#N/A	#N/A
2831	GPR7	6796.96	6157.07	78.3166	128.271	1.7225	529.661	3.7242	0.793567	GPCR1a	Hs578T_	61	4	-3.59368	-3.57018	-2.83573	-4.23056	-2.68079	-4.39911	3.79856	-3.3471	#N/A	#N/A
10887	GPR73	9034.39	8242.56	84.316	152.159	1.87227	729.521	5.17435	0.761255	GPCR2a	Hs578T_	154	4	-1.93278	-1.97822	-1.83205	-2.89066	-1.98362	-1.89151	2.77848	-1.31148	#N/A	#N/A
128674	GPR73L1	9170.79	8406.82	91.7158	145.182	1.64373	628.777	3.9136	0.79834	GPCR2a	Hs578T_	161	4	-1.61138	-1.66409	-0.450657	-3.26864	-3.16386	-3.14611	4.05482	-3.10322	#N/A	#N/A
10886	GPR74	8627.72	8024.34	91.5526	125.1	1.40465	486.124	2.28823	0.877172	GPCR 5a	Hs578T_	128	4	-2.16216	-2.0632	-0.487593	-4.46212	-4.4554	-4.98802	6.73105	-5.43798	yes	#N/A
10936	GPR75	9145.06	8614.12	86.8692	232.383	3.00837	982.268	9.0545	0.572085	GPCR4a	Hs578T_	111	4	-1.72851	-1.56026	-1.39346	1.82909	4.15989	1.38129	-3.73046	4.37458	yes	#N/A
27201	GPR78	12046	11270.7	98.3145	199.26	2.1193	867.015	5.60213	0.72412	GPCR 5a	Hs578T_	184	4	0.521449	0.541471	0.598032	-0.17876	-0.690682	-0.174113	1.57844	-0.826897	#N/A	#N/A
2832	GPR8	8778.22	8104.89	88.8522	146.661	1.6823	638.633	4.04162	0.782082	GPCR1a	Hs578T_	206	4	-1.96228	-1.93276	-0.971885	-3.17507	-2.94118	-3.01658	3.44531	-2.86908	#N/A	#N/A
27198	GPR81	6711.21	6090.14	68.4873	145.143	2.21017	565.446	4.02605	0.780697	GPCR1a	Hs578T_	254	4	-3.94177	-3.85397	-4.73249	-3.29758	-0.160157	-4.00142	3.45889	-3.00688	#N/A	#N/A
27197	GPR82	9717.97	8994.31	92.0704	155.179	1.71745	688.928	4.09882	0.770467	GPCR3a	Hs578T_	112	4	-1.27916	-1.26852	-0.451507	-2.69136	-2.72568	-2.40447	3.05828	-2.86482	#N/A	#N/A
10888	GPR83	10510.9	9860.58	91.4258	186.248	2.15875	782.263	4.99775	0.726685	GPCR2a	Hs578T_	149	4	-0.477062	-0.411222	-0.492177	-0.871799	-0.469124	-1.17863	1.55715	-1.51882	yes	#N/A
53831	GPR84	7643.98	7023.11	76.6169	138.464	1.86593	533.225	3.09013	0.830385	GPCR4a	Hs578T_	102	4	-3.01586	-2.94687	-3.23711	-3.6731	-1.99076	-4.39349	5.14159	-4.33036	#N/A	#N/A
54329	GPR85	5182.51	4666.72	69.7488	98.5169	1.42417	411.821	2.7918	0.84388	GPCR3a	Hs578T_	60	3	-5.35463	-5.16263	-4.48881	-6.01408	-4.41511	-5.95384	5.80658	-4.95924	yes	yes
54112	GPR88	11741.8	10990.8	96.7171	216.009	2.40297	976.247	6.96683	0.657265	GPCR3a	Hs578T_	161	4	0.534029	0.53279	0.433352	0.873653	0.856537	1.31585	-0.837127	1.41531	#N/A	#N/A
57121	GPR92	8859.38	8084.34	94.2756	129.761	1.40632	601.055	3.414	0.790587	GPCR3a	Hs578T_	199	4	-1.91404	-1.9673	0.0171821	-4.17396	-4.41339	-3.50084	3.73373	-3.78737	yes	#N/A
222487	GPR97	10944.2	10252.8	87.9016	195.501	2.33398	734.266	4.56548	0.756273	GPCR1a	Hs578T_	193	4	-0.165882	-0.122252	-1.13613	-0.354561	0.426567	-1.82368	2.6108	-2.20072	yes	#N/A
51704	GPRC5B	11994	11250.8	101.729	173.84	1.75852	951.596	6.40838	0.727193	GPCR4a	Hs578T_	92	4	0.727308	0.72582	1.33922	-1.60443	-2.54173	0.992435	1.5924	0.589631	#N/A	#N/A
55890	GPRC5C	11708.2	10902.8	106.633	156.983	1.47805	755.768	4.25412	0.786255	GPCR3a	Hs578T_	184	4	0.533693	0.479995	2.24548	-2.58145	-4.02696	-1.52757	3.60993	-2.60289	yes	#N/A
55507	GPRC5D	6064.81	5503.01	73.6517	125.099	1.73067	566.395	4.74317	0.767645	GPCR4a	Hs578T_	201	4	-4.39585	-4.28437	-3.75491	-4.45913	-2.71052	-3.96872	3.01288	-1.95978	yes	yes
222545	GPRC6A	8398.99	7632.94	81.9607	156.971	2.0184	692.499	4.7828	0.732832	GPCR 5a	Hs578T_	123	4	-2.38596	-2.4284	-2.23431	-2.58386	-1.16793	-2.32503	1.72522	-1.73467	#N/A	#N/A
2885	GRB2	12309.2	11529.8	111.519	163.246	1.50514	921.864	5.99766	0.700613	Endo1a	Hs578T_	206	7	1.00164	0.96645	2.48532	-2.55531	-4.12099	0.120399	1.59687	-0.59509	#N/A	#N/A
2886	GRB7	8506.73	7828.23	84.9679	144.241	1.73365	617.435	3.79805	0.79975	Adhesome6a	Hs578T_	178	4	-1.63141	-1.55969	-0.945804	-3.05005	-2.66631	-2.61613	3.73314	-2.67997	#N/A	#N/A
6011	GRK1	8030.05	7173.13	89.0426	120.641	1.3802	477.85	2.52268	0.866858	GPCR2a	Hs578T_	115	4	-2.66862	-2.78951	-0.971405	-4.71008	-4.53726	-5.09497	6.37286	-5.12346	yes	yes
2868	GRK4	7238.06	6485.81	77.8358	132.184	1.78315	643.996	4.98185	0.786765	Kinase4a	Hs578T_	61	4	-3.05144	-2.97285	-2.62096	-3.60597	-2.10678	-2.29246	3.23827	-0.901215	#N/A	#N/A
2869	GRK5	11799.3	11031.8	100.521	174.624	1.76943	793.985	4.48675	0.760988	Kinase4a	Hs578T_	119	4	1.46977	1.47107	1.73469	-0.707793	-2.24119	-0.139035	2.16683	-1.67571	#N/A	#N/A
2870	GRK6	9877.68	9171.24	80.2207	207.192	2.8598	880.228	6.92985	0.683303	Kinase4a	Hs578T_	79	4	-0.437578	-0.347767	-2.54715	1.57502	4.19713	1.10554	-1.02539	2.35807	yes	#N/A
131890	GRK7	7665.48	7149.82	81.8284	122.968	1.51123	432.414	2.0344	0.90263	Kinase4a	Hs578T_	124	4	-2.66917	-2.34655	-1.9989	-4.25948	-3.71069	-5.34692	7.99414	-5.73297	yes	#N/A
2909	GRLF1	6918.55	6356.77	81.3497	113.434	1.41155	427.031	2.26542	0.885143	Adhesome6b	Hs578T_	316	4	-3.64021	-3.45525	-1.7751	-5.33936	-4.47072	-5.4115	6.68782	-4.69917	yes	#N/A
2909	GRLF1	6712.37	6156.39	78.4009	121.864	1.60412	465.137	2.78385	0.839357	transcription factors3a	Hs578T_	250	4	-4.06289	-3.90621	-2.76305	-4.55545	-4.12988	-4.02651	4.00159	-2.82689	yes	#N/A
2911	GRM1	11171.7	10424.4	97.2149	192.697	2.11353	941.114	6.93195	0.669662	GPCR3a	Hs578T_	214	4	0.193778	0.166176	0.626877	-0.48947	-0.726683	0.872507	-0.368113	1.24908	#N/A	#N/A
2912	GRM2	11732.1	11026.7	97.3402	210.793	2.3302	907.29	6.06755	0.674125	GPCR3a	Hs578T_	153	4	0.599309	0.623752	0.654356	0.523809	0.321327	0.421179	-0.218509	0.0229803	#N/A	#N/A
2913	GRM3	7992.08	7254.9	88.3057	113.35	1.28722	495.848	2.68895	0.889302	GPCR 5a	Hs578T_	125	4	-2.87211	-2.87102	-1.16372	-5.15844	-5.04773	-4.89815	7.15014	-4.92268	yes	#N/A
2914	GRM4	11873.1	11076.3	96.3552	178.39	1.91977	869.201	5.94287	0.755492	GPCR1a	Hs578T_	135	4	0.743917	0.690884	0.462521	-1.35569	-1.79929	-0.116852	2.66959	-0.416848	#N/A	#N/A
2915	GRM5	8446.13	7663.43	90.624	124.787	1.3897	533.374	2.84687	0.8545	GPCR1a	Hs578T_	108	4	-2.44029	-2.48071	-0.705048	-4.50577	-4.56187	-4.42735	6.02621	-4.76963	yes	#N/A
2916	GRM6	5236.72	4702.4	68.8014	106.995	1.60387	424.469	2.95805	0.833653	GPCR3a	Hs578T_	316	4	-5.0938	-4.9674	-4.60298	-5.51545	-3.40611	-5.7869	5.27732	-4.5235	yes	yes
2917	GRM7	7146.16	6582.85	81.4	137.433	1.74342	584.908	4.17025	0.772933	GPCR4a	Hs578T_	189	4	-3.41046	-3.29719	-2.31647	-3.71636	-2.62123	-3.70195	3.13652	-2.66618	#N/A	#N/A
2918	GRM8	12029.1	11341.9	102.113	196.59	2.04652	932.915	6.22825	0.684667	GPCR4a	Hs578T_	155	4	0.754017	0.81307	1.36699	-0.264347	-0.967387	0.746608	0.139843	0.286223	#N/A	#N/A
2925	GRPR	14082.5	13203.1	113.819	192.467	1.71655	982.227	5.82658	0.69319	GPCR2a	Hs578T_	138	4	2.40782	2.33596	3.49583	-0.552242	-2.81921	1.34934	0.440817	-0.348523	#N/A	#N/A
145258	GSC	14910.5	13953	119.399	175.849	1.48643	773.689	3.61895	0.807425	Transcription Factors19a	Hs578T_	88	4	3.48391	3.36188	4.53655	-1.48124	-4.22628	-0.580906	3.57197	-2.75019	#N/A	#N/A
2928	GSCL	12273.9	11283.8	105.379	169.887	1.65685	698.935	3.38635	0.80988	transcription factors3a	Hs578T_	83	4	3.35996	3.2407	4.41378	-0.761943	-3.71451	-0.623488	3.05749	-2.10824	#N/A	#N/A
83903	GSG2	13629.8	12798.9	109.816	203.441	1.9375	978.359	6.16992	0.676118	Kinase4a	Hs578T_	86	4	3.48531	3.34234	3.63991	1.32619	-1.17771	2.52141	-1.31935	1.11041	#N/A	#N/A
219409	GSH1	6379.04	5704.89	77.8734	113.229	1.48432	473.097	3.0705	0.843965	Transcription Factors19a	Hs578T_	127	4	-4.47881	-4.49251	-3.10193	-5.77129	-4.2199	-4.61683	4.99631	-3.66317	yes	#N/A
2931	GSK3A	9807.5	9194.14	85.6655	167.519	2.02933	596.343	3.22015	0.814172	Kinase4a	Hs578T_	110	4	-0.55154	-0.352518	-1.51147	-1.1776	-0.668631	-2.98615	4.35815	-3.77823	#N/A	#N/A
2932	GSK3B	10221.6	9519.49	95.7437	165.288	1.79884	776.649	5.19319	0.724996	Endo1a	Hs578T_	395	8	-0.68334	-0.653642	0.221125	-2.48001	-2.65111	-1.45357	2.51602	-1.62722	#N/A	#N/A
2932	GSK3B	10212.5	9595.03	95.9698	161.49	1.74503	746.309	4.8014	0.751017	Kinase4a	Hs578T_	235	4	-0.101292	0.0718352	0.801899	-1.59596	-2.34309	-0.823633	1.76269	-1.16964	#N/A	#N/A
2934	GSN	10018.9	9145.79	97.106	137.36	1.41205	520.227	2.3021	0.88312	Adhesome6b	Hs578T_	281	4	0.166442	0.0516074	1.78894	-3.60249	-4.46763	-4.06059	6.62078	-4.65187	yes	#N/A
2944	GSTM1	7189.69	6491.55	84.6119	115.453	1.3699	440.481	2.36963	0.874745	Adhesome6b	Hs578T_	296	4	-3.3061	-3.28598	-1.03444	-5.18739	-4.70406	-5.20904	6.32332	-4.55581	yes	#N/A
2957	GTF2A1	11769.1	10818.4	109.795	146.874	1.3323	603.643	2.586	0.858045	transcription factors3a	Hs578T_	123	4	2.73019	2.61193	5.60776	-2.72141	-6.12576	-2.12173	4.57201	-3.05758	#N/A	#N/A
2958	GTF2A2	7950.23	7093.69	89.5489	119.689	1.33383	429.925	2.02432	0.90281	transcription factors3a	Hs578T_	198	4	-2.41838	-2.60401	0.195966	-4.76908	-6.12311	-4.55161	6.03944	-3.7403	yes	#N/A
2959	GTF2B	7890.74	7163.24	77.9544	173.11	2.4195	674.341	5.1775	0.724853	transcription factors3a	Hs578T_	251	4	-2.49983	-2.50849	-2.89908	-0.587022	1.82432	-1.05128	0.20399	0.0942177	#N/A	#N/A
2960	GTF2E1	6221.07	5632.1	78.4602	105.274	1.35795	387.356	2.02482	0.90073	transcription factors3a	Hs578T_	253	4	-4.72005	-4.63813	-2.73217	-5.86142	-5.93444	-5.15098	5.98958	-3.748	yes	yes
2961	GTF2E2	9453.69	8666.91	89.1081	156.391	1.81217	585.748	3.16167	0.824055	transcription factors3a	Hs578T_	291	4	-0.389325	-0.401446	0.0827238	-1.95043	-2.64079	-2.312	3.4895	-2.37151	#N/A	#N/A
2962	GTF2F1	6747.59	6199.91	67.2295	171.352	2.72442	634.924	5.15385	0.722647	transcription factors3a	Hs578T_	224	4	-4.05596	-3.86464	-5.73456	-0.600444	4.14217	-1.53027	0.181595	0.0505969	#N/A	#N/A
2963	GTF2F2	12543.9	11687	106.525	211.689	2.10385	978.476	6.84052	0.647668	transcription factors3a	Hs578T_	204	4	3.73781	3.8104	4.71447	2.37416	-0.461355	3.28801	-2.31366	2.11542	#N/A	#N/A
2965	GTF2H1	9230.98	8519.77	94.5842	142.331	1.5476	686.877	4.49222	0.76934	Kinase4a	Hs578T_	135	4	-1.05605	-0.967214	0.592032	-2.91003	-3.47121	-1.67687	2.51707	-1.70072	#N/A	#N/A
2965	GTF2H1	8449.09	7664.42	83.86	150.9	1.87873	612.889	3.94448	0.783125	transcription factors3a	Hs578T_	192	4	-1.73307	-1.79931	-1.33003	-2.53413	-2.24905	-1.99002	2.06821	-1.38948	#N/A	#N/A
2966	GTF2H2	7665.22	6992.3	78.1669	136.698	1.77165	506.964	2.96802	0.82924	transcription factors3a	Hs578T_	211	4	-2.79107	-2.74143	-2.81523	-3.46233	-2.91759	-3.44262	3.62974	-2.60155	#N/A	#N/A
2967	GTF2H3	11703.4	10963.9	85.8684	210.157	2.54895	785.181	4.67023	0.76345	transcription factors3a	Hs578T_	199	4	2.57028	2.77997	-0.797696	2.41343	2.82437	0.60059	1.49337	-0.536323	yes	yes
2968	GTF2H4	6863.91	6025.54	79.4124	117.925	1.5337	426.304	2.25525	0.88362	transcription factors3a	Hs578T_	174	4	-3.86471	-4.09203	-2.49312	-4.86903	-4.63512	-4.58238	5.4335	-3.47004	yes	#N/A
2969	GTF2I	10878.3	10094	96.145	211.286	2.34077	978.37	7.79237	0.624995	transcription factors3a	Hs578T_	189	4	1.45921	1.56308	1.89268	2.50944	1.28375	3.38811	-3.0177	3.25552	#N/A	#N/A
9569	GTF2IRD1	12464.8	11618.2	103.509	185.175	1.9102	771.128	4.16197	0.768507	Transcription factors11a	Hs578T_	76	4	1.21059	1.15552	1.71165	-0.84805	-1.73799	-0.629467	2.17846	-1.86927	#N/A	#N/A
2971	GTF3A	10752.8	9830.44	103.405	141.684	1.367	570.866	2.57285	0.852875	transcription factors3a	Hs578T_	193	4	1.31771	1.20872	3.85352	-3.00721	-5.86995	-2.5049	4.43456	-3.0832	#N/A	#N/A
2975	GTF3C1	11868.2	10973.2	95.0685	202.296	2.2762	824.935	5.2763	0.725527	transcription factors3a	Hs578T_	168	4	2.81543	2.8055	1.65384	1.8588	0.894699	1.19278	0.309747	0.187875	#N/A	#N/A
2976	GTF3C2	9068.96	8376.4	83.5845	171.042	2.16058	645.549	4.06795	0.773277	transcription factors3a	Hs578T_	248	4	-0.896981	-0.803184	-1.36091	-0.842753	-0.0678609	-1.48521	1.8147	-1.26129	#N/A	#N/A
9330	GTF3C3	12231.9	11467.8	101.658	221.886	2.35555	988.442	7.14698	0.650003	Transcription factors11a	Hs578T_	182	4	0.973492	0.98115	1.16114	1.67803	0.846552	2.2901	-2.27719	2.97779	#N/A	#N/A
9329	GTF3C4	14540.9	13820	105.472	280.494	2.92952	1133.14	7.88037	0.60186	Transcription factors11a	Hs578T_	116	4	3.12487	3.2161	1.9937	5.67112	4.16694	4.19188	-3.9926	4.14391	yes	yes
9328	GTF3C5	9877.56	9295.24	88.0821	172.737	2.02073	697.651	4.24195	0.767445	Transcription factors11a	Hs578T_	143	4	-1.19534	-1.04311	-1.19151	-1.73656	-1.17075	-1.68637	2.21986	-1.80364	#N/A	#N/A
2984	GUCY2C	7418.39	6738.4	81.6252	125.947	1.6068	514.984	3.00195	0.84164	Kinase4a	Hs578T_	208	4	-2.92176	-2.7596	-2.00325	-4.05674	-3.17901	-4.15641	5.48642	-4.13789	yes	#N/A
3000	GUCY2D	10222.5	9494.84	96.6888	174.688	1.89125	925.094	7.1658	0.643118	Kinase4a	Hs578T_	142	4	-0.0784982	-0.0178399	0.973272	-0.677495	-1.48689	1.75545	-2.67124	2.71688	#N/A	#N/A
2986	GUCY2F	11713.8	10953.7	98.2205	196.808	2.18545	916.55	6.05358	0.689315	Kinase4a	Hs578T_	108	4	1.4341	1.43133	1.12073	0.841749	0.208081	1.62812	-0.777675	0.917221	#N/A	#N/A
2987	GUK1	10602.7	9820.72	97.347	166.082	1.79087	731.913	4.58973	0.77563	Kinase4a	Hs578T_	130	4	0.323277	0.315932	1.18393	-1.28145	-2.09624	-1.03004	2.77303	-1.52303	#N/A	#N/A
3015	H2AFZ	13930.8	13041	109.305	213.107	2.03947	1055.47	6.74525	0.650837	EpiGen1a	Hs578T_	88	4	2.50301	2.38675	2.32751	0.368279	-1.48977	1.59392	0.260123	0.0801392	#N/A	#N/A
23526	HA-1	10018.4	9355.06	92.8336	201.644	2.34177	931.404	7.60305	0.62619	Adhesome2a	Hs578T_	169	4	0.184323	0.332139	0.813264	1.16506	0.741918	1.9631	-2.2873	2.33054	#N/A	#N/A
57531	HACE1	10142.9	9320.67	99.5856	145.632	1.45645	659.343	3.7024	0.81448	Ubi1a	Hs578T_	228	4	-0.394067	-0.420764	1.32912	-2.73344	-4.2202	-2.18823	4.74266	-3.14638	yes	#N/A
115701	HAK	10329.7	9487.38	102.878	140.764	1.4235	625.893	3.50677	0.804602	Kinase4a	Hs578T_	66	4	0.0812215	0.00873958	2.32447	-3.02362	-4.21067	-2.55635	3.96834	-3.31108	yes	#N/A
9421	HAND1	7357.42	6825.69	83.3894	117.388	1.41635	469.531	2.5789	0.870897	Transcription factors11a	Hs578T_	133	4	-3.57352	-3.43457	-2.1932	-5.47659	-4.6288	-4.63652	5.95878	-4.43941	yes	yes
9464	HAND2	9025.5	8260.52	89.7301	144.053	1.65092	588.676	3.27995	0.81386	Transcription factors11a	Hs578T_	231	4	-2.01117	-2.06178	-0.955865	-3.6539	-3.25201	-3.05007	3.80906	-3.2993	#N/A	#N/A
10456	HAX1	9381.7	8613.61	92.2401	140.296	1.55342	553.618	2.82732	0.849275	Endo1a	Hs578T_	176	8	-1.52781	-1.57041	-0.339851	-4.24985	-3.98922	-4.20092	7.02425	-4.78478	#N/A	#N/A
26959	HBP1	11891.4	11213.1	103.415	170.815	1.69692	723.076	3.9832	0.769935	Transcription Factors14a	Hs578T_	106	4	0.644799	0.722897	1.27519	-1.81517	-3.02896	-1.21366	2.10837	-2.122	#N/A	#N/A
51773	HBXAP	13594.1	12821	102.246	222.765	2.23358	1074.58	7.5829	0.677912	Ubi6a	Hs578T_	166	4	2.91083	2.96322	1.80065	2.31436	0.549987	3.99433	-1.19741	3.46976	#N/A	#N/A
3054	HCFC1	11000.8	10140.7	94.7972	184.537	2.00917	793.261	5.22727	0.733003	transcription factors3a	Hs578T_	223	4	1.64568	1.63814	1.57856	0.316442	-1.15861	0.679126	0.486339	0.151796	#N/A	#N/A
29915	HCFC2	12752.9	11959.4	101.435	179.61	1.81072	770.575	4.21652	0.778998	Transcription Factors15a	Hs578T_	76	4	1.44328	1.42348	0.990479	-1.24168	-2.40316	-0.635788	2.63685	-1.82047	#N/A	#N/A
3055	HCK	14874	14093.9	113.849	241.008	2.28008	1110.78	7.20183	0.654085	Kinase4a	Hs578T_	96	4	4.6742	4.58032	4.56735	3.8714	0.65684	4.42595	-2.22992	2.82823	#N/A	#N/A
3059	HCLS1	7994.34	7301.94	79.6933	155.031	2.0706	602.683	4.02285	0.7728	transcription factors3a	Hs578T_	212	4	-2.334	-2.30106	-2.40856	-2.1434	-0.766278	-2.11943	1.75329	-1.30218	#N/A	#N/A
3061	HCRTR1	12330.9	11457	104.765	174.547	1.70982	733.676	3.8237	0.7926	GPCR2a	Hs578T_	182	4	0.983455	0.882628	1.87813	-1.56095	-2.7983	-1.81401	3.80972	-3.19243	#N/A	#N/A
3062	HCRTR2	10805.4	10039.5	100.142	155.249	1.58245	716.662	4.17347	0.780042	GPCR2a	Hs578T_	214	4	-0.274945	-0.302566	1.04945	-2.69668	-3.49157	-2.0534	3.44355	-2.78793	#N/A	#N/A
3064	HD	8938.31	8143.65	85.7704	169.794	2.04478	757.55	5.54337	0.71009	transcription factors3a	Hs578T_	244	4	-1.06045	-1.12242	-0.779912	-0.963338	-0.925748	0.106321	-0.263927	0.53174	#N/A	#N/A
3065	HDAC1	4031.44	3521.34	56.1947	95.2883	1.7491	394.787	3.5041	0.797482	transcription factors3a	Hs578T_	70	4	-7.65461	-7.58527	-8.64558	-6.58799	-3.0628	-4.99912	2.6317	-1.96257	yes	yes
83933	HDAC10	6872.37	6231.95	74.1716	139.333	1.9793	532.844	3.63877	0.80337	Transcription factors17b	Hs578T_	132	3	-4.45006	-4.42159	-3.9455	-4.51381	-1.62337	-4.32657	4.01309	-3.02069	yes	yes
83933	HDAC10	8370.96	7675.65	75.9907	182.422	2.56092	691.278	4.91027	0.727255	EpiGen2a	Hs578T_	105	4	-2.42097	-2.42103	-2.7438	-1.68708	1.16953	-2.64209	2.88344	-2.12003	#N/A	#N/A
79885	HDAC11	8960.71	8271.39	86.0948	156.47	1.90362	604.061	3.57838	0.808675	EpiGen2a	Hs578T_	106	4	-1.79399	-1.7749	-1.20968	-3.11605	-2.15514	-3.41203	5.3098	-3.58344	#N/A	#N/A
79885	HDAC11	9489.41	8797.99	92.9983	147.875	1.608	590.07	3.284	0.822227	Transcription factors17a	Hs578T_	212	4	-1.57359	-1.54277	-0.263587	-3.39075	-3.48366	-3.04244	4.15676	-3.30579	#N/A	#N/A
3066	HDAC2	9024.08	8234.44	98.42	134.175	1.38265	649.478	4.02445	0.770537	transcription factors3a	Hs578T_	191	4	-1.00259	-1.02209	2.54384	-3.54223	-5.72729	-1.38053	1.71991	-1.31186	yes	yes
3066	HDAC2	9768.73	9008.08	100.78	147.35	1.4992	759.855	5.14662	0.733768	EpiGen2a	Hs578T_	99	4	-0.989896	-1.0075	1.18042	-3.61484	-4.24424	-1.49932	2.63153	-1.52979	#N/A	#N/A
8841	HDAC3	9779.36	9087.16	90.4532	175.029	2.0542	689.547	4.2906	0.765052	EpiGen2a	Hs578T_	108	4	-1.14255	-1.12593	-0.540235	-1.96522	-1.38256	-2.53066	3.95729	-2.79536	#N/A	#N/A
8841	HDAC3	10395.4	9673.14	93.4806	166.496	1.81925	633.91	3.28205	0.819327	Transcription factors11a	Hs578T_	145	4	-0.726572	-0.705897	-0.193303	-2.10865	-2.2219	-2.42061	3.92422	-3.26306	#N/A	#N/A
9759	HDAC4	9238.25	8474.45	91.7344	146.947	1.63847	742.079	5.30657	0.766162	EpiGen2a	Hs578T_	101	4	-1.55207	-1.59181	-0.354528	-3.73606	-3.53376	-1.98591	4.11307	-1.697	#N/A	#N/A
9759	HDAC4	9326.74	8538.48	88.3658	156.586	1.83983	716.23	5.05535	0.773143	Transcription Factors12a	Hs578T_	177	4	-1.72309	-1.78555	-1.0334	-2.79917	-2.12513	-1.38482	2.37765	-0.44395	#N/A	#N/A
10014	HDAC5	11206	10330	104.43	148.698	1.4347	617.096	2.86317	0.837498	Transcription Factors12a	Hs578T_	112	4	0.0345261	-0.0748159	1.88906	-3.3419	-4.49484	-2.68025	4.68327	-3.97498	yes	#N/A
10014	HDAC5	10274	9444.09	96.5807	158.706	1.68922	653.657	3.64682	0.79281	EpiGen2a	Hs578T_	110	4	-0.742536	-0.837646	0.338065	-3.12586	-3.30974	-3.06899	5.08992	-3.79294	#N/A	#N/A
10013	HDAC6	9082.46	8405.56	87.2301	156.741	1.8543	694.215	4.7087	0.75875	EpiGen2a	Hs578T_	129	4	-1.70789	-1.67862	-1.03653	-3.1016	-2.41035	-2.42218	3.70334	-2.20376	#N/A	#N/A
10013	HDAC6	10092.7	9440.15	87.7856	166.228	1.93118	665.046	3.79017	0.789472	Transcription Factors12a	Hs578T_	185	4	-1.00768	-0.926521	-1.25216	-2.14493	-1.61782	-2.03739	2.92079	-2.46343	#N/A	#N/A
51564	HDAC7A	11262.1	10468.8	94.9376	174.14	1.89105	696.022	3.64997	0.806335	Transcription Factors15a	Hs578T_	105	4	0.146816	0.146737	0.527974	-1.66018	-1.8496	-1.73323	3.54478	-2.72608	#N/A	#N/A
55869	HDAC8	11975.4	11068.2	105.881	155.287	1.49335	592.59	2.6704	0.853545	Transcription factors16a	Hs578T_	71	4	0.765241	0.649644	2.3205	-2.89733	-4.14171	-3.04725	5.29796	-4.30007	yes	#N/A
55869	HDAC8	13039.9	12180.2	105.365	185.312	1.80435	838.959	4.83985	0.75964	EpiGen2a	Hs578T_	117	4	1.49562	1.39332	1.61617	-1.46235	-2.69279	-1.04425	3.9879	-2.34803	#N/A	#N/A
9734	HDAC9	10367.3	9621.09	87.0793	192.754	2.27428	724.626	4.6504	0.746325	EpiGen2a	Hs578T_	88	4	-0.645728	-0.672985	-1.1707	-0.86099	-0.206588	-2.18127	3.36044	-2.40644	yes	#N/A
9734	HDAC9	10519	9788.97	94.9845	179.477	1.96075	781.733	5.25788	0.731272	Transcription Factors12a	Hs578T_	147	4	-0.614437	-0.599907	-0.0106999	-1.24796	-1.48928	-0.503822	0.831937	-0.113271	#N/A	#N/A
25831	HECTD1	11055.5	10407.2	98.4322	244.172	2.66225	1111.58	9.54232	0.559185	Ubi1a	Hs578T_	143	4	0.477564	0.624727	1.10842	3.71943	3.20756	4.59396	-6.41472	6.87207	yes	#N/A
143279	HECTD2	10472.2	9648.95	102.154	134.446	1.30622	536.583	2.3442	0.882287	Ubi1a	Hs578T_	220	4	-0.0629154	-0.0906495	1.83251	-3.46123	-5.14375	-4.04403	7.73145	-5.48633	yes	#N/A
79654	HECTD3	12520.7	11724.8	96.6735	251.303	2.77097	1094.59	8.30668	0.611345	Ubi1a	Hs578T_	181	4	1.91397	1.93329	0.784593	4.13226	3.8138	4.35139	-4.15313	4.75538	yes	#N/A
23072	HECW1	13185.5	12332.2	101.213	220.964	2.30448	982.921	6.32838	0.683032	Ubi1a	Hs578T_	192	4	2.5623	2.53169	1.67538	2.17021	1.00118	2.7057	-1.04334	1.39419	#N/A	#N/A
57520	HECW2	9280.35	8595.88	90.8747	141.941	1.58767	587.022	3.21175	0.830945	Ubi1a	Hs578T_	135	4	-1.26023	-1.15761	-0.39035	-2.97246	-3.43403	-3.28857	5.46915	-3.99301	#N/A	#N/A
8925	HERC1	10955.2	10117.1	94.0439	180.811	1.98733	774.558	4.94657	0.74138	Ubi1a	Hs578T_	236	4	0.380919	0.343458	0.244247	-0.427826	-0.96206	-0.472279	1.56765	-1.02337	#N/A	#N/A
8924	HERC2	13186.1	12315.1	101.026	216.351	2.31038	986.981	6.6635	0.682203	Ubi1a	Hs578T_	191	4	2.59527	2.54668	1.62659	1.85617	1.00232	2.74183	-1.0596	1.94356	#N/A	#N/A
8916	HERC3	7732.27	7092.15	75.7616	186.08	2.6511	750.891	6.49867	0.669085	Ubi1a	Hs578T_	134	4	-2.73132	-2.6079	-3.25968	-0.0900153	3.11166	-0.830841	-1.58866	1.63697	#N/A	#N/A
26091	HERC4	9070.52	8562.59	80.367	191.69	2.55928	819.862	6.51755	0.684203	Ubi1a	Hs578T_	155	4	-1.45468	-1.19024	-2.40395	0.273672	2.51514	0.19182	-0.939048	1.65817	#N/A	#N/A
51191	HERC5	13489.4	12700.9	105.285	191.114	1.9116	796.287	4.09908	0.781737	Ubi1a	Hs578T_	190	4	2.83614	2.87036	2.4052	0.231341	-1.44244	-0.129308	3.31712	-2.46418	#N/A	#N/A
55008	HERC6	14879.3	13920.4	117.945	200.635	1.77185	1024.97	6.3542	0.713812	Ubi1a	Hs578T_	159	4	4.06207	3.94869	4.77606	0.898275	-2.27438	3.22495	0.380724	1.35138	#N/A	#N/A
3280	HES1	10018.1	9113.64	95.0398	150.428	1.63617	627.179	3.36707	0.801802	transcription factors4a	Hs578T_	203	4	0.350983	0.215436	1.64784	-2.43708	-3.92843	-1.76025	2.68633	-2.10071	#N/A	#N/A
84667	HES7	11156.2	10407.8	100.046	186.353	1.98567	824.646	5.37682	0.699395	Transcription Factors18a	Hs578T_	128	4	-0.0288593	-0.0259892	0.830701	-0.774861	-1.35831	0.0943354	-0.427242	0.0952109	#N/A	#N/A
8820	HESX1	9711.95	9034	84.3247	180.537	2.29755	672.896	4.0289	0.760025	Transcription factors11a	Hs578T_	132	4	-1.3521	-1.29791	-1.8098	-1.16382	0.548799	-1.9215	1.74732	-2.04416	yes	#N/A
23462	HEY1	12734.3	11964.2	107.452	189.512	1.77845	832.323	4.69402	0.76294	Transcription Factors14a	Hs578T_	96	4	1.40411	1.39697	1.8325	-0.492311	-2.50163	0.35425	1.73578	-0.90021	#N/A	#N/A
23493	HEY2	8950.3	8199.62	88.1659	153.613	1.78777	633.508	3.96103	0.780437	Transcription Factors14a	Hs578T_	78	4	-2.10469	-2.1538	-1.40334	-2.95268	-2.36948	-2.33196	2.33149	-2.09187	#N/A	#N/A
26508	HEYL	9672.05	8899.17	92.2845	152.978	1.72107	646.354	3.81022	0.8008	Transcription Factors14a	Hs578T_	119	4	-1.35119	-1.36663	-0.0984786	-3.1272	-2.94031	-2.48192	3.61468	-2.5647	#N/A	#N/A
9146	HGS	8990.95	8277.73	89.2769	144.145	1.6537	570.743	3.26561	0.814386	Endo1a	Hs578T_	384	8	-1.67471	-1.66485	-0.674287	-3.84181	-3.42993	-3.79371	5.61358	-4.08985	#N/A	#N/A
3087	HHEX	8782.46	8111.83	93.2953	128.921	1.4004	515.386	2.55525	0.853497	transcription factors3a	Hs578T_	155	4	-1.28432	-1.17492	1.22352	-4.04964	-5.6259	-3.32174	4.44535	-3.10649	yes	yes
3090	HIC1	6097.91	5316.74	79.6198	98.4061	1.22218	371.676	1.86845	0.911565	transcription factors3a	Hs578T_	228	4	-4.88293	-5.07746	-2.43253	-6.43054	-6.95048	-5.36117	6.34753	-3.94396	yes	yes
3091	HIF1A	10938.7	10173.8	97.8956	175.435	1.85	710.034	3.96155	0.761332	transcription factors3a	Hs578T_	173	4	1.57149	1.68943	2.37392	-0.461395	-2.38308	-0.558887	1.38974	-1.38029	#N/A	#N/A
64344	HIF3A	9899.19	9056.3	97.5911	151.721	1.56583	624.914	3.44273	0.827145	Transcription factors17a	Hs578T_	101	4	-1.18255	-1.28283	0.631751	-3.14927	-3.76592	-2.59931	4.40291	-3.0477	#N/A	#N/A
3092	HIP1	8864.45	8144.69	87.2218	147.562	1.74126	620.297	3.72102	0.793005	Endo1a	Hs578T_	225	8	-1.73723	-1.7271	-0.959937	-3.60004	-2.97717	-3.19503	4.82741	-3.50922	#N/A	#N/A
9026	HIP1R	8150.05	7479.43	87.522	131.293	1.54354	562.181	3.34473	0.820141	Endo1a	Hs578T_	268	8	-2.52975	-2.49726	-1.03986	-4.74058	-4.02089	-4.06594	5.90905	-4.13206	yes	#N/A
3093	HIP2	5975.28	5321.52	69.3697	121.649	1.92035	526.843	4.27762	0.787757	transcription factors3a	Hs578T_	107	4	-5.0233	-5.05901	-5.13432	-4.65923	-1.82028	-3.17428	2.31178	-1.01222	yes	yes
3093	HIP2	8912.59	8084.08	83.1503	168.305	2.20995	768.159	5.8539	0.735415	Ubi1a	Hs578T_	99	4	-1.48182	-1.53318	-1.74281	-1.26263	0.442858	-0.549089	1.30613	0.526658	#N/A	#N/A
204851	HIPK1	9167.49	8440.17	94.4139	129.829	1.38645	549.705	2.80747	0.854417	Kinase4a	Hs578T_	89	4	-1.22563	-1.11887	0.376412	-3.79573	-4.43561	-3.6599	6.01049	-4.44417	yes	#N/A
204851	HIPK1	15241.6	14345.1	111.865	222.613	2.0998	1164.98	8.16435	0.659495	Transcription Factors19a	Hs578T_	145	4	3.76728	3.69679	2.95199	1.72498	-0.671775	4.65469	-1.92176	4.63796	#N/A	#N/A
28996	HIPK2	7155.5	6548.64	80.1885	125.996	1.60503	507.708	3.0781	0.829407	Kinase4a	Hs578T_	135	4	-3.22894	-2.97337	-2.38956	-4.05588	-3.17647	-4.26176	4.98492	-4.01466	yes	#N/A
28996	HIPK2	6972.61	6249.92	80.1905	116.787	1.4782	443.606	2.48948	0.870395	Transcription Factors15a	Hs578T_	136	4	-3.89775	-3.92763	-2.50316	-5.56565	-4.30685	-5.08242	6.04193	-4.64215	yes	#N/A
10114	HIPK3	11448.3	10578	100.158	183.128	1.89955	821.65	5.0996	0.710875	Adhesome3a	Hs578T_	87	4	1.9322	1.86266	2.46625	-0.254274	-1.72935	0.335207	0.662602	-0.978735	#N/A	#N/A
10114	HIPK3	13302.6	12528	105.869	214.941	2.16075	931.139	5.7266	0.684305	Transcription Factors12a	Hs578T_	92	4	1.99024	2.01683	2.01533	1.19575	-0.261623	1.57077	-1.1354	0.767127	#N/A	#N/A
147746	HIPK4	10622	9882.5	95.3123	190.03	2.11192	820.841	5.58103	0.69516	Kinase4a	Hs578T_	132	4	0.312395	0.356676	0.639048	0.369706	-0.24186	0.25009	-0.537563	0.120922	#N/A	#N/A
7290	HIRA	9754.34	8984.01	84.9288	198.648	2.44732	918.01	7.74845	0.654847	transcription factors9a	Hs578T_	63	4	-0.0147598	0.027968	-1.01677	1.51464	2.1114	2.46572	-2.08013	3.23533	#N/A	#N/A
10614	HIS1	10455.9	9734.31	98.497	165.524	1.76367	760.648	4.8281	0.73664	Transcription Factors13a	Hs578T_	191	4	-0.657855	-0.629007	0.827323	-2.19898	-2.58719	-0.776795	0.951715	-0.772102	#N/A	#N/A
8338	HIST2H2AC	12528.4	11811.2	103.29	183.074	1.8378	829.828	4.77842	0.750933	DUB1a	Hs578T_	182	4	1.92103	2.01306	2.06418	-0.289033	-1.86862	0.356107	1.97366	-1.31725	#N/A	#N/A
8349	HIST2H2BE	14943.3	14146.3	112.335	198.027	1.84912	892.989	4.8753	0.7598	DUB1a	Hs578T_	104	4	4.13958	4.18192	3.64632	0.700684	-1.86088	1.27858	2.37557	-1.15695	#N/A	#N/A
3096	HIVEP1	10094.9	9513.71	92.3498	164.972	1.86452	645.63	3.67992	0.786672	transcription factors3a	Hs578T_	164	4	0.452287	0.772546	0.929657	-1.23027	-2.22728	-1.4408	2.24531	-1.73668	#N/A	#N/A
3097	HIVEP2	7825.21	7076.53	77.6555	143.054	1.86915	557.054	3.3612	0.82364	transcription factors3a	Hs578T_	148	4	-2.64251	-2.65444	-3.02511	-2.78045	-2.21038	-2.61953	3.49155	-2.13351	#N/A	#N/A
59269	HIVEP3	14589	13731.8	108.744	209.146	1.98987	1009.58	6.09475	0.70564	Transcription factors16a	Hs578T_	167	4	3.20061	3.17866	2.7403	0.780609	-1.27831	2.53708	-0.146716	1.27656	#N/A	#N/A
3098	HK1	11733.1	11024.3	97.4585	232.848	2.59612	1097.25	8.93545	0.60736	Kinase4a	Hs578T_	122	4	1.40992	1.47131	1.05114	3.32417	2.56877	4.23048	-4.14724	5.68383	yes	#N/A
3099	HK2	8152.04	7614.51	87.576	125.182	1.45067	586.421	3.9289	0.808018	Kinase4a	Hs578T_	64	4	-2.08076	-1.8128	-0.685524	-4.09303	-4.0432	-3.12587	4.10306	-2.59478	yes	#N/A
3101	HK3	9669.27	8916.06	87.5651	158.147	1.86572	618.877	3.40477	0.818112	Kinase4a	Hs578T_	203	4	-0.627881	-0.588701	-0.809488	-1.82965	-1.6653	-2.66029	4.5188	-3.46335	#N/A	#N/A
342945	HKR2	8991.27	8300.94	88.6695	138.509	1.55775	542.823	2.89435	0.835347	Transcription Factors19a	Hs578T_	85	4	-2.06214	-2.05376	-1.27535	-4.02417	-3.79631	-3.67419	4.6617	-3.96177	#N/A	#N/A
3104	HKR3	9277.96	8561.75	86.3151	156.609	1.90868	582.979	3.18887	0.81462	transcription factors3a	Hs578T_	242	4	-0.655272	-0.562569	-0.672726	-1.79148	-1.85255	-2.3185	3.19518	-2.34169	#N/A	#N/A
3131	HLF	6458.88	5839.82	69.2317	137.381	2.0896	497.804	3.32495	0.81336	transcription factors3a	Hs578T_	251	4	-4.39215	-4.3428	-5.19391	-3.51169	-0.633115	-3.59351	3.0863	-2.16052	yes	#N/A
3142	HLX1	9050.63	8088.26	90.1996	141.001	1.5742	570.505	3.13867	0.843257	transcription factors3a	Hs578T_	103	4	-0.957501	-1.22233	0.336511	-3.13628	-4.39118	-2.55634	4.06339	-2.37897	yes	#N/A
3110	HLXB9	6971.91	6278.23	84.5799	112.066	1.34805	467.542	2.783	0.847123	transcription factors3a	Hs578T_	191	4	-3.7194	-3.73867	-1.13364	-5.37213	-6.03172	-4.00915	4.21254	-2.82316	yes	yes
10363	HMG20A	16056.4	15282.4	117.263	240.051	2.19147	1116.47	7.04652	0.66326	Transcription Factors12a	Hs578T_	125	4	4.57158	4.65629	4.18671	2.87434	-0.165552	3.91222	-1.71579	2.75029	#N/A	#N/A
10362	HMG20B	12772	11980.4	103.575	215.878	2.17732	940.217	6.00725	0.67092	Transcription Factors12a	Hs578T_	118	4	1.46882	1.45399	1.53801	1.29352	-0.124026	1.69377	-1.57193	1.16249	#N/A	#N/A
3159	HMGA1	9634.62	8803.43	99.4584	129.38	1.30075	573.553	2.8473	0.835527	transcription factors3a	Hs578T_	175	4	-0.152494	-0.213286	2.85478	-4.01261	-6.34934	-2.50422	3.8329	-2.74681	yes	yes
3166	HMX1	11464.6	10670.5	93.0476	211.195	2.44175	857.557	5.69288	0.679625	transcription factors3a	Hs578T_	162	4	2.33411	2.41068	1.14137	2.04591	1.90086	1.50007	-1.28904	0.72543	yes	#N/A
3167	HMX2	7401.6	6723	72.4599	171.456	2.5238	685.012	5.6078	0.717047	transcription factors3a	Hs578T_	222	4	-3.14198	-3.11688	-4.34033	-0.768326	2.58359	-0.907864	-0.0398022	0.619241	#N/A	#N/A
3172	HNF4A	7554.04	6760.38	87.9192	113.009	1.29695	444.871	2.32115	0.878755	transcription factors4a	Hs578T_	154	4	-2.94042	-3.06483	-0.234504	-5.30642	-6.40868	-4.35364	5.21671	-3.3753	yes	#N/A
3174	HNF4G	5749.85	5220.17	71.7302	112.64	1.61575	436.603	2.81817	0.835812	transcription factors4a	Hs578T_	235	4	-5.34816	-5.21169	-4.53995	-5.32312	-4.08458	-4.44777	3.86061	-2.78365	yes	#N/A
3184	HNRPD	7043.62	6265.71	74.3075	143.839	2.04838	506.949	3.187	0.801177	transcription factors4a	Hs578T_	68	4	-3.59781	-3.7455	-3.81325	-2.88787	-0.844071	-3.42081	2.78236	-2.35046	#N/A	#N/A
84525	HOP	6232.86	5536.47	72.313	122.615	1.74995	451.8	2.85462	0.85311	Transcription Factors18a	Hs578T_	161	4	-4.59833	-4.62609	-4.00787	-5.15603	-2.7204	-4.94093	5.35459	-4.03134	yes	yes
3198	HOXA1	5415.34	4711.55	75.3055	92.1789	1.21815	349.414	1.86017	0.916092	transcription factors4a	Hs578T_	153	4	-5.79929	-5.92387	-3.56865	-6.89366	-6.96842	-5.66573	6.49261	-3.95624	yes	yes
3206	HOXA10	11278.6	10354.3	104.976	159.404	1.53587	715.977	3.97487	0.782373	transcription factors4a	Hs578T_	190	4	2.06008	1.95647	4.38026	-1.71323	-4.58862	-0.527338	2.03212	-1.35333	#N/A	#N/A
3207	HOXA11	12172.2	11265.9	103.098	178.71	1.74897	780.177	4.19163	0.7657	transcription factors4a	Hs578T_	127	4	3.21529	3.20927	3.79198	-0.179407	-3.07583	0.459469	1.52112	-1.10914	#N/A	#N/A
3209	HOXA13	7791	7030.49	90.0757	121.2	1.32315	463.972	2.3758	0.88047	transcription factors4a	Hs578T_	146	4	-2.6229	-2.68847	0.351789	-4.63957	-6.17628	-4.03189	5.35617	-3.32981	yes	#N/A
3199	HOXA2	16383.7	15517.6	114.603	239.863	2.2157	1095.37	6.48135	0.693995	transcription factors4a	Hs578T_	95	4	8.83874	9.13858	6.86604	4.66185	0.379185	4.93575	-0.831455	1.70166	#N/A	#N/A
3200	HOXA3	14176.6	13241.2	111.148	191.735	1.75992	841.982	4.37	0.78985	transcription factors4a	Hs578T_	119	4	5.9196	5.9769	5.90734	0.671566	-3.08244	1.3231	2.31706	-0.88187	#N/A	#N/A
3201	HOXA4	13528.3	12621.1	108.369	211.654	2.08518	951.346	6.08045	0.69049	transcription factors4a	Hs578T_	115	4	5.12874	5.14887	5.28174	2.12365	-0.605213	2.81153	-0.924669	1.19196	#N/A	#N/A
3202	HOXA5	9706.62	8881.96	87.0314	172.851	2.0679	689.986	4.2568	0.781728	transcription factors4a	Hs578T_	126	4	-0.0406098	-0.0946735	-0.448964	-0.709774	-0.745055	-0.86511	2.07727	-1.02553	#N/A	#N/A
3203	HOXA6	7964.9	7341.5	76.9429	162.625	2.19942	626.437	4.19975	0.759565	transcription factors4a	Hs578T_	194	4	-2.37586	-2.24778	-3.1301	-1.55088	0.16436	-1.76414	1.32321	-1.09167	#N/A	#N/A
3204	HOXA7	11066.4	10116	96.9488	164.597	1.78247	621.449	3.04557	0.83174	transcription factors4a	Hs578T_	116	4	1.79402	1.63481	2.17026	-1.45698	-2.91067	-1.84625	3.71516	-2.50395	#N/A	#N/A
3205	HOXA9	11145.8	10378.1	90.8093	199.549	2.29937	799.766	4.92033	0.72739	transcription factors4a	Hs578T_	230	4	1.90012	1.99894	0.541343	1.1503	0.83578	0.647062	0.264233	-0.207562	yes	#N/A
3211	HOXB1	11248.2	10322.5	96.0031	181.909	1.99107	777.973	4.69308	0.747325	transcription factors4a	Hs578T_	187	4	1.99312	1.9006	1.89707	0.0870058	-1.30818	0.47398	0.98417	-0.516022	#N/A	#N/A
10481	HOXB13	8693.42	8037.07	86.8183	143.037	1.68295	551.209	3.03582	0.85267	Transcription Factors12a	Hs578T_	147	4	-2.3207	-2.27298	-1.37995	-3.70829	-2.99875	-3.53929	5.24798	-3.68423	#N/A	#N/A
3212	HOXB2	9203.74	8475.23	91.4093	134.782	1.49772	520.722	2.52272	0.861615	transcription factors4a	Hs578T_	157	4	-0.70078	-0.658307	0.717333	-3.71817	-4.95836	-3.28803	4.67295	-3.13484	yes	#N/A
3213	HOXB3	9355.78	8630.52	85.2314	160.305	1.98105	614.786	3.6296	0.808248	transcription factors4a	Hs578T_	166	4	-0.514428	-0.448425	-0.933623	-1.67179	-1.39742	-1.87176	2.97634	-1.81028	#N/A	#N/A
3215	HOXB5	10100.1	9373.31	97.9107	140.271	1.4427	589.875	3.00132	0.838445	transcription factors4a	Hs578T_	247	4	0.487301	0.590512	2.45477	-3.21549	-5.32372	-2.29556	3.91986	-2.55543	yes	yes
3216	HOXB6	10324.6	9645.1	94.1557	156.832	1.68247	657.583	3.53005	0.80804	transcription factors4a	Hs578T_	168	4	0.760939	0.957219	1.447	-1.87314	-3.52975	-1.32683	2.9077	-1.90546	#N/A	#N/A
3217	HOXB7	13994.5	13085.7	107.431	225.028	2.17858	916.664	5.6651	0.708792	transcription factors4a	Hs578T_	94	4	5.71856	5.77955	4.97027	3.2986	0.0782557	2.42072	-0.252511	0.658248	#N/A	#N/A
3218	HOXB8	12434.3	11582.8	100.12	189.782	1.95277	766.099	4.30058	0.76696	transcription factors4a	Hs578T_	129	4	3.55874	3.64811	2.99113	0.779688	-1.55355	0.2909	1.60845	-0.978847	#N/A	#N/A
3219	HOXB9	11697.9	10855	99.2514	184.943	1.93187	753.019	4.5253	0.759195	transcription factors4a	Hs578T_	146	4	2.53948	2.61626	2.72555	0.533818	-1.71191	0.175955	1.38052	-0.713776	#N/A	#N/A
3226	HOXC10	7114.45	6464.23	75.4246	142.857	1.96312	558.48	3.7154	0.778475	transcription factors4a	Hs578T_	189	4	-3.53747	-3.48301	-3.56872	-2.98647	-1.55316	-2.69642	1.9791	-1.68618	#N/A	#N/A
3227	HOXC11	9309.05	8529.8	87.457	166.012	1.98892	722.602	5.05987	0.735642	transcription factors4a	Hs578T_	158	4	-0.625328	-0.612687	-0.38233	-1.06107	-1.32687	-0.336067	0.564887	-0.0438141	#N/A	#N/A
3228	HOXC12	7641.58	6863.99	84.1555	127.79	1.53487	509.054	2.90165	0.834253	transcription factors4a	Hs578T_	208	4	-2.84382	-2.93161	-1.24169	-4.04593	-4.63147	-3.35977	3.82402	-2.68781	yes	#N/A
3229	HOXC13	9114.19	8206.04	88.3429	144.426	1.69195	515.281	2.52765	0.86047	transcription factors4a	Hs578T_	149	4	-0.829089	-1.03712	-0.0828023	-2.90429	-3.4933	-3.36023	4.65165	-3.12605	#N/A	#N/A
3221	HOXC4	12129.3	11302.1	107.632	168.28	1.6102	732.658	3.81082	0.787778	transcription factors4a	Hs578T_	116	4	3.13398	3.2485	4.96993	-0.930836	-4.10255	-0.195203	2.25524	-1.56908	#N/A	#N/A
3222	HOXC5	6547.32	5779.17	70.2981	131.748	1.94637	489.132	3.0794	0.833525	transcription factors4a	Hs578T_	137	4	-4.25763	-4.42212	-4.86588	-3.85051	-1.61779	-3.70518	3.82315	-2.4695	yes	#N/A
3223	HOXC6	7955.67	7174.71	80.1314	139.314	1.7967	515.514	2.85907	0.836918	transcription factors4a	Hs578T_	157	4	-2.39597	-2.48417	-2.31817	-3.37387	-2.81511	-3.36274	3.86365	-2.7193	#N/A	#N/A
3224	HOXC8	12656.2	11818.3	104.417	203.805	2.0345	931.634	6.14152	0.697675	transcription factors4a	Hs578T_	130	4	3.92161	4.00762	4.16866	1.58837	-0.995735	2.58733	-0.657139	1.2648	#N/A	#N/A
3225	HOXC9	8845.76	8086.46	83.8188	157.481	1.9727	596.962	3.54817	0.798823	transcription factors4a	Hs578T_	73	3	-1.23761	-1.25671	-1.37878	-1.82107	-1.37134	-2.09094	2.66943	-1.88557	#N/A	#N/A
3231	HOXD1	8464.75	7702.4	91.4734	124.565	1.36267	502.289	2.46298	0.866302	transcription factors4a	Hs578T_	227	4	-1.72206	-1.7525	0.716363	-4.381	-5.91012	-3.49378	4.85579	-3.22029	yes	#N/A
3236	HOXD10	13807.5	12984.6	108.2	207.478	1.99692	974.332	6.10205	0.694625	transcription factors4a	Hs578T_	81	4	5.4615	5.63358	5.10973	1.68676	-1.43119	3.12643	-0.82265	1.24127	#N/A	#N/A
3239	HOXD13	11724.7	10869.2	102.556	180.761	1.86845	852.108	5.42812	0.707647	transcription factors4a	Hs578T_	129	4	2.64794	2.67135	3.65998	-0.0669037	-2.20142	1.5302	-0.29259	0.37144	#N/A	#N/A
3232	HOXD3	8343.93	7531.03	77.6088	163.79	2.23535	667.527	4.69808	0.753685	transcription factors4a	Hs578T_	260	4	-1.827	-1.96365	-2.8991	-1.47823	0.474234	-1.23824	1.15431	-0.486198	#N/A	#N/A
3233	HOXD4	7197.43	6465.06	81.076	118.874	1.46437	468.543	2.59415	0.8661	transcription factors4a	Hs578T_	186	4	-3.39149	-3.46555	-2.02743	-4.90245	-5.1918	-4.00315	4.86256	-3.05959	yes	#N/A
3234	HOXD8	11886.7	11072.9	93.2494	204.417	2.2519	747.732	4.28652	0.763192	transcription factors4a	Hs578T_	120	4	2.84097	2.94576	1.11771	1.772	0.528596	0.00982809	1.49999	-0.994223	yes	yes
3235	HOXD9	11409.6	10558.1	95.076	179.225	1.94198	687.332	3.58042	0.78949	transcription factors4a	Hs578T_	61	4	2.18514	2.21873	1.67218	-0.175209	-1.66868	-0.879628	2.305	-1.84415	#N/A	#N/A
152518	HOZFP	12393.4	11556	104.671	180.496	1.74958	792.155	4.61002	0.759173	Transcription Factors19a	Hs578T_	182	4	1.13238	1.07737	1.77326	-1.15709	-2.67568	-0.335068	1.75866	-1.12874	#N/A	#N/A
51351	H-PLK	11442.2	10772.5	92.5295	190.969	2.221	718.142	4.0272	0.77602	Transcription Factors15a	Hs578T_	115	4	0.265767	0.361112	-0.231935	-0.438362	0.141698	-1.31835	2.35474	-2.06473	yes	#N/A
55806	HR	10663	10020.1	97.3865	161.432	1.68305	690.946	3.77557	0.794267	Transcription factors16a	Hs578T_	134	4	-0.450836	-0.335566	0.653347	-2.50197	-3.10007	-1.73	3.10254	-2.49424	#N/A	#N/A
55806	HR	10484.3	9708.39	99.1704	149.45	1.53162	703.776	4.0606	0.790707	Ubi4a	Hs578T_	143	4	0.0564648	0.0721054	1.36011	-2.51521	-3.76282	-1.48328	3.6759	-2.51388	#N/A	#N/A
3265	HRAS	6926.11	6300.34	81.5869	112.597	1.38855	419.773	2.1919	0.893365	Adhesome6a	Hs578T_	176	4	-3.64301	-3.53681	-1.71772	-5.41934	-4.59622	-5.51883	6.97088	-4.79591	yes	#N/A
3265	HRAS	7046.64	6450.18	82.1571	113.082	1.39181	410.501	2.26357	0.892073	Endo1a	Hs578T_	268	8	-3.37642	-3.27816	-1.77895	-5.84778	-4.80279	-5.70768	8.37841	-5.43241	yes	#N/A
3267	HRB	7623.84	6878.84	84.9263	117.895	1.42932	461.368	2.38556	0.876834	Endo1a_manual	Hs578T_	120	5	-2.65757	-2.66932	-1.19334	-5.30694	-4.53462	-4.78646	7.39818	-4.95289	yes	#N/A
3270	HRC	12199.8	11376.8	104.427	172.072	1.6881	878.714	5.79523	0.7512	Ubi3a	Hs578T_	184	4	1.60421	1.59509	2.25919	-1.00139	-2.802	1.0895	1.97822	0.426686	#N/A	#N/A
3269	HRH1	9273.32	8625.99	90.1774	184.663	2.1673	858.185	6.79988	0.629603	GPCR3a	Hs578T_	127	4	-1.46534	-1.41974	-0.66734	-0.982344	-0.50041	-0.209185	-1.66528	0.991057	#N/A	#N/A
3274	HRH2	11459.5	10800.9	104.165	164.105	1.64352	717.121	3.98192	0.789608	GPCR1a	Hs578T_	133	4	0.428099	0.4813	1.849	-2.17459	-3.20645	-2.02611	3.79661	-3.05635	#N/A	#N/A
11255	HRH3	12140.7	11480.5	100.074	193.522	2.07212	900.598	6.16385	0.723472	GPCR3a	Hs578T_	213	4	0.98869	1.04817	1.12738	-0.461515	-0.984061	0.307105	1.50745	-0.0226136	#N/A	#N/A
59340	HRH4	10520.1	9774.63	95.4836	173.479	1.89177	768.614	4.99855	0.74215	GPCR2a	Hs578T_	160	4	-0.370047	-0.411466	0.314084	-1.60446	-1.87617	-1.33175	2.08578	-1.46136	#N/A	#N/A
27102	HRI	7455.25	6886.53	80.893	133.641	1.68215	556.293	3.721	0.803135	Kinase4a	Hs578T_	67	4	-2.91794	-2.63111	-2.1751	-3.53619	-2.75058	-3.56426	3.89904	-2.91852	#N/A	#N/A
11078	HRIHFB2122	7311.69	6719.66	72.5411	206.368	3.23682	829.617	8.16148	0.594522	Adhesome3b	Hs578T_	163	4	-3.11859	-2.96817	-3.77152	1.48084	5.78659	0.470963	-3.36973	3.04476	#N/A	#N/A
3281	HSBP1	10469.5	9603.78	97.3669	146.291	1.52122	571.74	2.6697	0.856783	transcription factors4a	Hs578T_	262	4	0.990131	0.915958	2.27332	-2.85174	-4.81343	-2.55345	4.53466	-2.95964	yes	#N/A
3297	HSF1	10133.3	9333.93	96.5929	156.22	1.66107	633.79	3.57572	0.800435	transcription factors4a	Hs578T_	218	4	0.538405	0.538355	2.0975	-1.96336	-3.70327	-1.67819	2.68399	-1.85048	#N/A	#N/A
3298	HSF2	8358.75	7575.18	85.0351	158.623	1.97252	685.734	5.0507	0.736685	transcription factors4a	Hs578T_	196	4	-1.85889	-1.92649	-0.991753	-1.9143	-1.51831	-0.951054	0.521053	-0.0368628	#N/A	#N/A
3299	HSF4	9738.54	8931.8	89.1211	206.648	2.57222	909.71	7.53187	0.627427	transcription factors4a	Hs578T_	207	4	0.0449548	-0.00657931	0.147433	1.82871	2.94284	2.23404	-2.98125	2.9564	yes	#N/A
86614	HSFY1	9468.65	8705.13	92.4105	142.176	1.57545	562.573	3.08135	0.842287	Transcription Factors18a	Hs578T_	214	4	-1.59866	-1.64015	-0.407337	-3.78505	-3.68246	-3.41511	4.90639	-3.64982	#N/A	#N/A
159119	HSFY2	8583.13	7853.79	87.0372	129.31	1.58467	623.593	4.02937	0.823313	Transcription Factors19b	Hs578T_	68	3	-2.83593	-2.85163	-1.46193	-5.19162	-3.8596	-3.1958	4.74461	-2.44898	yes	#N/A
11319	HSGT1	8269.46	7550.21	83.3932	152.744	1.92577	632.409	4.15517	0.76561	Transcription Factors13a	Hs578T_	228	4	-2.71939	-2.74169	-2.08805	-3.04218	-1.58516	-2.45951	2.01046	-1.87675	#N/A	#N/A
55561	HSMDPKIN	11709.6	11079.6	101.952	169.953	1.69077	732.115	3.94187	0.785563	Kinase4a	Hs578T_	120	4	1.54441	1.63897	2.29888	-0.993517	-2.64664	-1.02438	3.18503	-2.59796	#N/A	#N/A
54737	HSMPP8	7664.81	7006.65	87.7463	122.411	1.43625	497.41	2.81268	0.843105	Transcription factors16a	Hs578T_	158	4	-3.24858	-3.20428	-0.99532	-5.16936	-4.50323	-4.34912	4.97582	-4.10425	yes	#N/A
3306	HSPA2	8946.75	8266.85	90.79	142.176	1.60237	738.63	5.3738	0.757057	Adhesome6b	Hs578T_	253	4	-1.06874	-0.990328	0.397806	-3.19075	-3.4009	-0.815179	2.24713	-0.588837	#N/A	#N/A
3315	HSPB1	9944.2	9102.56	85.1672	164.227	1.9909	610.412	3.19137	0.835017	Adhesome6a	Hs578T_	179	4	0.0711795	-0.00643377	-0.919717	-1.65766	-1.21055	-2.74833	4.95658	-3.48475	#N/A	#N/A
26353	HSPB8	6355.94	5697.39	72.5423	123.75	1.79182	528.076	3.8127	0.79816	Kinase4a	Hs578T_	174	4	-4.01632	-3.8028	-3.88027	-4.2151	-2.11544	-3.96839	3.69729	-2.79321	#N/A	#N/A
3339	HSPG2	7795.06	6981.74	77.2083	154.019	2.14035	668.32	5.16867	0.74791	Adhesome6b	Hs578T_	241	4	-2.57234	-2.67661	-2.75146	-2.36118	-0.385153	-1.88509	1.92973	-0.876944	#N/A	#N/A
10524	HTATIP	12048	11246.3	105.504	199.101	1.98085	951.293	6.41482	0.681288	EpiGen1a	Hs578T_	66	4	1.03512	0.995331	1.95802	-0.343702	-1.76872	0.735911	0.903444	0.0121861	#N/A	#N/A
10524	HTATIP	9990.33	9231.11	90.0112	177.349	2.07532	762.696	5.0385	0.724042	Transcription Factors12a	Hs578T_	86	4	-1.12383	-1.15579	-1.03806	-1.37111	-0.799765	-0.686789	0.436008	-0.415202	#N/A	#N/A
10553	HTATIP2	10308.2	9517.33	91.8317	159.55	1.7939	616.402	3.26152	0.814032	Transcription Factors13a	Hs578T_	166	4	-0.815118	-0.865269	-0.471741	-2.58215	-2.37886	-2.66487	3.78816	-3.31769	#N/A	#N/A
27336	HTATSF1	8181.45	7537.07	84.8544	135.711	1.68803	544.182	3.05835	0.827955	Transcription Factors14a	Hs578T_	74	4	-2.77137	-2.70962	-1.42311	-4.24371	-2.97199	-3.69187	4.37584	-3.67002	#N/A	#N/A
3344	HTLF	10051.3	9401.85	92.144	159.708	1.74077	621.805	3.3472	0.814072	transcription factors4a	Hs578T_	124	4	0.45314	0.644823	0.916806	-1.72343	-3.12153	-1.82457	3.20092	-2.14938	#N/A	#N/A
3350	HTR1A	11107.2	10275.9	107.274	148.354	1.3973	618.84	3.00148	0.821047	GPCR 5a	Hs578T_	109	4	-0.00394865	-0.0802263	2.38001	-3.10061	-4.49769	-3.28805	4.82854	-4.41315	yes	#N/A
3351	HTR1B	13150.3	12335.4	108.562	178.29	1.66312	899.531	5.2812	0.752657	GPCR3a	Hs578T_	177	4	1.82244	1.76504	2.60421	-1.33279	-3.0398	0.317639	2.46122	-1.12031	#N/A	#N/A
3352	HTR1D	9648.81	8978.25	95.6461	198.649	2.28282	886.01	6.91938	0.643922	GPCR1a	Hs578T_	200	4	-1.16255	-1.12807	0.361148	-0.122043	0.219848	0.188906	-1.34023	1.41345	#N/A	#N/A
3356	HTR2A	13665	12794.7	115.46	175.046	1.52077	837.394	4.5499	0.765357	GPCR4b	Hs578T_	109	3	2.613	2.47135	4.07631	-1.43724	-3.83255	-0.370188	2.99099	-2.19247	#N/A	#N/A
3357	HTR2B	10965.3	10178	95.3934	198.559	2.2169	900.985	6.43293	0.683635	GPCR2a	Hs578T_	135	4	-0.207573	-0.245241	0.15181	-0.177355	-0.139032	0.316922	0.109586	0.517806	#N/A	#N/A
3359	HTR3A	10910.7	10153.7	91.8604	183.61	2.13287	792.079	5.1947	0.734512	GPCR 5a	Hs578T_	87	4	-0.0688174	-0.0985635	-0.398115	-1.03836	-0.625605	-1.05467	1.88513	-1.30775	#N/A	#N/A
9177	HTR3B	13052	12270	107.616	168.833	1.62495	686.525	3.14845	0.83911	GPCR3a	Hs578T_	133	4	1.70051	1.6743	2.41493	-1.8971	-3.25849	-2.41474	5.43231	-4.19094	#N/A	#N/A
3360	HTR4	7588.27	7024.56	81.8542	127.791	1.6602	464.992	2.66773	0.867223	GPCR4b	Hs578T_	62	3	-3.05368	-2.91775	-2.24281	-4.24038	-3.0063	-5.23792	6.57333	-5.05404	yes	#N/A
3361	HTR5A	8397.31	7651.77	89.2266	138.937	1.5919	567.38	3.47513	0.81604	transcription factors4a	Hs578T_	140	4	-1.8436	-1.8368	0.0727511	-3.22022	-4.24082	-2.53075	3.23894	-1.98965	yes	#N/A
3361	HTR5A	8996.95	8357.03	89.6686	156.499	1.83708	723.446	5.3604	0.73038	GPCR1a	Hs578T_	163	4	-1.61655	-1.5807	-0.722584	-2.59021	-2.17163	-1.89985	1.71534	-0.936756	#N/A	#N/A
3362	HTR6	13022.9	12305.8	104.041	192.495	1.91345	898.572	5.35382	0.74482	GPCR2a	Hs578T_	136	4	1.65183	1.68527	1.78084	-0.513921	-1.77068	0.287515	2.21835	-1.05699	#N/A	#N/A
3363	HTR7	12471.6	11688.5	103.589	221.265	2.20185	1029.14	7.2309	0.638485	GPCR2a	Hs578T_	97	4	1.30442	1.25272	1.70971	1.22427	-0.130327	2.02113	-1.49129	1.85482	#N/A	#N/A
10075	HUWE1	7790.56	7032.49	83.6805	132.091	1.61628	519.235	3.0832	0.835042	Transcription Factors12a	Hs578T_	196	4	-3.16107	-3.22687	-2.09219	-4.48283	-3.48677	-4.00336	4.64401	-3.64084	yes	#N/A
10075	HUWE1	10590.9	9750.82	93.8369	165.956	1.82235	664.636	3.85313	0.801722	Ubi1a	Hs578T_	160	4	0.0893568	0.0417503	0.2295	-1.44405	-2.02099	-2.0917	4.17475	-2.88139	#N/A	#N/A
29072	HYPB	6888.04	6220.47	83.4022	119.869	1.47525	496	3.06955	0.825688	EpiGen2a	Hs578T_	82	4	-3.4893	-3.45385	-1.57315	-5.37314	-4.35011	-4.63042	6.01013	-4.28342	yes	#N/A
154214	IBRDC1	6245.34	5666.27	72.1003	127.91	1.8979	553.375	4.43018	0.748507	Ubi6a	Hs578T_	227	4	-4.1886	-4.01464	-3.97556	-3.89502	-1.53188	-3.79337	1.86605	-1.90675	yes	#N/A
127544	IBRDC3	7282.55	6621.53	82.359	127.166	1.5823	635.068	5.0499	0.763455	Ubi6a	Hs578T_	323	4	-3.23103	-3.12848	-2.02881	-3.91573	-3.44314	-2.60294	2.54672	-0.871164	#N/A	#N/A
22858	ICK	8284.4	7626.36	88.6556	132.031	1.5269	552.628	3.14055	0.823757	Kinase5a	Hs578T_	113	4	-2.0174	-1.85134	-0.505857	-3.62701	-3.62242	-3.61332	4.75247	-3.91275	yes	#N/A
[truncated: 2,944 more rows]

## Sheet: MDA231 data
GeneID	treatment	Total Area (Mean)	Net Area (Mean)	MinorAxis (Mean)	MajorAxis (Mean)	AxialRatio (Mean)	Perimeter (Mean)	Roughness (Mean)	Solidity (Mean)	plate	barcode	Sum Tracks	number wells	mc TArea.zscore (Mean)	mc NArea.zscore (Mean)	mc MinorAxis.zscore (Mean)	mc MajorAxis.zscore (Mean)	mc AxialRatio.zscore (Mean)	mc Perimeter.zscore (Mean)	mc Solidity.zscore (Mean)	mc Roughness.zscore (Mean)	primary hits	selected for validation
[truncated: 4,675 more rows]

[truncated: 2 more sheets: HS hits, MDA hits]
