# Supplementary material for: Uncovering the signaling landscape controlling breast cancer cell migration identifies novel metastasis driver genes
Source: Nat Commun. 2019 Jul 5;10:2983. doi: 10.1038/s41467-019-11020-3 (PMC6611796; doi:10.1038/s41467-019-11020-3)
Supplement: Supplementary file 20 — Supplementary Data 3 [file 41467_2019_11020_MOESM20_ESM.xlsx]

## Sheet: Sheet1
Cell line	Gene	Transcript	Peptide Mutation	Nucleotide Mutation	Zygosity	Type	Position
Hs578T	ZNF37A	ENST00000361085	p.H191H	c.573T>C	Heterozygous	Substitution - coding silent	10:38117724..38117724
Hs578T	CHRM3	ENST00000255380	p.R403K	c.1208G>A	Heterozygous	Substitution - Missense	1:239908659..239908659
Hs578T	CBFA2T3	ENST00000268679	p.V509V	c.1527G>A	Heterozygous	Substitution - coding silent	16:88879405..88879405
Hs578T	PPP1R3D	ENST00000370996	p.V116D	c.347T>A	Heterozygous	Substitution - Missense	20:59939585..59939585
MDA-MB-231	JDP2	ENST00000267569	p.T8T	c.24T>C	Heterozygous	Substitution - coding silent	14:75437911..75437911
MDA-MB-231	JDP2	ENST00000267569	p.P9T	c.25C>A	Heterozygous	Substitution - Missense	14:75437912..75437912
MDA-MB-231	DMRT3	ENST00000190165	p.D160D	c.480C>T	Heterozygous	Substitution - coding silent	9:990066..990066
MDA-MB-231	ZNF282	ENST00000262085	p.G633C	c.1897G>T	Heterozygous	Substitution - Missense	7:149224528..149224528
MDA-MB-231	TCEA1	ENST00000360389	p.?	c.126+7A>T	Heterozygous	Unknown	8:53984356..53984356
MDA-MB-231	SP4	ENST00000222584	p.R718R	c.2154G>C	Heterozygous	Substitution - coding silent	7:21511068..21511068
MDA-MB-231	PSMC3	ENST00000298852	p.E78Q	c.232G>C	Heterozygous	Substitution - Missense	11:47425174..47425174
MDA-MB-231	PSMC3	ENST00000298852	p.E210D	c.630G>T	Heterozygous	Substitution - Missense	11:47422935..47422935
MDA-MB-231	PSMC3	ENST00000298852	p.D286Y	c.856G>T	Heterozygous	Substitution - Missense	11:47422602..47422602
MDA-MB-231	EPHB4	ENST00000358173	p.L21V	c.61C>G	Heterozygous	Substitution - Missense	7:100824265..100824265
MDA-MB-231	CREB3	ENST00000353704	p.L183F	c.549G>T	Heterozygous	Substitution - Missense	9:35735312..35735312
MDA-MB-231	PTPN6	ENST00000456013	p.?	c.131+7G>A	Heterozygous	Unknown	12:6951738..6951738
MDA-MB-231	IQGAP1	ENST00000268182	p.K856K	c.2568G>A	Homozygous	Substitution - coding silent	15:90474126..90474126
MDA-MB-231	CREBZF	ENST00000490820	p.A47V	c.140C>T	Heterozygous	Substitution - Missense	11:85664736..85664736
