# Supplementary material for: Uncovering the signaling landscape controlling breast cancer cell migration identifies novel metastasis driver genes
Source: Nat Commun. 2019 Jul 5;10:2983. doi: 10.1038/s41467-019-11020-3 (PMC6611796; doi:10.1038/s41467-019-11020-3)
Supplement: Supplementary file 27 — Supplementary Data 10 [file 41467_2019_11020_MOESM27_ESM.xlsx]

## Sheet: 20170711_SupplementaryTableClin
pid	name	HR_all	pval_all	95_CI_low_all	95_CI_high_all	HR_ERpos	pval_Erpos	95_CI_low_Erpos	95_CI_high_Erpos	HR_ERneg	pval_Erneg	95_CI_low_Erneg	95_CI_high_Erneg	HR_TN	pval_TN	95_CI_low_TN	95_CI_high_TN
207186_s_at	BPTF	1.27611	0.0853754	0.966606	1.68471	1.29648	0.146154	0.913443	1.84014	1.2164	0.419362	0.756108	1.95691	1.47148	0.264707	0.746383	2.901
212151_at	PBX1	1.04055	0.735021	0.826587	1.3099	1.1712	0.304123	0.866428	1.58319	0.816599	0.360961	0.52872	1.26122	0.689767	0.208598	0.386623	1.2306
212519_at	UBE2E1	1.57649	0.0348887	1.03282	2.40634	1.13647	0.626552	0.678844	1.9026	2.71568	0.0106747	1.26127	5.84724	3.66365	0.0257642	1.17012	11.4709
208035_at	GRM6	1.21907	0.574842	0.610154	2.43565	1.21887	0.643558	0.52708	2.81861	1.16386	0.816325	0.323469	4.18761	1.4787	0.66202	0.255965	8.54239
202396_at	TCERG1	1.80155	0.00048878	1.29404	2.5081	1.83446	0.00283441	1.23167	2.73224	1.76583	0.0600838	0.976159	3.19429	1.6762	0.201363	0.758943	3.70205
205690_s_at	BUD31	1.4902	0.0664826	0.973235	2.28178	1.95331	0.0244128	1.0903	3.49943	1.1384	0.709368	0.575771	2.25082	0.964081	0.936726	0.390735	2.37873
219542_at	NEK11	0.925014	0.734964	0.58906	1.45257	0.4897	0.0440158	0.244439	0.981047	1.97071	0.168832	0.749816	5.17953	1.72204	0.387127	0.502464	5.90174
209360_s_at	RUNX1	1.03824	0.796889	0.780174	1.38167	0.897544	0.553357	0.627809	1.28317	1.38087	0.283929	0.76524	2.49176	1.03043	0.929534	0.530247	2.00244
213743_at	CCNT2	1.67829	0.00530125	1.16625	2.41513	1.49766	0.101075	0.924131	2.42714	2.12482	0.0179624	1.1382	3.96669	1.93145	0.0961044	0.889528	4.19381
205263_at	BCL10	1.76529	0.0128534	1.12815	2.76225	1.34092	0.327429	0.745454	2.41205	2.53253	0.00852599	1.26727	5.06104	2.92339	0.0133195	1.25016	6.8361
219296_at	ZDHHC13	1.56803	0.0011012	1.19681	2.05441	1.89578	0.00104217	1.29342	2.77868	1.42178	0.102526	0.931899	2.16918	1.30561	0.335999	0.758368	2.24776
208986_at	TCF12	1.65311	0.0122437	1.11558	2.44964	1.53593	0.110389	0.906907	2.60122	1.89832	0.051937	0.994636	3.62305	1.37967	0.431389	0.618864	3.07578
200990_at	TRIM28	0.804182	0.274539	0.543982	1.18884	0.869434	0.587715	0.524283	1.44181	0.71385	0.302498	0.376127	1.35482	0.728928	0.414649	0.341004	1.55815
219900_s_at	ZNF446	1.26883	0.492634	0.642722	2.50487	2.13561	0.0617534	0.96336	4.73429	0.166317	0.0325419	0.0321102	0.861449	0.219682	0.135578	0.03002	1.6076
203754_s_at	BRF1	0.667859	0.298665	0.311937	1.42989	0.891776	0.801474	0.365177	2.17775	0.345621	0.156471	0.0795096	1.50238	0.28796	0.233421	0.0371558	2.23171
200020_at	TARDBP	1.61483	0.173083	0.810411	3.21772	1.52063	0.324335	0.660767	3.49943	1.88623	0.313701	0.548849	6.48243	1.17786	0.835938	0.250173	5.54561
209358_at	TAF11	2.00872	0.00023684	1.38488	2.91356	2.13991	0.00161826	1.33349	3.43403	2.18985	0.0213041	1.1237	4.26757	2.00377	0.120824	0.8327	4.82178
205376_at	INPP4B	1.04705	0.578112	0.890437	1.2312	0.929184	0.518306	0.743559	1.16115	1.40947	0.0567556	0.990181	2.00632	2.78361	0.00511024	1.35953	5.69938
205323_s_at	MTF1	0.440588	0.0233471	0.216957	0.894732	0.416458	0.0446064	0.177136	0.979118	0.507534	0.290283	0.144403	1.78383	0.490921	0.368329	0.104189	2.31314
211945_s_at	ITGB1	2.20788	0.00754054	1.23498	3.9472	2.60867	0.02317	1.14018	5.96851	1.7899	0.1766	0.76934	4.16427	1.3759	0.550303	0.482878	3.92044
204321_at	NEO1	0.969382	0.871766	0.664525	1.4141	1.07779	0.785766	0.627954	1.84988	0.874383	0.634912	0.502412	1.52175	0.706496	0.337728	0.347231	1.43748
201833_at	HDAC2	1.39049	0.0224119	1.04779	1.84527	1.48072	0.0841435	0.94846	2.31168	1.74983	0.0288311	1.05951	2.88991	1.47443	0.235125	0.776703	2.79892
202126_at	PRPF4B	1.31919	0.180663	0.879367	1.97899	1.03111	0.904323	0.625702	1.69919	2.00376	0.0495132	1.00148	4.00913	2.57134	0.0319454	1.08492	6.09428
207943_x_at	PLAGL1	1.1565	0.281757	0.887494	1.50704	0.895722	0.628454	0.573403	1.39922	1.36367	0.0619577	0.984605	1.88868	1.34597	0.196916	0.857125	2.11362
