# Supplementary material for: Uncovering the signaling landscape controlling breast cancer cell migration identifies novel metastasis driver genes
Source: Nat Commun. 2019 Jul 5;10:2983. doi: 10.1038/s41467-019-11020-3 (PMC6611796; doi:10.1038/s41467-019-11020-3)
Supplement: Supplementary file 28 — Supplementary Data 11 [file 41467_2019_11020_MOESM28_ESM.xlsx]

## Sheet: Hs578T_siPRPF4B
	baseMean	log2FoldChange	lfcSE	stat	pvalue	padj	symbol	entrez
ENSG00000112739	593.128	-3.98476	0.152487	-26.1319	1.5845e-150	2.45011e-146	PRPF4B	8899
ENSG00000180370	1753.02	-2.24418	0.0962203	-23.3234	2.5682e-120	1.98561e-116	PAK2	5062
ENSG00000068366	1995.07	-1.9414	0.0850693	-22.8213	2.81493e-115	1.45091e-111	ACSL4	2182
ENSG00000104415	2328.5	-2.52369	0.113702	-22.1957	3.7756e-109	1.45955e-105	WISP1	8840
ENSG00000177494	326.981	-3.82106	0.17648	-21.6515	5.88585e-104	1.82026e-100	ZBED2	79413
ENSG00000117450	6401.15	-1.79694	0.0849187	-21.1607	2.1989e-99	5.66694e-96	PRDX1	5052
ENSG00000164761	1215.51	2.84341	0.137625	20.6606	7.84295e-95	1.73251e-91	TNFRSF11B	4982
ENSG00000136542	3445.29	-1.81369	0.0960266	-18.8873	1.45015e-79	2.80295e-76	GALNT5	11227
ENSG00000065618	404.887	-2.62568	0.14696	-17.8667	2.14422e-71	3.68401e-68	COL17A1	1308
ENSG00000041982	4714.89	-1.56099	0.088003	-17.7379	2.13621e-70	3.30322e-67	TNC	3371
ENSG00000085662	13849.3	-1.79291	0.103225	-17.3689	1.41895e-67	1.99466e-64	AKR1B1	231
ENSG00000163902	6019.14	-1.47378	0.0872041	-16.9004	4.47105e-64	5.76131e-61	RPN1	6184
ENSG00000161638	12316.1	-1.66058	0.0983465	-16.885	5.8014e-64	6.90054e-61	ITGA5	3678
ENSG00000164402	1268.12	-1.80635	0.107709	-16.7707	3.99807e-63	4.41587e-60	2008-09-01	23176
ENSG00000116688	2043.84	-1.66983	0.100769	-16.5709	1.13077e-61	1.16568e-58	MFN2	9927
ENSG00000168615	10114.7	1.26742	0.0787438	16.0955	2.7455e-58	2.65335e-55	ADAM9	8754
ENSG00000000003	280.192	-2.40592	0.150441	-15.9925	1.44142e-57	1.3111e-54	TSPAN6	7105
ENSG00000137509	1765.25	-1.63139	0.103084	-15.8259	2.06287e-56	1.77212e-53	PRCP	5547
ENSG00000172939	1057.78	-1.66262	0.106637	-15.5915	8.31956e-55	6.77081e-52	OXSR1	9943
ENSG00000167815	4142.14	1.16147	0.0750923	15.4672	5.77437e-54	4.46445e-51	PRDX2	7001
ENSG00000105983	735.486	-1.76415	0.114934	-15.3492	3.58457e-53	2.63944e-50	LMBR1	64327
ENSG00000168653	2236.53	-1.32928	0.0877223	-15.1532	7.2112e-52	5.06849e-49	NDUFS5	4725
ENSG00000112096	9259.99	-1.82354	0.120974	-15.0738	2.40944e-51	1.61988e-48	SOD2	6648
ENSG00000171724	892.862	-1.51787	0.100776	-15.0618	2.88696e-51	1.86004e-48	VAT1L	57687
ENSG00000151012	939.983	-1.68638	0.112306	-15.0159	5.77628e-51	3.57275e-48	SLC7A11	23657
ENSG00000054983	371.436	-1.93746	0.130401	-14.8577	6.20139e-50	3.68816e-47	GALC	2581
ENSG00000122642	4329.63	-1.43292	0.0966205	-14.8304	9.31236e-50	5.33323e-47	FKBP9	11328
ENSG00000189001	1386.02	-1.69472	0.11612	-14.5946	3.03964e-48	1.67864e-45	SBSN	374897
ENSG00000131711	4980.51	-3.49507	0.24099	-14.503	1.16012e-47	6.18581e-45	MAP1B	4131
ENSG00000113083	1833.75	-1.29272	0.0932006	-13.8703	9.58106e-44	4.9384e-41	LOX	4015
ENSG00000167601	15324	1.28312	0.0926712	13.846	1.34583e-43	6.7131e-41	AXL	558
ENSG00000180964	632.753	-1.80142	0.130526	-13.8012	2.50591e-43	1.2109e-40	TCEAL8	90843
ENSG00000102144	6859.63	-1.43114	0.103952	-13.7673	4.01111e-43	1.87951e-40	PGK1	5230
ENSG00000109586	510.842	-1.65856	0.121761	-13.6214	2.98584e-42	1.35794e-39	GALNT7	51809
ENSG00000179222	2037.36	-1.23456	0.0922712	-13.3797	7.94703e-41	3.511e-38	MAGED1	9500
ENSG00000164125	1516.33	-1.20664	0.0904209	-13.3447	1.27187e-40	5.46302e-38	FAM198B	51313
ENSG00000110917	4689.26	-1.23276	0.0929909	-13.2568	4.12331e-40	1.72321e-37	MLEC	9761
ENSG00000173918	2154	-1.67985	0.127672	-13.1575	1.54079e-39	6.26979e-37	C1QTNF1	114897
ENSG00000123146	3043.34	-1.08915	0.0829719	-13.1268	2.31328e-39	9.17186e-37	ADGRE5	976
ENSG00000049249	815.058	-1.75802	0.13446	-13.0747	4.59583e-39	1.77663e-36	TNFRSF9	3604
ENSG00000115183	1287.53	-1.46758	0.112965	-12.9914	1.3683e-38	5.16049e-36	TANC1	85461
ENSG00000265972	2835.85	1.29184	0.0998705	12.9351	2.85151e-38	1.04983e-35	TXNIP	10628
ENSG00000162493	1593.53	-1.50814	0.117023	-12.8876	5.2878e-38	1.90152e-35	PDPN	10630
ENSG00000162616	967.513	-1.39703	0.108437	-12.8833	5.58756e-38	1.96365e-35	DNAJB4	11080
ENSG00000111674	270.59	-2.27477	0.177176	-12.839	9.91211e-38	3.40602e-35	ENO2	2026
ENSG00000090487	1151.8	-1.32695	0.104252	-12.7284	4.11328e-37	1.38269e-34	SPG21	51324
ENSG00000148468	1102.95	-1.19773	0.0943802	-12.6905	6.67698e-37	2.19673e-34	FAM171A1	221061
ENSG00000139921	1133.78	-1.23514	0.0974135	-12.6793	7.70114e-37	2.48089e-34	TMX1	81542
ENSG00000198663	1151.15	-1.27431	0.100796	-12.6426	1.22984e-36	3.88101e-34	C6orf89	221477
ENSG00000120833	436.289	-1.65623	0.131355	-12.6088	1.88739e-36	5.83694e-34	SOCS2	8835
ENSG00000134575	719.528	-1.31697	0.104545	-12.5972	2.18874e-36	6.63618e-34	ACP2	53
ENSG00000231925	2221.76	-1.93211	0.153925	-12.5523	3.86271e-36	1.14864e-33	TAPBP	6892
ENSG00000160691	4712.86	1.03432	0.0825927	12.5231	5.58171e-36	1.62849e-33	SHC1	6464
ENSG00000108395	884.873	-1.30356	0.104896	-12.4271	1.86301e-35	5.33476e-33	TRIM37	4591
ENSG00000165029	426.157	-1.63711	0.131754	-12.4255	1.90096e-35	5.34447e-33	ABCA1	19
ENSG00000196083	1627.9	1.25574	0.101493	12.3726	3.67768e-35	1.0155e-32	IL1RAP	3556
ENSG00000140105	1815.96	-1.40946	0.114819	-12.2755	1.22573e-34	3.32518e-32	WARS	7453
ENSG00000164120	144.385	3.10568	0.254654	12.1957	3.27694e-34	8.73643e-32	HPGD	3248
ENSG00000091490	1405.3	-1.58867	0.130595	-12.1648	4.78445e-34	1.25393e-31	SEL1L3	23231
ENSG00000081760	372.883	-1.63447	0.134822	-12.1232	7.96026e-34	2.05149e-31	AACS	65985
ENSG00000180228	781.147	1.23089	0.101736	12.0988	1.07128e-33	2.71561e-31	PRKRA	8575
ENSG00000006118	1847.32	-1.58944	0.131944	-12.0463	2.02902e-33	5.06044e-31	TMEM132A	54972
ENSG00000102575	1122.11	-1.23883	0.103185	-12.0059	3.30699e-33	8.11681e-31	ACP5	54
ENSG00000183283	1800.91	-1.24238	0.103818	-11.967	5.29135e-33	1.27844e-30	DAZAP2	9802
ENSG00000134247	5996.4	-1.42434	0.119085	-11.9607	5.70761e-33	1.3578e-30	PTGFRN	5738
ENSG00000105971	1667.05	-1.13907	0.0955659	-11.9192	9.39655e-33	2.2015e-30	CAV2	858
ENSG00000139263	597.773	1.3464	0.113033	11.9115	1.03061e-32	2.37856e-30	LRIG3	121227
ENSG00000139304	110.561	-2.66751	0.225152	-11.8476	2.21484e-32	5.03649e-30	PTPRQ	374462
ENSG00000155850	456.91	-1.49976	0.126622	-11.8443	2.30236e-32	5.15963e-30	SLC26A2	1836
ENSG00000114054	661.325	-1.33077	0.112436	-11.8358	2.54842e-32	5.62946e-30	PCCB	5096
ENSG00000183726	2859.03	-1.13171	0.0956689	-11.8295	2.74818e-32	5.98522e-30	TMEM50A	23585
ENSG00000182022	775.094	-1.23694	0.10546	-11.729	9.04839e-32	1.94327e-29	CHST15	51363
ENSG00000145833	2659.36	0.983656	0.0846227	11.624	3.11164e-31	6.59114e-29	DDX46	9879
ENSG00000082146	1345.13	1.38431	0.119355	11.5982	4.20598e-31	8.78879e-29	STRADB	55437
ENSG00000168917	257.039	-1.74747	0.150908	-11.5798	5.21937e-31	1.0761e-28	SLC35G2	80723
ENSG00000105928	893.317	-1.2809	0.110911	-11.5489	7.47682e-31	1.52124e-28	DFNA5	1687
ENSG00000235531	1093.68	-1.28078	0.111871	-11.4487	2.38666e-30	4.79285e-28	MSC-AS1	100132891
ENSG00000117448	963.687	-1.39592	0.123202	-11.3303	9.28343e-30	1.84038e-27	AKR1A1	10327
ENSG00000006282	1166.37	-1.31182	0.11639	-11.2709	1.82704e-29	3.57615e-27	SPATA20	64847
ENSG00000168528	503.446	-1.5478	0.138149	-11.2038	3.90563e-29	7.5491e-27	SERINC2	347735
ENSG00000198768	2184.9	-1.14508	0.102395	-11.1829	4.94316e-29	9.43656e-27	APCDD1L	164284
ENSG00000137845	2133.64	-1.00878	0.0906278	-11.131	8.86027e-29	1.67081e-26	ADAM10	102
ENSG00000117054	844.175	-1.08352	0.0979092	-11.0666	1.82225e-28	3.39488e-26	ACADM	34
ENSG00000147419	1111.47	-1.22383	0.110746	-11.0508	2.17153e-28	3.99742e-26	CCDC25	55246
ENSG00000104951	93.7138	-2.79692	0.253682	-11.0253	2.88537e-28	5.24899e-26	IL4I1	259307
ENSG00000125618	274.106	-2.13825	0.194851	-10.9738	5.11062e-28	9.18901e-26	PAX8	7849
ENSG00000138316	634.403	-2.0095	0.183476	-10.9524	6.47301e-28	1.15048e-25	ADAMTS14	140766
ENSG00000119698	254.419	-1.65165	0.151157	-10.9267	8.59274e-28	1.50988e-25	PPP4R4	57718
ENSG00000130939	1463.14	-1.00464	0.0920217	-10.9174	9.51638e-28	1.65339e-25	UBE4B	10277
ENSG00000080815	1208.37	-0.988745	0.0906777	-10.904	1.1036e-27	1.89611e-25	PSEN1	5663
ENSG00000170801	352.826	-1.48189	0.136384	-10.8655	1.68237e-27	2.85873e-25	HTRA3	94031
ENSG00000087116	1830.09	-1.37469	0.126779	-10.8432	2.1483e-27	3.61077e-25	ADAMTS2	9509
ENSG00000143878	451.638	-1.31768	0.121548	-10.8408	2.20627e-27	3.66834e-25	RHOB	388
ENSG00000113389	348.237	-1.61496	0.149006	-10.8382	2.2687e-27	3.73202e-25	NPR3	4883
ENSG00000265190	228.231	-1.66045	0.153292	-10.8319	2.43072e-27	3.95645e-25	ANXA8	653145
ENSG00000185722	1159.37	-1.10402	0.102334	-10.7885	3.90168e-27	6.28455e-25	ANKFY1	51479
ENSG00000153814	571.586	-1.17565	0.109321	-10.754	5.67198e-27	9.04183e-25	JAZF1	221895
ENSG00000164932	945.94	-1.10807	0.103211	-10.7359	6.90335e-27	1.08925e-24	CTHRC1	115908
ENSG00000171109	874.874	-1.15905	0.108368	-10.6955	1.06855e-26	1.66899e-24	MFN1	55669
ENSG00000111057	1732.33	1.38191	0.129498	10.6713	1.38703e-26	2.14476e-24	KRT18	3875
ENSG00000113739	10747.7	-0.840182	0.0790219	-10.6323	2.10932e-26	3.22935e-24	STC2	8614
ENSG00000168802	1471.87	-0.956333	0.0901693	-10.606	2.79536e-26	4.23771e-24	CHTF8	54921
ENSG00000198830	12759.8	0.832063	0.0786651	10.5773	3.79817e-26	5.70204e-24	HMGN2	3151
ENSG00000163291	293.517	-1.83327	0.173349	-10.5756	3.8671e-26	5.74971e-24	PAQR3	152559
ENSG00000078369	7752.26	-0.8399	0.0794589	-10.5702	4.09428e-26	6.02951e-24	GNB1	2782
ENSG00000197249	78.0075	-2.63169	0.250191	-10.5187	7.08311e-26	1.03327e-23	SERPINA1	5265
ENSG00000119865	359.056	-1.37783	0.131265	-10.4965	8.96366e-26	1.29537e-23	CNRIP1	25927
ENSG00000149428	5187.12	-1.05633	0.100701	-10.4897	9.62908e-26	1.37865e-23	HYOU1	10525
ENSG00000075711	1345.83	-1.10086	0.105063	-10.4781	1.08962e-25	1.54577e-23	DLG1	1739
ENSG00000214194	1012.25	-1.33418	0.128037	-10.4203	2.00401e-25	2.81709e-23	LINC00998	401397
ENSG00000166228	867.879	1.04605	0.100609	10.3972	2.55405e-25	3.55796e-23	PCBD1	5092
ENSG00000118777	1040.47	1.87256	0.180236	10.3895	2.76819e-25	3.82184e-23	ABCG2	9429
ENSG00000163814	103.596	-2.22507	0.214233	-10.3862	2.86478e-25	3.92018e-23	CDCP1	64866
ENSG00000136999	1606.85	1.16	0.111785	10.377	3.15418e-25	4.27834e-23	NOV	4856
ENSG00000150712	1750.38	1.01172	0.0977732	10.3477	4.28801e-25	5.7657e-23	MTMR12	54545
ENSG00000140807	165.229	-2.35215	0.227469	-10.3405	4.62e-25	6.15854e-23	NKD1	85407
ENSG00000171608	659.131	-1.31342	0.127072	-10.336	4.8447e-25	6.40287e-23	PIK3CD	5293
ENSG00000033178	937.479	-1.13955	0.110288	-10.3325	5.02106e-25	6.52443e-23	UBA6	55236
ENSG00000157214	543.793	-1.38127	0.133674	-10.3332	4.98752e-25	6.52443e-23	STEAP2	261729
ENSG00000157445	414.26	-1.5507	0.150136	-10.3286	5.22971e-25	6.70469e-23	CACNA2D3	55799
ENSG00000172379	848.318	-1.6028	0.155185	-10.3283	5.24651e-25	6.70469e-23	ARNT2	9915
ENSG00000167900	3847.95	1.0926	0.105942	10.3132	6.14377e-25	7.78697e-23	TK1	7083
ENSG00000104341	8617.51	-0.971991	0.0943436	-10.3027	6.85262e-25	8.6148e-23	LAPTM4B	55353
ENSG00000103196	310.077	-1.53526	0.149044	-10.3007	6.99232e-25	8.71954e-23	CRISPLD2	83716
ENSG00000173905	1133.16	-1.02117	0.0992647	-10.2873	8.03929e-25	9.94493e-23	GOLIM4	27333
ENSG00000115355	1385.24	-0.900445	0.0875876	-10.2805	8.62678e-25	1.0587e-22	CCDC88A	55704
ENSG00000138685	1634.87	-1.33985	0.130395	-10.2753	9.10664e-25	1.10879e-22	FGF2	2247
ENSG00000005884	5773.72	-1.14413	0.1114	-10.2705	9.56776e-25	1.15583e-22	ITGA3	3675
ENSG00000055208	1193.08	-1.04866	0.102208	-10.2601	1.06629e-24	1.27814e-22	TAB2	23118
ENSG00000197818	455.977	-1.26326	0.123453	-10.2327	1.41502e-24	1.68311e-22	SLC9A8	23315
ENSG00000174804	694.299	-1.1676	0.114563	-10.1918	2.15837e-24	2.54771e-22	FZD4	8322
ENSG00000263528	256.477	-1.56688	0.154193	-10.1618	2.93523e-24	3.43844e-22	IKBKE	9641
ENSG00000162702	930.522	-0.995621	0.0980754	-10.1516	3.26022e-24	3.79044e-22	ZNF281	23528
ENSG00000118257	976.892	-1.0666	0.105411	-10.1185	4.57525e-24	5.27964e-22	NRP2	8828
ENSG00000214814	173.48	-1.7588	0.173945	-10.1112	4.92592e-24	5.64218e-22	FER1L6	654463
ENSG00000177728	528.28	-1.44286	0.142925	-10.0952	5.79875e-24	6.59309e-22	TMEM94	9772
ENSG00000163874	515.896	-1.34641	0.133782	-10.0642	7.95146e-24	8.9747e-22	ZC3H12A	80149
ENSG00000090581	249.138	-1.48509	0.147633	-10.0593	8.35742e-24	9.36454e-22	GNPTG	84572
ENSG00000133243	1619.64	-1.25844	0.125666	-10.0141	1.32136e-23	1.46995e-21	BTBD2	55643
ENSG00000112902	9119.26	-0.819158	0.081972	-9.99314	1.63326e-23	1.80394e-21	SEMA5A	9037
ENSG00000067225	45671.8	0.768123	0.0769082	9.98753	1.72841e-23	1.89549e-21	PKM	5315
ENSG00000106799	465.663	-1.19549	0.119812	-9.97799	1.90276e-23	2.072e-21	TGFBR1	7046
ENSG00000117155	1195.41	1.17447	0.118014	9.95195	2.4728e-23	2.67391e-21	SSX2IP	117178
ENSG00000177098	101.258	-2.22306	0.223649	-9.93995	2.78964e-23	2.99557e-21	SCN4B	6330
ENSG00000050730	144.771	-1.97356	0.199991	-9.86823	5.71615e-23	6.09579e-21	TNIP3	79931
ENSG00000198223	187.764	1.59164	0.161699	9.84325	7.33063e-23	7.76394e-21	CSF2RA	1438
ENSG00000143013	1911.55	-0.859121	0.0874127	-9.82833	8.50186e-23	8.94315e-21	LMO4	8543
ENSG00000110881	88.6059	-2.47242	0.251585	-9.82737	8.58287e-23	8.96736e-21	ASIC1	41
ENSG00000145860	1650.54	-0.938237	0.0955716	-9.81711	9.50312e-23	9.8622e-21	RNF145	153830
ENSG00000163710	225.535	-1.47556	0.150614	-9.797	1.15975e-22	1.19555e-20	PCOLCE2	26577
ENSG00000175352	1134.94	-1.38111	0.141217	-9.78005	1.37137e-22	1.40433e-20	NRIP3	56675
ENSG00000178860	774.233	-1.34817	0.138115	-9.76123	1.65136e-22	1.67993e-20	MSC	9242
ENSG00000183486	216.687	-2.31611	0.237396	-9.75633	1.73308e-22	1.75154e-20	MX2	4600
ENSG00000198925	2282.82	0.818685	0.0839456	9.75256	1.79869e-22	1.80604e-20	ATG9A	79065
ENSG00000134186	1284.01	0.927955	0.0951992	9.74751	1.89053e-22	1.88601e-20	PRPF38B	55119
ENSG00000070770	741.148	-0.965812	0.0991529	-9.74063	2.02286e-22	2.0051e-20	CSNK2A2	1459
ENSG00000197077	655.843	1.08491	0.111659	9.71627	2.57019e-22	2.53139e-20	KIAA1671	85379
ENSG00000128510	624.947	-1.30047	0.134359	-9.67913	3.69833e-22	3.61945e-20	CPA4	51200
ENSG00000166181	2041.58	-1.01897	0.105308	-9.6761	3.8096e-22	3.70489e-20	API5	8539
ENSG00000120008	685.136	-1.09587	0.113417	-9.66237	4.35685e-22	4.21063e-20	WDR11	55717
ENSG00000197971	49.3968	2.77953	0.28784	9.65649	4.61407e-22	4.43151e-20	MBP	4155
ENSG00000135114	166.701	-2.31142	0.239405	-9.65486	4.68801e-22	4.47474e-20	OASL	8638
ENSG00000009694	469.787	1.17952	0.122349	9.64063	5.3855e-22	5.10896e-20	TENM1	10178
ENSG00000182667	415.45	-1.21858	0.126425	-9.63877	5.48423e-22	5.17089e-20	NTM	50863
ENSG00000140948	441.534	-1.13546	0.11786	-9.6339	5.75043e-22	5.38902e-20	ZCCHC14	23174
ENSG00000205221	394.003	1.76452	0.183226	9.6303	5.95559e-22	5.54766e-20	VIT	5212
ENSG00000005020	1752.48	-1.1113	0.115412	-9.629	6.0315e-22	5.57655e-20	SKAP2	8935
ENSG00000164674	320.985	-1.44021	0.149577	-9.62853	6.05872e-22	5.57655e-20	SYTL3	94120
ENSG00000114982	881.051	-0.960719	0.0997864	-9.62776	6.10481e-22	5.58572e-20	KANSL3	55683
ENSG00000107819	2464.99	0.943095	0.0981	9.61361	7.00485e-22	6.37153e-20	SFXN3	81855
ENSG00000125726	170.57	-1.82495	0.190173	-9.59627	8.28902e-22	7.4955e-20	CD70	970
ENSG00000247077	834.533	1.17488	0.122699	9.5753	1.01561e-21	9.13041e-20	PGAM5	192111
ENSG00000100697	2072.93	1.04216	0.109003	9.5608	1.16847e-21	1.0444e-19	DICER1	23405
ENSG00000173706	2298.87	-1.15628	0.121246	-9.53665	1.47521e-21	1.31099e-19	HEG1	57493
ENSG00000157224	465.88	-1.57996	0.165835	-9.5273	1.61431e-21	1.4264e-19	CLDN12	9069
ENSG00000109323	371.429	-1.30259	0.136743	-9.52584	1.63717e-21	1.43838e-19	MANBA	4126
ENSG00000125657	424.212	-1.30223	0.136856	-9.51532	1.8115e-21	1.58256e-19	TNFSF9	8744
ENSG00000102007	2470.6	1.05654	0.111362	9.48745	2.36751e-21	2.05668e-19	PLP2	5355
ENSG00000204054	745.786	-1.10255	0.116314	-9.47909	2.56505e-21	2.21583e-19	NA	NA
ENSG00000118579	374.592	-1.18705	0.125256	-9.47702	2.61661e-21	2.24781e-19	MED28	80306
ENSG00000153395	1768.84	-1.00947	0.106552	-9.47394	2.69475e-21	2.30215e-19	LPCAT1	79888
ENSG00000133027	299.567	-1.26693	0.133755	-9.47209	2.74308e-21	2.33056e-19	PEMT	10400
ENSG00000115073	460.898	-1.28359	0.135553	-9.46927	2.81794e-21	2.38109e-19	ACTR1B	10120
ENSG00000044090	496.782	-1.43801	0.151936	-9.46457	2.94763e-21	2.47713e-19	CUL7	9820
ENSG00000186063	1509.65	-1.18735	0.125589	-9.45428	3.2524e-21	2.71848e-19	AIDA	64853
ENSG00000100580	609.069	-1.1003	0.116491	-9.44536	3.54185e-21	2.94449e-19	TMED8	283578
ENSG00000144320	997.355	-1.12233	0.118973	-9.43349	3.96655e-21	3.27993e-19	KIAA1715	80856
ENSG00000140564	1239.8	-1.12028	0.119143	-9.40286	5.30998e-21	4.36746e-19	FURIN	5045
ENSG00000163683	908.815	-1.2412	0.132218	-9.38754	6.14192e-21	5.025e-19	SMIM14	201895
ENSG00000100234	3774.2	1.05674	0.112629	9.38241	6.44838e-21	5.24797e-19	TIMP3	7078
ENSG00000144749	846.169	-1.08902	0.11619	-9.37269	7.07061e-21	5.72424e-19	LRIG1	26018
ENSG00000128245	2679.98	0.797722	0.0851276	9.3709	7.19184e-21	5.79206e-19	YWHAH	7533
ENSG00000169439	2891.13	-0.803892	0.0859506	-9.35296	8.52309e-21	6.82863e-19	SDC2	6383
ENSG00000131089	395.2	-1.19309	0.127782	-9.33693	9.91722e-21	7.90464e-19	ARHGEF9	23229
ENSG00000182985	1753.22	-1.10704	0.118924	-9.30877	1.29319e-20	1.02546e-18	CADM1	23705
ENSG00000143344	1438.8	1.0155	0.109388	9.28344	1.64093e-20	1.29458e-18	RGL1	23179
ENSG00000253729	5668.4	-1.01176	0.109156	-9.26891	1.88056e-20	1.4761e-18	PRKDC	5591
ENSG00000106397	3915.87	-0.939493	0.101638	-9.24351	2.38545e-20	1.85444e-18	PLOD3	8985
ENSG00000135414	309.754	-1.61688	0.174922	-9.24346	2.38655e-20	1.85444e-18	GDF11	10220
ENSG00000118402	197.748	-1.47612	0.159738	-9.24088	2.4447e-20	1.89012e-18	ELOVL4	6785
ENSG00000113810	7947.51	0.738155	0.079892	9.23941	2.47854e-20	1.90675e-18	SMC4	10051
ENSG00000104381	338.531	-1.40578	0.152484	-9.21921	2.99284e-20	2.29101e-18	GDAP1	54332
ENSG00000197965	2445.23	-0.840038	0.0911479	-9.21621	3.07801e-20	2.34459e-18	MPZL1	9019
ENSG00000059378	517.859	-1.19912	0.130172	-9.21184	3.2057e-20	2.42989e-18	PARP12	64761
ENSG00000135446	4128.19	0.738382	0.0803674	9.18758	4.01776e-20	3.03056e-18	CDK4	1019
ENSG00000137393	207.436	-1.66176	0.180955	-9.18327	4.18193e-20	3.13909e-18	RNF144B	255488
ENSG00000171314	7572.99	-0.822105	0.0897399	-9.16097	5.1433e-20	3.84207e-18	PGAM1	5223
ENSG00000116337	1221.64	-0.874076	0.0954659	-9.1559	5.39076e-20	4.00756e-18	AMPD2	271
ENSG00000166128	794.149	0.898775	0.0983076	9.14248	6.1038e-20	4.51594e-18	RAB8B	51762
ENSG00000182179	321.174	-1.49059	0.163372	-9.12392	7.24561e-20	5.33519e-18	UBA7	7318
ENSG00000169359	641.505	-1.00299	0.109939	-9.1231	7.30081e-20	5.35035e-18	SLC33A1	9197
ENSG00000152953	935.524	0.974521	0.106959	9.11119	8.14857e-20	5.94346e-18	STK32B	55351
ENSG00000106683	3149.77	0.722365	0.0792915	9.11024	8.21992e-20	5.96735e-18	LIMK1	3984
ENSG00000176108	382.589	-1.1433	0.125591	-9.10331	8.76232e-20	6.33139e-18	CHMP6	79643
ENSG00000141522	9298.61	0.664434	0.0732321	9.07299	1.15795e-19	8.32811e-18	ARHGDIA	396
ENSG00000146540	1167.15	1.04109	0.11492	9.0592	1.31409e-19	9.40729e-18	C7orf50	84310
ENSG00000149311	1245.49	-0.833545	0.0922455	-9.03615	1.62287e-19	1.15642e-17	ATM	472
ENSG00000072682	3768.01	-0.754641	0.0835797	-9.02901	1.73239e-19	1.22881e-17	P4HA2	8974
ENSG00000152127	1232.51	-0.862043	0.095637	-9.0137	1.99218e-19	1.40662e-17	MGAT5	4249
ENSG00000135048	2377.61	0.748518	0.0831077	9.00661	2.12532e-19	1.49381e-17	TMEM2	23670
ENSG00000090054	803.642	-1.04228	0.115787	-9.00172	2.22216e-19	1.55481e-17	SPTLC1	10558
ENSG00000106692	493.044	-1.36262	0.151505	-8.9939	2.38599e-19	1.66192e-17	FKTN	2218
ENSG00000180198	2658.93	0.823717	0.0915964	8.99289	2.40806e-19	1.66977e-17	RCC1	1104
ENSG00000084652	2059.02	-0.758504	0.0844228	-8.98458	2.59714e-19	1.79284e-17	TXLNA	200081
ENSG00000163785	1825.67	0.82771	0.092162	8.98103	2.6824e-19	1.84346e-17	RYK	6259
ENSG00000131459	1076.73	-1.37203	0.153107	-8.96126	3.20994e-19	2.19625e-17	GFPT2	9945
ENSG00000166479	1346.35	0.98752	0.110233	8.95849	3.29142e-19	2.24208e-17	TMX3	54495
ENSG00000122783	706.739	-0.909067	0.101585	-8.94882	3.59316e-19	2.43689e-17	C7orf49	78996
ENSG00000185070	810.816	-0.916421	0.102455	-8.9446	3.73287e-19	2.52059e-17	FLRT2	23768
ENSG00000261040	1150.03	-0.975746	0.109106	-8.94311	3.78365e-19	2.54376e-17	WFDC21P	645638
ENSG00000070367	1925.61	-0.929137	0.103907	-8.94196	3.82331e-19	2.5593e-17	EXOC5	10640
ENSG00000181744	238.658	-1.32925	0.148826	-8.9316	4.19907e-19	2.79871e-17	C3orf58	205428
ENSG00000165244	663.851	1.24316	0.13938	8.91919	4.69698e-19	3.11714e-17	ZNF367	195828
ENSG00000183421	1209.45	-1.02937	0.115664	-8.89961	5.6041e-19	3.70326e-17	RIPK4	54101
ENSG00000080819	1315.68	0.896769	0.101148	8.86588	7.58991e-19	4.99416e-17	CPOX	1371
ENSG00000050438	51.9456	-2.40078	0.271185	-8.85293	8.5252e-19	5.58581e-17	SLC4A8	9498
ENSG00000136816	1307.01	0.909578	0.102752	8.85219	8.58147e-19	5.59896e-17	TOR1B	27348
ENSG00000092820	1032.44	0.818008	0.0925245	8.84099	9.48781e-19	6.16429e-17	EZR	7430
ENSG00000164597	730.288	-0.93988	0.106503	-8.82496	1.09503e-18	7.08469e-17	COG5	10466
ENSG00000124343	197.776	-1.40914	0.159872	-8.81414	1.20608e-18	7.77067e-17	XG	7499
ENSG00000152413	229.232	-1.63495	0.185783	-8.80031	1.36445e-18	8.75453e-17	HOMER1	9456
ENSG00000132185	250.231	-1.76515	0.200707	-8.79466	1.43481e-18	9.16794e-17	FCRLA	84824
ENSG00000136891	682.047	-1.18739	0.135084	-8.78999	1.49577e-18	9.51812e-17	TEX10	54881
ENSG00000128609	646.315	-1.1656	0.132643	-8.78753	1.52882e-18	9.68858e-17	NDUFA5	4698
ENSG00000095739	1161.01	-0.909961	0.103612	-8.78241	1.60012e-18	1.0099e-16	BAMBI	25805
ENSG00000132485	1116.23	-0.937983	0.106977	-8.76809	1.81727e-18	1.13767e-16	ZRANB2	9406
ENSG00000144891	191.989	-1.47787	0.168543	-8.76851	1.81044e-18	1.13767e-16	AGTR1	185
ENSG00000266472	765.865	-0.974493	0.111336	-8.75276	2.08199e-18	1.29813e-16	MRPS21	54460
ENSG00000067606	277.915	-1.22251	0.139808	-8.74418	2.24632e-18	1.39497e-16	PRKCZ	5590
ENSG00000164929	188.951	-1.66264	0.19063	-8.72181	2.73794e-18	1.69347e-16	BAALC	79870
ENSG00000070182	95.0265	-2.1404	0.245541	-8.71705	2.85545e-18	1.75912e-16	SPTB	6710
ENSG00000102882	732.678	0.97412	0.111926	8.70323	3.22561e-18	1.97927e-16	MAPK3	5595
ENSG00000099219	884.176	1.05939	0.121792	8.69837	3.36682e-18	2.05775e-16	ERMP1	79956
ENSG00000071575	2304.5	0.850565	0.0979906	8.68007	3.9554e-18	2.40797e-16	TRIB2	28951
ENSG00000180488	369.684	-1.078	0.124309	-8.67193	4.24847e-18	2.57624e-16	FAM73A	374986
ENSG00000147526	1871.7	-1.04384	0.120868	-8.63618	5.81255e-18	3.51092e-16	TACC1	6867
ENSG00000106771	1439.63	-0.914108	0.106015	-8.62241	6.5557e-18	3.94439e-16	TMEM245	23731
ENSG00000188511	296.189	-1.42673	0.165707	-8.60997	7.30801e-18	4.37999e-16	C22orf34	348645
ENSG00000164603	355.924	-1.34884	0.156771	-8.60388	7.70631e-18	4.60088e-16	C7orf60	154743
ENSG00000137266	613.912	-0.97538	0.113399	-8.60131	7.8809e-18	4.68701e-16	SLC22A23	63027
ENSG00000156802	6012.2	0.87615	0.101906	8.5976	8.14016e-18	4.82265e-16	ATAD2	29028
ENSG00000108797	1401.1	-1.34319	0.156237	-8.59712	8.17414e-18	4.8243e-16	CNTNAP1	8506
ENSG00000133110	2442.3	1.15453	0.134369	8.59225	8.5285e-18	5.01431e-16	POSTN	10631
ENSG00000106070	1728.39	-0.827264	0.0965393	-8.56919	1.04212e-17	6.10389e-16	GRB10	2887
ENSG00000152377	8708.29	-1.01984	0.119106	-8.56242	1.10523e-17	6.44911e-16	SPOCK1	6695
ENSG00000255874	386.808	-1.12559	0.131551	-8.55626	1.16591e-17	6.77764e-16	LINC00346	283487
ENSG00000071242	1179.37	-0.906763	0.106168	-8.54084	1.33251e-17	7.71708e-16	RPS6KA2	6196
ENSG00000101350	1230.62	-0.841791	0.0985864	-8.53861	1.3585e-17	7.83821e-16	KIF3B	9371
ENSG00000170006	214.888	-1.36653	0.160459	-8.51636	1.64651e-17	9.46466e-16	TMEM154	201799
ENSG00000084234	6189.29	-0.771255	0.0906826	-8.50499	1.81607e-17	1.04007e-15	APLP2	334
ENSG00000135454	1317.02	-1.01329	0.119198	-8.50091	1.88117e-17	1.07338e-15	B4GALNT1	2583
ENSG00000137842	383.96	1.05856	0.125208	8.45444	2.8044e-17	1.59428e-15	TMEM62	80021
ENSG00000165240	678.372	-0.902631	0.106881	-8.44517	3.03606e-17	1.71966e-15	ATP7A	538
ENSG00000151116	860.189	-0.874356	0.103557	-8.44325	3.08624e-17	1.73962e-15	UEVLD	55293
ENSG00000182446	2774.99	-0.745729	0.0883254	-8.44297	3.0938e-17	1.73962e-15	NPLOC4	55666
ENSG00000146263	617.3	0.908302	0.107679	8.43524	3.30513e-17	1.85171e-15	MMS22L	253714
ENSG00000102359	275.849	-1.29157	0.153213	-8.42985	3.4611e-17	1.93209e-15	SRPX2	27286
ENSG00000167600	108.271	1.71994	0.204334	8.41729	3.85295e-17	2.1431e-15	CYP2S1	29785
ENSG00000143067	247.404	-1.22748	0.146257	-8.39263	4.75392e-17	2.63476e-15	ZNF697	90874
ENSG00000106688	2682.79	0.941152	0.112167	8.39065	4.83477e-17	2.67e-15	SLC1A1	6505
ENSG00000146376	779.612	-0.893246	0.106515	-8.38615	5.02334e-17	2.76427e-15	ARHGAP18	93663
ENSG00000166963	1083.61	-1.00536	0.119905	-8.38464	5.08825e-17	2.79006e-15	MAP1A	4130
ENSG00000130589	687.368	-1.52492	0.182028	-8.37738	5.4121e-17	2.95715e-15	HELZ2	85441
ENSG00000170581	472.567	-1.20405	0.143971	-8.36311	6.1084e-17	3.32585e-15	STAT2	6773
ENSG00000110721	443.589	1.01856	0.122113	8.34111	7.35992e-17	3.99321e-15	CHKA	1119
ENSG00000174705	1883.93	-0.939444	0.112917	-8.3198	8.81119e-17	4.7639e-15	SH3PXD2B	285590
ENSG00000170312	3025.39	0.684187	0.0822493	8.31845	8.91175e-17	4.80147e-15	CDK1	983
ENSG00000092201	5659.35	0.680471	0.0818116	8.31754	8.98089e-17	4.82193e-15	SUPT16H	11198
ENSG00000170540	2140.26	-0.780379	0.0938665	-8.31372	9.27506e-17	4.96264e-15	ARL6IP1	23204
ENSG00000143815	1661.13	0.857563	0.103161	8.31283	9.34441e-17	4.9825e-15	LBR	3930
ENSG00000112139	402.136	-1.0123	0.122023	-8.29594	1.07728e-16	5.72437e-15	MDGA1	266727
ENSG00000134243	320.321	1.51068	0.182357	8.28419	1.1892e-16	6.29746e-15	SORT1	6272
ENSG00000172432	486.807	-0.997594	0.120451	-8.28213	1.20993e-16	6.38535e-15	GTPBP2	54676
ENSG00000109501	803.718	-0.839446	0.101577	-8.26412	1.40723e-16	7.40138e-15	WFS1	7466
ENSG00000137713	1884.2	0.74005	0.089639	8.25589	1.5077e-16	7.88194e-15	PPP2R1B	5519
ENSG00000153944	938.027	-0.812096	0.0983666	-8.25581	1.5088e-16	7.88194e-15	MSI2	124540
ENSG00000049860	9379.89	0.623121	0.0755862	8.24384	1.66766e-16	8.68251e-15	HEXB	3074
ENSG00000100596	898.279	-0.855526	0.103797	-8.24227	1.68977e-16	8.76807e-15	SPTLC2	9517
ENSG00000164300	386.859	-1.00822	0.122348	-8.24057	1.71392e-16	8.86366e-15	SERINC5	256987
ENSG00000100266	610.036	-0.966252	0.117567	-8.21871	2.05699e-16	1.06024e-14	PACSIN2	11252
ENSG00000151320	124.765	1.82462	0.222029	8.21794	2.07033e-16	1.06357e-14	AKAP6	9472
ENSG00000117335	2474.17	0.690108	0.0840157	8.21403	2.13883e-16	1.09512e-14	CD46	4179
ENSG00000127483	3840.09	-0.686009	0.0835351	-8.21223	2.17127e-16	1.10806e-14	HP1BP3	50809
ENSG00000117600	380.058	-1.49982	0.18269	-8.20965	2.21829e-16	1.12834e-14	PLPPR4	9890
ENSG00000160710	4248.34	-0.673487	0.0824094	-8.17246	3.02166e-16	1.53193e-14	ADAR	103
ENSG00000185989	908.799	-1.08156	0.132514	-8.16187	3.29884e-16	1.66699e-14	RASA3	22821
ENSG00000033867	1249.53	-0.810975	0.099479	-8.15223	3.57275e-16	1.79953e-14	SLC4A7	9497
ENSG00000119314	2362.54	0.732397	0.0899268	8.14437	3.81276e-16	1.91418e-14	PTBP3	9991
ENSG00000176783	943.47	0.825576	0.101376	8.14373	3.83298e-16	1.9181e-14	RUFY1	80230
ENSG00000152256	382.754	-1.11602	0.137456	-8.11909	4.6968e-16	2.34279e-14	PDK1	5163
ENSG00000187134	1627.21	-1.28563	0.158523	-8.11007	5.05926e-16	2.51548e-14	AKR1C1	1645
ENSG00000174775	1361.66	0.73808	0.0910535	8.10601	5.23104e-16	2.59255e-14	HRAS	3265
ENSG00000137802	290.834	-1.12823	0.139275	-8.10074	5.4627e-16	2.69872e-14	MAPKBP1	23005
ENSG00000164023	668.783	0.967671	0.119509	8.09706	5.63022e-16	2.77261e-14	SGMS2	166929
ENSG00000106367	2945.86	-0.769361	0.0950654	-8.09297	5.82291e-16	2.8584e-14	AP1S1	1174
ENSG00000139178	510.668	-1.43233	0.177099	-8.08772	6.07934e-16	2.97484e-14	C1RL	51279
ENSG00000185090	918.882	0.781636	0.0966868	8.0842	6.25732e-16	3.05227e-14	MANEAL	149175
ENSG00000024526	3171.04	0.884481	0.109424	8.08309	6.31451e-16	3.07048e-14	DEPDC1	55635
ENSG00000115762	2247.78	-0.98836	0.122318	-8.08024	6.46374e-16	3.13319e-14	PLEKHB2	55041
ENSG00000099204	811.621	0.793041	0.0983007	8.06751	7.17486e-16	3.46703e-14	ABLIM1	3983
ENSG00000185033	1829.49	-0.825569	0.102362	-8.06516	7.31372e-16	3.52311e-14	SEMA4B	10509
ENSG00000171606	284.141	1.24567	0.154585	8.05818	7.74391e-16	3.71876e-14	ZNF274	10782
ENSG00000164442	1040.01	0.94669	0.11758	8.05145	8.18176e-16	3.91686e-14	CITED2	10370
ENSG00000125398	647.797	1.03182	0.128222	8.04712	8.47632e-16	4.04535e-14	SOX9	6662
ENSG00000114270	1593.81	-1.38565	0.172397	-8.0375	9.16871e-16	4.34895e-14	COL7A1	1294
ENSG00000129667	478.697	-1.06326	0.132282	-8.03782	9.14525e-16	4.34895e-14	RHBDF2	79651
ENSG00000126947	562.49	-1.02547	0.127825	-8.02244	1.03666e-15	4.90212e-14	ARMCX1	51309
ENSG00000183346	57.8883	2.2733	0.283459	8.01984	1.05881e-15	4.99159e-14	C10orf107	219621
ENSG00000087303	276.671	-1.19718	0.149291	-8.01908	1.06542e-15	5.00745e-14	NID2	22795
ENSG00000133138	584.759	-1.05319	0.1314	-8.01516	1.09996e-15	5.15416e-14	TBC1D8B	54885
ENSG00000090621	5610.09	0.729123	0.0912211	7.99292	1.31779e-15	6.15617e-14	PABPC4	8761
ENSG00000134072	389.571	0.982826	0.12309	7.9846	1.40984e-15	6.56637e-14	CAMK1	8536
ENSG00000148429	692.207	-0.929723	0.116523	-7.97889	1.4765e-15	6.8562e-14	USP6NL	9712
ENSG00000143653	692.021	-0.862471	0.108122	-7.97686	1.50106e-15	6.9438e-14	SCCPDH	51097
ENSG00000169067	74.7854	-2.09317	0.262414	-7.97659	1.50435e-15	6.9438e-14	ACTBL2	345651
ENSG00000082497	105.291	2.03199	0.25484	7.97358	1.54141e-15	7.09371e-14	SERTAD4	56256
ENSG00000137959	212.541	-1.49833	0.187975	-7.97093	1.57481e-15	7.22592e-14	IFI44L	10964
ENSG00000165584	541.387	1.1827	0.148446	7.96722	1.62278e-15	7.42396e-14	SSX3	10214
ENSG00000188153	1566.23	-0.896667	0.11259	-7.96398	1.6659e-15	7.59875e-14	COL4A5	1287
ENSG00000070413	909.584	-0.999458	0.125615	-7.95655	1.76907e-15	8.04565e-14	DGCR2	9993
ENSG00000103489	852.371	-0.90775	0.114318	-7.94057	2.01255e-15	9.12611e-14	XYLT1	64131
ENSG00000144369	409.759	-1.00814	0.127032	-7.93616	2.08542e-15	9.4289e-14	FAM171B	165215
ENSG00000115339	580.839	1.03414	0.130425	7.92894	2.21027e-15	9.96428e-14	GALNT3	2591
ENSG00000166839	117.83	1.54043	0.194887	7.90423	2.69601e-15	1.21187e-13	ANKDD1A	348094
ENSG00000033627	902.512	0.833429	0.105485	7.90092	2.76854e-15	1.24087e-13	ATP6V0A1	535
ENSG00000105866	176.883	-1.34577	0.17035	-7.90005	2.78783e-15	1.2459e-13	SP4	6671
ENSG00000164050	203.881	-1.5129	0.191561	-7.89777	2.83947e-15	1.26532e-13	PLXNB1	5364
ENSG00000143321	14017.6	0.58346	0.0740216	7.88229	3.21423e-15	1.42821e-13	HDGF	3068
ENSG00000137710	5406.04	0.70685	0.0897107	7.87921	3.29451e-15	1.45969e-13	RDX	5962
ENSG00000101596	2628.61	0.677834	0.086211	7.8625	3.76552e-15	1.66361e-13	SMCHD1	23347
ENSG00000125124	289.874	-1.34825	0.171568	-7.85842	3.89023e-15	1.71381e-13	BBS2	583
ENSG00000120686	1021.18	-1.02866	0.130907	-7.85798	3.90367e-15	1.71484e-13	UFM1	51569
ENSG00000145882	237.335	-1.22174	0.15563	-7.85033	4.14948e-15	1.81766e-13	PCYOX1L	78991
ENSG00000174343	44.6354	-2.2984	0.293077	-7.84231	4.42328e-15	1.93212e-13	CHRNA9	55584
ENSG00000060656	157.891	-1.8097	0.230811	-7.84061	4.48351e-15	1.95291e-13	PTPRU	10076
ENSG00000166451	1038.97	0.787187	0.10043	7.83816	4.57184e-15	1.9858e-13	CENPN	55839
ENSG00000110042	37.5182	-2.28092	0.291197	-7.83291	4.76713e-15	2.06482e-13	DTX4	23220
ENSG00000052795	739.69	0.796505	0.101744	7.82853	4.93606e-15	2.13202e-13	FNIP2	57600
ENSG00000224184	392.957	0.98456	0.126034	7.81189	5.63382e-15	2.42662e-13	MIR3681HG	100506457
ENSG00000113361	2543.39	-0.785823	0.100678	-7.80533	5.93472e-15	2.54913e-13	CDH6	1004
ENSG00000107186	605.564	-0.998861	0.128104	-7.79728	6.32541e-15	2.70941e-13	MPDZ	8777
ENSG00000103888	561.381	-1.24178	0.15949	-7.78597	6.91782e-15	2.95498e-13	CEMIP	57214
ENSG00000162231	922.623	0.782358	0.100521	7.78306	7.07919e-15	3.01558e-13	NXF1	10482
ENSG00000078177	196.792	-1.35831	0.174547	-7.78191	7.14358e-15	3.03465e-13	N4BP2	55728
ENSG00000166803	775.914	1.02477	0.132405	7.73969	9.96606e-15	4.22206e-13	KIAA0101	9768
ENSG00000113300	652.764	-0.909803	0.117636	-7.73404	1.04184e-14	4.40162e-13	CNOT6	57472
ENSG00000186193	894.774	0.96679	0.125143	7.72547	1.11445e-14	4.69557e-13	SAPCD2	89958
ENSG00000224186	73.2081	-1.83731	0.238469	-7.70461	1.31239e-14	5.51455e-13	NA	NA
ENSG00000137693	5481.96	0.570806	0.0741	7.70319	1.32714e-14	5.56141e-13	YAP1	10413
ENSG00000026652	427.854	-0.907401	0.117807	-7.70245	1.33482e-14	5.57846e-13	AGPAT4	56895
ENSG00000075426	3075.3	-0.9347	0.121451	-7.69611	1.40273e-14	5.84649e-13	FOSL2	2355
ENSG00000197217	1626.28	0.676816	0.0880619	7.68568	1.5219e-14	6.32612e-13	ENTPD4	9583
ENSG00000158828	2071.93	-0.680702	0.0887409	-7.67066	1.71115e-14	7.09369e-13	PINK1	65018
ENSG00000184156	353.114	-1.35314	0.176518	-7.66573	1.77814e-14	7.35169e-13	KCNQ3	3786
ENSG00000081041	205.558	-1.41816	0.185014	-7.66517	1.786e-14	7.36452e-13	CXCL2	2920
ENSG00000137965	254.394	-1.44629	0.188727	-7.66341	1.81059e-14	7.44605e-13	IFI44	10561
ENSG00000105220	5392.68	0.61216	0.0800333	7.64881	2.02843e-14	8.31978e-13	GPI	2821
ENSG00000111335	373.7	-1.42715	0.186726	-7.643	2.12221e-14	8.68141e-13	OAS2	4939
ENSG00000136868	1413.23	-0.815126	0.106679	-7.64092	2.15674e-14	8.79938e-13	SLC31A1	1317
ENSG00000204856	185.95	-1.35163	0.177032	-7.63491	2.2598e-14	9.19562e-13	FAM216A	29902
ENSG00000213626	309.255	-1.03638	0.135767	-7.63353	2.28404e-14	9.26985e-13	LBH	81606
ENSG00000183624	1065.22	0.829364	0.108671	7.63187	2.31378e-14	9.36596e-13	HMCES	56941
ENSG00000111052	565.628	-0.854191	0.111975	-7.62842	2.37641e-14	9.59438e-13	LIN7A	8825
ENSG00000086289	823.02	-0.87264	0.114438	-7.62543	2.43229e-14	9.79438e-13	EPDR1	54749
ENSG00000197958	14356.4	0.657965	0.086306	7.62363	2.46644e-14	9.90612e-13	RPL12	6136
ENSG00000089685	5365.19	0.75089	0.098501	7.62317	2.47511e-14	9.91519e-13	BIRC5	332
ENSG00000183023	575.291	-1.05912	0.139144	-7.61165	2.70618e-14	1.08128e-12	SLC8A1	6546
ENSG00000080822	846.438	-0.857833	0.112783	-7.60607	2.82565e-14	1.12611e-12	CLDND1	56650
ENSG00000143569	2623.77	-0.635242	0.0835758	-7.60078	2.94343e-14	1.17003e-12	UBAP2L	9898
ENSG00000242247	548.483	-0.843287	0.111149	-7.58701	3.27372e-14	1.29799e-12	ARFGAP3	26286
ENSG00000123342	272.445	-1.04695	0.138083	-7.58204	3.40162e-14	1.34525e-12	MMP19	4327
ENSG00000180354	361.181	-1.0402	0.137263	-7.57813	3.50564e-14	1.38285e-12	MTURN	222166
ENSG00000148835	307.394	0.990557	0.130719	7.57776	3.51564e-14	1.38326e-12	TAF5	6877
ENSG00000132541	509.598	-1.13319	0.149619	-7.57381	3.62437e-14	1.41883e-12	RIDA	10247
ENSG00000175793	982.08	0.778505	0.102786	7.57404	3.61805e-14	1.41883e-12	SFN	2810
ENSG00000162520	1813.28	-0.706696	0.0933537	-7.5701	3.72944e-14	1.45627e-12	SYNC	81493
ENSG00000175305	1383.51	1.01883	0.134771	7.55968	4.04056e-14	1.57378e-12	CCNE2	9134
ENSG00000178035	5456.04	0.640473	0.0847271	7.55924	4.0543e-14	1.57517e-12	IMPDH2	3615
ENSG00000182326	2902.4	-1.13801	0.150585	-7.55725	4.11692e-14	1.59549e-12	C1S	716
ENSG00000182093	744.725	0.866084	0.114744	7.54796	4.42126e-14	1.70915e-12	WRB	7485
ENSG00000164509	512.274	-0.845706	0.112073	-7.54599	4.48848e-14	1.73081e-12	IL31RA	133396
ENSG00000108691	485.013	-1.14543	0.151855	-7.54295	4.59441e-14	1.76725e-12	CCL2	6347
ENSG00000162923	2515.93	-0.674786	0.0895038	-7.53919	4.72906e-14	1.81453e-12	WDR26	80232
ENSG00000129657	1946.37	-0.751302	0.099674	-7.53759	4.78725e-14	1.83231e-12	SEC14L1	6397
ENSG00000198952	1996.37	0.72474	0.0962564	7.52927	5.10263e-14	1.9482e-12	SMG5	23381
ENSG00000180776	2187.12	0.683047	0.0909053	7.51384	5.74189e-14	2.18687e-12	ZDHHC20	253832
ENSG00000135842	1253.17	0.834791	0.111295	7.5007	6.3477e-14	2.41166e-12	FAM129A	116496
ENSG00000089472	1697.47	-1.01595	0.135544	-7.4953	6.61486e-14	2.50087e-12	HEPH	9843
ENSG00000196639	488.483	-0.907839	0.121116	-7.4956	6.59934e-14	2.50087e-12	HRH1	3269
ENSG00000079931	627.836	-0.97736	0.130463	-7.49144	6.81215e-14	2.56918e-12	MOXD1	26002
ENSG00000064393	3307.92	0.778329	0.103972	7.48596	7.10236e-14	2.67211e-12	HIPK2	28996
ENSG00000162407	1268.63	-0.825026	0.110293	-7.48034	7.41309e-14	2.78225e-12	PLPP3	8613
ENSG00000129566	328.622	-1.39045	0.186216	-7.46685	8.21388e-14	3.07533e-12	TEP1	7011
ENSG00000117899	778.736	-0.775981	0.10396	-7.46421	8.38029e-14	3.13006e-12	MESDC2	23184
ENSG00000167889	886.241	-0.959399	0.128841	-7.44637	9.59409e-14	3.57478e-12	MGAT5B	146664
ENSG00000130741	4765.33	-0.58557	0.0786933	-7.44116	9.98064e-14	3.70987e-12	EIF2S3	1968
ENSG00000155816	2323.9	-0.710387	0.095572	-7.433	1.0616e-13	3.93656e-12	FMN2	56776
ENSG00000115977	686.823	-1.05674	0.14218	-7.43243	1.06618e-13	3.94412e-12	AAK1	22848
ENSG00000198873	846.784	0.865097	0.116449	7.429	1.09422e-13	4.03817e-12	GRK5	2869
ENSG00000092199	9839.23	-0.819385	0.110409	-7.42137	1.15919e-13	4.26775e-12	HNRNPC	3183
ENSG00000124198	1315.59	-0.777513	0.10486	-7.41474	1.21861e-13	4.46677e-12	ARFGEF2	10564
ENSG00000163378	467.952	0.961975	0.129739	7.4147	1.21902e-13	4.46677e-12	EOGT	285203
ENSG00000205730	1073.7	0.697872	0.0942072	7.40784	1.28372e-13	4.69271e-12	ITPRIPL2	162073
ENSG00000188643	2384.12	-0.81345	0.109826	-7.40673	1.29447e-13	4.72085e-12	S100A16	140576
ENSG00000107130	1890.1	-0.715345	0.0965853	-7.40635	1.29822e-13	4.72339e-12	NCS1	23413
ENSG00000182372	554.489	-0.806666	0.109043	-7.39772	1.38547e-13	5.02901e-12	CLN8	2055
ENSG00000013016	299.362	-1.13311	0.153198	-7.39634	1.39986e-13	5.06934e-12	EHD3	30845
ENSG00000111846	200.033	-1.26437	0.171063	-7.39125	1.45454e-13	5.25503e-12	GCNT2	2651
ENSG00000111790	649.915	0.802046	0.108562	7.38788	1.4919e-13	5.37743e-12	FGFR1OP2	26127
ENSG00000135596	312.651	-1.06459	0.144142	-7.3857	1.5165e-13	5.4534e-12	MICAL1	64780
ENSG00000084710	91.1682	-1.58448	0.214633	-7.3823	1.55579e-13	5.56879e-12	EFR3B	22979
ENSG00000162073	620.072	1.11255	0.150701	7.38248	1.55366e-13	5.56879e-12	PAQR4	124222
ENSG00000102595	267.287	-1.08962	0.147693	-7.37763	1.61129e-13	5.74087e-12	UGGT2	55757
ENSG00000149554	1584.63	0.743644	0.100794	7.37785	1.60863e-13	5.74087e-12	CHEK1	1111
ENSG00000099875	1614.19	0.990195	0.134254	7.37555	1.63672e-13	5.81806e-12	MKNK2	2872
ENSG00000126709	985.52	-1.03585	0.140494	-7.37289	1.66964e-13	5.92149e-12	IFI6	2537
ENSG00000112276	281.679	-0.994904	0.134974	-7.37106	1.69272e-13	5.98958e-12	BVES	11149
ENSG00000164056	87.3855	1.90176	0.258175	7.36616	1.75611e-13	6.19969e-12	SPRY1	10252
ENSG00000070669	722.82	-1.13407	0.153973	-7.36535	1.76689e-13	6.22356e-12	ASNS	440
ENSG00000197535	1930.66	-0.710153	0.0964673	-7.36158	1.8174e-13	6.38692e-12	MYO5A	4644
ENSG00000132912	1621.63	-0.850697	0.115813	-7.34541	2.05132e-13	7.19266e-12	DCTN4	51164
ENSG00000101363	451.571	-0.992727	0.135197	-7.34284	2.09113e-13	7.31566e-12	MANBAL	63905
ENSG00000169902	771.083	-0.766886	0.104495	-7.33893	2.153e-13	7.51511e-12	TPST1	8460
ENSG00000180694	2076.58	0.836394	0.114058	7.33309	2.24908e-13	7.83277e-12	TMEM64	169200
ENSG00000138246	2834.44	0.590403	0.0805994	7.32515	2.38634e-13	8.29214e-12	DNAJC13	23317
ENSG00000165392	738.909	-0.812871	0.111297	-7.30363	2.80105e-13	9.71137e-12	WRN	7486
ENSG00000258634	101.984	-1.51062	0.207114	-7.29367	3.01631e-13	1.04343e-11	NA	NA
ENSG00000113648	5298.17	0.555247	0.076144	7.29207	3.05237e-13	1.05355e-11	H2AFY	9555
ENSG00000147853	1479.43	0.650434	0.0892715	7.28602	3.19236e-13	1.09941e-11	AK3	50808
ENSG00000167552	10920.9	-0.944238	0.129771	-7.2762	3.43349e-13	1.17982e-11	TUBA1A	7846
ENSG00000112972	3518.22	-0.727995	0.100115	-7.27156	3.5535e-13	1.21836e-11	HMGCS1	3157
ENSG00000121281	979.269	-0.88964	0.12237	-7.27007	3.59299e-13	1.22917e-11	ADCY7	113
ENSG00000105255	410.678	-0.877146	0.120872	-7.2568	3.96362e-13	1.35297e-11	FSD1	79187
ENSG00000155792	4734.52	0.702449	0.0968461	7.25325	4.06887e-13	1.38584e-11	DEPTOR	64798
ENSG00000173660	4434.75	0.595048	0.082047	7.25252	4.09076e-13	1.39023e-11	UQCRH	7388
ENSG00000128731	2540.51	-0.809353	0.111656	-7.24865	4.20936e-13	1.4274e-11	HERC2	8924
ENSG00000127152	177.259	-1.18922	0.164089	-7.24736	4.24958e-13	1.43788e-11	BCL11B	64919
ENSG00000088854	490.11	1.02803	0.141905	7.24454	4.33901e-13	1.46494e-11	C20orf194	25943
ENSG00000182158	2723.28	-0.64334	0.0888223	-7.243	4.38854e-13	1.47843e-11	CREB3L2	64764
ENSG00000132205	1285.46	-0.782939	0.108113	-7.24183	4.42669e-13	1.48804e-11	EMILIN2	84034
ENSG00000171522	740.266	0.730674	0.100995	7.23476	4.6636e-13	1.56428e-11	PTGER4	5734
ENSG00000117543	397.441	-0.888874	0.123005	-7.22634	4.96167e-13	1.66066e-11	DPH5	51611
ENSG00000105499	237.312	-1.1852	0.164054	-7.22447	5.03068e-13	1.68012e-11	PLA2G4C	8605
ENSG00000127920	8484	1.00205	0.138734	7.22279	5.09331e-13	1.69502e-11	GNG11	2791
ENSG00000163637	814.401	-0.77834	0.107768	-7.22239	5.10819e-13	1.69502e-11	PRICKLE2	166336
ENSG00000172687	82.3321	1.55917	0.215875	7.22256	5.10195e-13	1.69502e-11	NA	NA
ENSG00000142252	205.855	-1.08695	0.150608	-7.21707	5.31187e-13	1.75883e-11	GEMIN7	79760
ENSG00000108406	1262.59	-0.745169	0.103322	-7.21213	5.50846e-13	1.81615e-11	DHX40	79665
ENSG00000112183	204.062	-1.07735	0.149375	-7.21239	5.49784e-13	1.81615e-11	RBM24	221662
ENSG00000143324	736.497	-0.932121	0.129259	-7.21128	5.54268e-13	1.82354e-11	XPR1	9213
ENSG00000150687	5270.6	0.589904	0.0818157	7.21015	5.58889e-13	1.83484e-11	PRSS23	11098
ENSG00000183684	1690.39	0.660615	0.0916366	7.20908	5.63327e-13	1.84549e-11	ALYREF	10189
ENSG00000065911	1230.66	-0.715014	0.0992251	-7.20598	5.76282e-13	1.88394e-11	MTHFD2	10797
ENSG00000135749	613.499	-0.814706	0.113068	-7.20546	5.78496e-13	1.88719e-11	PCNX2	80003
ENSG00000005022	9985.14	0.542124	0.0752548	7.20385	5.85364e-13	1.90558e-11	SLC25A5	292
ENSG00000160131	517.092	-0.980356	0.136114	-7.20246	5.91357e-13	1.92104e-11	VMA21	203547
ENSG00000115128	1898.24	0.72109	0.100196	7.19676	6.16579e-13	1.99878e-11	SF3B6	51639
ENSG00000171055	821.996	-0.876103	0.121777	-7.19429	6.27849e-13	2.03105e-11	FEZ2	9637
ENSG00000175130	831.258	-0.720661	0.100178	-7.19383	6.29986e-13	2.03371e-11	MARCKSL1	65108
ENSG00000167720	941.644	0.716728	0.0996411	7.1931	6.33388e-13	2.04043e-11	SRR	63826
ENSG00000065613	3218.98	0.67738	0.0941794	7.19245	6.36401e-13	2.04588e-11	SLK	9748
ENSG00000143624	931.193	-0.734772	0.102324	-7.1808	6.93036e-13	2.22332e-11	INTS3	65123
ENSG00000164683	153.663	-1.30421	0.181667	-7.17915	7.01457e-13	2.24568e-11	HEY1	23462
ENSG00000245910	1744.13	0.637435	0.0887987	7.17843	7.05172e-13	2.25291e-11	NA	NA
ENSG00000276600	594.446	-0.858347	0.119604	-7.17657	7.14815e-13	2.27901e-11	RAB7B	338382
ENSG00000006283	117.195	-1.76773	0.246628	-7.16763	7.63098e-13	2.42794e-11	CACNA1G	8913
ENSG00000221890	2769.84	-0.894773	0.124858	-7.16631	7.70466e-13	2.44635e-11	NPTXR	23467
ENSG00000173546	4575.08	-0.674945	0.0942621	-7.1603	8.05036e-13	2.55088e-11	CSPG4	1464
ENSG00000213339	265.312	-1.00198	0.140229	-7.14531	8.97936e-13	2.83942e-11	QTRT1	81890
ENSG00000176658	923.326	-0.743448	0.104091	-7.1423	9.1784e-13	2.89644e-11	MYO1D	4642
ENSG00000172531	4646.55	0.642851	0.0900141	7.14167	9.22048e-13	2.90379e-11	PPP1CA	5499
ENSG00000163539	831.941	-0.747003	0.104662	-7.13728	9.51948e-13	2.99186e-11	CLASP2	23122
ENSG00000120820	546.404	-0.78058	0.109376	-7.13668	9.56101e-13	2.99882e-11	GLT8D2	83468
ENSG00000125149	297.491	-0.98793	0.138459	-7.13516	9.66722e-13	3.026e-11	C16orf70	80262
ENSG00000189057	930.67	1.09418	0.153669	7.12035	1.07655e-12	3.36295e-11	FAM111B	374393
ENSG00000069869	1717.98	0.975844	0.137269	7.10898	1.16905e-12	3.64456e-11	NEDD4	4734
ENSG00000160753	1080.12	0.763413	0.107449	7.10488	1.20428e-12	3.74685e-11	RUSC1	23623
ENSG00000165949	149.037	-1.67237	0.235411	-7.10404	1.21165e-12	3.7622e-11	IFI27	3429
ENSG00000121486	383.73	-1.1353	0.15985	-7.10228	1.22712e-12	3.8003e-11	TRMT1L	81627
ENSG00000147955	3933.67	0.667013	0.0939178	7.10209	1.22884e-12	3.8003e-11	SIGMAR1	10280
ENSG00000176597	525.941	-0.931719	0.13132	-7.09504	1.29315e-12	3.9912e-11	B3GNT5	84002
ENSG00000196878	1879.96	-0.999561	0.141092	-7.08448	1.39571e-12	4.29918e-11	LAMB3	3914
ENSG00000166851	2254.05	0.616267	0.0870146	7.08234	1.41742e-12	4.35737e-11	PLK1	5347
ENSG00000184205	69.3232	-1.67994	0.237257	-7.08069	1.43434e-12	4.40064e-11	TSPYL2	64061
ENSG00000182551	2851.76	0.645271	0.0911737	7.07739	1.46896e-12	4.49791e-11	ADI1	55256
ENSG00000132341	6243.63	-0.866096	0.122404	-7.0757	1.48701e-12	4.5442e-11	RAN	5901
ENSG00000171992	1264.83	-0.840269	0.118801	-7.07292	1.51712e-12	4.62707e-11	SYNPO	11346
ENSG00000102081	584.892	-0.832817	0.117785	-7.07068	1.54174e-12	4.6929e-11	FMR1	2332
ENSG00000147027	855.272	-0.747946	0.105865	-7.06508	1.6052e-12	4.87646e-11	TMEM47	83604
ENSG00000065457	306.647	-1.00517	0.142407	-7.05844	1.68383e-12	5.1053e-11	ADAT1	23536
ENSG00000114251	3147.75	-0.596644	0.0845521	-7.05652	1.70721e-12	5.16605e-11	WNT5A	7474
ENSG00000088881	84.1461	-1.67881	0.238148	-7.04946	1.7961e-12	5.41387e-11	EBF4	57593
ENSG00000114450	2131.77	0.63769	0.090459	7.04949	1.79569e-12	5.41387e-11	GNB4	59345
ENSG00000165868	329.805	-1.03108	0.146508	-7.0377	1.95439e-12	5.87951e-11	HSPA12A	259217
ENSG00000165102	2124.38	-0.589386	0.0837698	-7.03578	1.98143e-12	5.94928e-11	HGSNAT	138050
ENSG00000142102	74.4492	-1.75178	0.249007	-7.03507	1.99154e-12	5.96806e-11	ATHL1	80162
ENSG00000164062	1551.9	-0.756912	0.107634	-7.03225	2.03228e-12	6.07836e-11	APEH	327
ENSG00000146054	222.08	1.10246	0.156835	7.02941	2.07412e-12	6.19152e-11	TRIM7	81786
ENSG00000172348	557.899	-1.0038	0.142903	-7.02437	2.15042e-12	6.40691e-11	RCAN2	10231
ENSG00000184787	782.191	-0.893934	0.127276	-7.02361	2.16213e-12	6.42943e-11	UBE2G2	7327
ENSG00000233276	4294.35	0.613658	0.0873994	7.02131	2.19801e-12	6.52359e-11	GPX1	2876
ENSG00000101444	4532.65	0.568274	0.080987	7.01686	2.26915e-12	6.72115e-11	AHCY	191
ENSG00000143774	1831.24	0.680681	0.09701	7.0166	2.27327e-12	6.72115e-11	GUK1	2987
ENSG00000162688	786.847	-0.696622	0.0993307	-7.01315	2.33004e-12	6.87584e-11	AGL	178
ENSG00000173559	818.274	-0.881448	0.125809	-7.00623	2.44834e-12	7.21116e-11	NABP1	64859
ENSG00000189091	5284.71	0.54664	0.0780282	7.00568	2.45798e-12	7.22579e-11	SF3B3	23450
ENSG00000130066	425.216	-0.837403	0.119643	-6.99921	2.57416e-12	7.55298e-11	SAT1	6303
ENSG00000147459	2110.86	-0.728576	0.104156	-6.99505	2.65156e-12	7.76537e-11	DOCK5	80005
ENSG00000154813	595.635	-0.813075	0.116342	-6.98864	2.77568e-12	8.11348e-11	DPH3	285381
ENSG00000142676	16248.1	0.587175	0.0840242	6.98817	2.78498e-12	8.12531e-11	RPL11	6135
ENSG00000137822	789.772	0.730858	0.104591	6.98774	2.79351e-12	8.13485e-11	TUBGCP4	27229
ENSG00000058673	1969.23	-0.59398	0.0850221	-6.98619	2.82458e-12	8.20986e-11	ZC3H11A	9877
ENSG00000002834	7517.64	0.561605	0.0804533	6.9805	2.94123e-12	8.53289e-11	LASP1	3927
ENSG00000104093	502.59	-0.879898	0.126068	-6.97956	2.96101e-12	8.57416e-11	DMXL2	23312
ENSG00000005102	62.1969	-1.77475	0.254304	-6.97887	2.97567e-12	8.60053e-11	MEOX1	4222
ENSG00000116138	323.941	-0.921959	0.132204	-6.97376	3.08586e-12	8.90236e-11	DNAJC16	23341
ENSG00000171960	680.161	0.777123	0.111456	6.97243	3.11505e-12	8.96985e-11	PPIH	10465
ENSG00000106852	104.729	-1.40716	0.201929	-6.96859	3.20144e-12	9.20145e-11	LHX6	26468
ENSG00000103202	968.109	0.668876	0.0960931	6.96071	3.38566e-12	9.71288e-11	NME4	4833
ENSG00000127054	634.046	-0.722524	0.103915	-6.953	3.576e-12	1.02399e-10	CPSF3L	54973
ENSG00000156535	8207.97	-0.635802	0.0916469	-6.93752	3.99034e-12	1.14053e-10	CD109	135228
ENSG00000077782	3518.23	-0.592057	0.0853465	-6.9371	4.00236e-12	1.14185e-10	FGFR1	2260
ENSG00000153044	753.085	0.828599	0.119463	6.93602	4.03289e-12	1.14845e-10	CENPH	64946
ENSG00000134668	1230.95	-0.93011	0.134186	-6.9315	4.164e-12	1.1836e-10	SPOCD1	90853
ENSG00000132718	40.1655	-2.00275	0.289357	-6.92139	4.47222e-12	1.26888e-10	SYT11	23208
ENSG00000149218	1494.55	-0.68624	0.0991634	-6.9203	4.50682e-12	1.27635e-10	ENDOD1	23052
ENSG00000133193	780.145	-0.727725	0.105289	-6.91169	4.78909e-12	1.35382e-10	FAM104A	84923
ENSG00000100526	1103.12	0.6973	0.101126	6.89536	5.37276e-12	1.51604e-10	CDKN3	1033
ENSG00000136044	945.179	-0.653432	0.0947849	-6.89385	5.43032e-12	1.52949e-10	APPL2	55198
ENSG00000257315	142.561	-1.27869	0.185509	-6.89286	5.46823e-12	1.53737e-10	ZBED6	100381270
ENSG00000100906	2236.72	-0.669028	0.0971279	-6.88811	5.65386e-12	1.58667e-10	NFKBIA	4792
ENSG00000059145	163.375	-1.4071	0.204365	-6.88525	5.76846e-12	1.6159e-10	UNKL	64718
ENSG00000063761	85.1454	-1.56857	0.227898	-6.88277	5.86984e-12	1.64133e-10	ADCK1	57143
ENSG00000225648	556.635	0.863546	0.125517	6.87991	5.98909e-12	1.67165e-10	SBDSP1	155370
ENSG00000141664	132.26	1.27606	0.185572	6.87637	6.13957e-12	1.71056e-10	ZCCHC2	54877
ENSG00000160014	8907.67	0.600946	0.0874972	6.86818	6.50277e-12	1.80849e-10	CALM2	805
ENSG00000050130	550.684	-1.01901	0.148435	-6.86503	6.6475e-12	1.84543e-10	JKAMP	51528
ENSG00000118454	803.359	-0.703022	0.102412	-6.86466	6.66494e-12	1.84636e-10	ANKRD13C	81573
ENSG00000181222	3247.54	0.625343	0.0910988	6.86445	6.67476e-12	1.84636e-10	POLR2A	5430
ENSG00000125734	1322.2	-0.661821	0.096441	-6.86245	6.76912e-12	1.86912e-10	GPR108	56927
ENSG00000112033	741.438	-0.826852	0.120494	-6.86217	6.78238e-12	1.86945e-10	PPARD	5467
ENSG00000114346	3465.34	0.610573	0.0890363	6.85757	7.00404e-12	1.92368e-10	ECT2	1894
ENSG00000161281	612.443	0.769882	0.112266	6.85767	6.99945e-12	1.92368e-10	COX7A1	1346
ENSG00000155744	586.946	0.754295	0.110035	6.85505	7.12896e-12	1.95452e-10	FAM126B	285172
ENSG00000128973	811.363	0.942378	0.137554	6.85096	7.33535e-12	2.00755e-10	CLN6	54982
ENSG00000111262	153.138	-1.41537	0.206846	-6.84266	7.77369e-12	2.12376e-10	KCNA1	3736
ENSG00000089127	172.414	-1.53864	0.224982	-6.83895	7.97733e-12	2.17295e-10	OAS1	4938
ENSG00000162129	761.573	0.716688	0.104796	6.83887	7.98185e-12	2.17295e-10	CLPB	81570
ENSG00000175309	157.523	-1.1395	0.166712	-6.83511	8.19438e-12	2.22688e-10	PHYKPL	85007
ENSG00000164236	1194.7	0.71744	0.104972	6.83456	8.22557e-12	2.23144e-10	ANKRD33B	651746
ENSG00000068885	130.718	-1.30651	0.191277	-6.83049	8.46225e-12	2.29162e-10	IFT80	57560
ENSG00000101670	590.599	-1.02224	0.150086	-6.81105	9.68872e-12	2.61917e-10	LIPG	9388
ENSG00000159259	752.74	0.816588	0.119956	6.80739	9.93853e-12	2.68202e-10	CHAF1B	8208
ENSG00000112759	532.306	0.8825	0.129714	6.80341	1.02168e-11	2.74928e-10	SLC29A1	2030
ENSG00000166224	1136.88	-0.658906	0.0968541	-6.80309	1.02402e-11	2.74928e-10	SGPL1	8879
ENSG00000250786	839.213	-0.83844	0.123244	-6.80307	1.02411e-11	2.74928e-10	SNHG18	100505806
ENSG00000129173	246.348	1.06973	0.157271	6.80181	1.03313e-11	2.76869e-10	E2F8	79733
ENSG00000196526	2257.21	-0.572593	0.0841893	-6.80126	1.03706e-11	2.77442e-10	AFAP1	60312
ENSG00000123374	1811.27	0.612841	0.0902535	6.79022	1.11961e-11	2.99009e-10	CDK2	1017
ENSG00000011275	1654.18	-0.573016	0.0844495	-6.78531	1.15837e-11	3.08826e-10	RNF216	54476
ENSG00000128965	96.8682	-1.5704	0.231503	-6.78346	1.17328e-11	3.12163e-10	CHAC1	79094
ENSG00000142002	4069.24	0.670104	0.0987879	6.78326	1.17493e-11	3.12163e-10	DPP9	91039
ENSG00000145934	1031.6	-1.13667	0.167689	-6.77844	1.21478e-11	3.22102e-10	TENM2	57451
ENSG00000188766	115.529	-1.34805	0.198879	-6.77824	1.2165e-11	3.22102e-10	SPRED3	399473
ENSG00000141002	556.269	-0.790506	0.11671	-6.77327	1.25905e-11	3.32798e-10	TCF25	22980
ENSG00000170017	6426.11	-0.524773	0.0776486	-6.75832	1.39605e-11	3.68381e-10	ALCAM	214
ENSG00000122877	127.527	1.39272	0.206168	6.75529	1.42549e-11	3.75509e-10	EGR2	1959
ENSG00000108465	314.064	-0.901713	0.133614	-6.74863	1.49243e-11	3.92473e-10	CDK5RAP3	80279
ENSG00000185201	1094.34	0.909501	0.134784	6.74783	1.5007e-11	3.93979e-10	IFITM2	10581
ENSG00000164347	275.724	-1.04662	0.155202	-6.74358	1.54527e-11	4.04306e-10	GFM2	84340
ENSG00000177425	417.335	-0.885276	0.131273	-6.74377	1.54334e-11	4.04306e-10	PAWR	5074
ENSG00000134504	1203.07	0.662146	0.0982588	6.7388	1.59701e-11	4.17137e-10	KCTD1	284252
ENSG00000154856	156.758	-1.44984	0.215158	-6.7385	1.60034e-11	4.17303e-10	APCDD1	147495
ENSG00000198162	1874.56	-0.598139	0.0887947	-6.7362	1.62584e-11	4.2324e-10	MAN1A2	10905
ENSG00000119139	2415.36	0.728645	0.108237	6.73194	1.67414e-11	4.3508e-10	TJP2	9414
ENSG00000198792	1415.94	-0.661004	0.0982135	-6.73028	1.69342e-11	4.39351e-10	TMEM184B	25829
ENSG00000138180	3605.76	0.578825	0.0860661	6.72536	1.75159e-11	4.53683e-10	CEP55	55165
ENSG00000111328	1099.22	-0.621084	0.0924351	-6.71914	1.82805e-11	4.72694e-10	CDK2AP1	8099
ENSG00000153113	4197.96	0.571197	0.085021	6.71831	1.83848e-11	4.74598e-10	CAST	831
ENSG00000105202	2444.73	0.530211	0.0789319	6.71733	1.8509e-11	4.77007e-10	FBL	2091
ENSG00000103522	27.2907	-2.20099	0.327849	-6.71341	1.9013e-11	4.89182e-10	IL21R	50615
ENSG00000112584	485.891	-0.797166	0.118936	-6.70248	2.04914e-11	5.26343e-10	FAM120B	84498
ENSG00000166340	2896.23	-0.665469	0.0994029	-6.69467	2.16162e-11	5.54315e-10	TPP1	1200
ENSG00000128482	43.0241	-1.96096	0.29317	-6.68881	2.24992e-11	5.76002e-10	RNF112	7732
ENSG00000115649	1154.71	0.744425	0.111317	6.68744	2.2711e-11	5.80462e-10	CNPPD1	27013
ENSG00000230417	21.8196	-2.17922	0.326014	-6.68443	2.31819e-11	5.91522e-10	LINC00595	414243
ENSG00000135823	410.432	-0.843344	0.126191	-6.6831	2.33943e-11	5.95957e-10	STX6	10228
ENSG00000166452	679.766	0.700699	0.104853	6.6827	2.34573e-11	5.9658e-10	AKIP1	56672
ENSG00000175040	628.624	-0.756867	0.113293	-6.68059	2.37988e-11	6.0427e-10	CHST2	9435
ENSG00000125944	5747.09	0.585782	0.087723	6.67763	2.42836e-11	6.1557e-10	HNRNPR	10236
ENSG00000166833	1019.61	-0.833273	0.124825	-6.67552	2.4636e-11	6.2348e-10	NAV2	89797
ENSG00000165501	1087.73	0.86976	0.130364	6.67176	2.52748e-11	6.38602e-10	LRR1	122769
ENSG00000116525	136.518	-1.19061	0.178492	-6.6704	2.55101e-11	6.43496e-10	TRIM62	55223
ENSG00000065320	284.995	-1.2255	0.183755	-6.66919	2.57217e-11	6.47497e-10	NTN1	9423
ENSG00000136156	4319.93	-0.611211	0.0916493	-6.66902	2.57525e-11	6.47497e-10	ITM2B	9445
ENSG00000204381	441.381	-0.776328	0.11653	-6.66205	2.70039e-11	6.7786e-10	LAYN	143903
ENSG00000138030	91.1351	1.65072	0.247857	6.65998	2.73872e-11	6.85255e-10	KHK	3795
ENSG00000177565	1842.46	-0.631225	0.0947763	-6.66015	2.7354e-11	6.85255e-10	TBL1XR1	79718
ENSG00000108523	2991.35	0.588027	0.088378	6.65354	2.86123e-11	7.14752e-10	RNF167	26001
ENSG00000137331	2188.92	-0.655411	0.0986234	-6.64559	3.02001e-11	7.53201e-10	IER3	8870
ENSG00000170099	46.6166	-1.79364	0.269927	-6.6449	3.03423e-11	7.55527e-10	SERPINA6	866
ENSG00000106772	220.209	-1.29985	0.195674	-6.64296	3.07444e-11	7.64309e-10	PRUNE2	158471
ENSG00000140941	1600.47	0.640471	0.0964226	6.64233	3.08755e-11	7.66337e-10	MAP1LC3B	81631
ENSG00000076706	175.806	-1.22762	0.184878	-6.64016	3.13333e-11	7.76453e-10	MCAM	4162
ENSG00000102572	2063.09	0.708679	0.106869	6.6313	3.32732e-11	8.23206e-10	STK24	8428
ENSG00000119682	1192.64	-0.640452	0.0965863	-6.63087	3.33703e-11	8.2429e-10	AREL1	9870
ENSG00000090863	3864.52	-0.629133	0.0950142	-6.62146	3.55676e-11	8.77165e-10	GLG1	2734
ENSG00000171444	505.594	-0.760664	0.114887	-6.621	3.56777e-11	8.78479e-10	MCC	4163
ENSG00000140332	309.82	-1.05018	0.158684	-6.6181	3.6385e-11	8.94469e-10	TLE3	7090
ENSG00000139624	414.79	-0.800637	0.12106	-6.61354	3.75239e-11	9.21003e-10	CERS5	91012
ENSG00000156171	919.6	0.62518	0.0945915	6.60926	3.86243e-11	9.46509e-10	DRAM2	128338
ENSG00000105974	28401.4	0.557935	0.0844456	6.60703	3.92096e-11	9.59332e-10	CAV1	857
ENSG00000183814	528.642	0.81294	0.123083	6.6048	3.98056e-11	9.72376e-10	LIN9	286826
ENSG00000113594	1658.82	0.725622	0.109872	6.60422	3.99608e-11	9.74628e-10	LIFR	3977
ENSG00000184226	47.376	1.82698	0.276692	6.60291	4.03165e-11	9.81754e-10	PCDH9	5101
ENSG00000157014	481.373	0.763509	0.115666	6.601	4.08386e-11	9.92904e-10	TATDN2	9797
ENSG00000152223	804.339	-0.834718	0.126465	-6.60037	4.10132e-11	9.95584e-10	EPG5	57724
ENSG00000145730	5370.6	-0.707763	0.107243	-6.59959	4.12289e-11	9.99252e-10	PAM	5066
ENSG00000198909	997.328	0.671084	0.10173	6.59669	4.20433e-11	1.0174e-09	MAP3K3	4215
ENSG00000122707	419.094	-0.848944	0.128746	-6.59392	4.28348e-11	1.03493e-09	RECK	8434
ENSG00000145743	948.548	0.667436	0.101348	6.58562	4.52982e-11	1.09274e-09	FBXL17	64839
ENSG00000100726	429.737	-0.824105	0.125269	-6.57871	4.74553e-11	1.14299e-09	TELO2	9894
ENSG00000023041	980.01	0.68043	0.103476	6.57571	4.84225e-11	1.16447e-09	ZDHHC6	64429
ENSG00000123908	2509.23	0.611271	0.0930207	6.57134	4.98629e-11	1.1954e-09	AGO2	27161
ENSG00000126261	3829.33	0.678283	0.103216	6.57146	4.98237e-11	1.1954e-09	UBA2	10054
ENSG00000175155	124.276	-1.57119	0.239204	-6.56842	5.0853e-11	1.21724e-09	YPEL2	388403
ENSG00000058799	512.951	-0.754159	0.114847	-6.56663	5.1466e-11	1.23001e-09	YIPF1	54432
ENSG00000134287	2251.96	-0.570248	0.0868805	-6.56359	5.25283e-11	1.25347e-09	ARF3	377
ENSG00000118369	153.87	-1.14116	0.174277	-6.54797	5.8326e-11	1.38967e-09	USP35	57558
ENSG00000132646	2893.75	0.669	0.102193	6.54643	5.89294e-11	1.40189e-09	PCNA	5111
ENSG00000157933	1678.45	0.619675	0.0946934	6.54401	5.9889e-11	1.42253e-09	SKI	6497
ENSG00000116793	1028.75	-0.667728	0.102126	-6.53825	6.22412e-11	1.47613e-09	PHTF1	10745
ENSG00000143479	553.74	-0.738081	0.112946	-6.53479	6.36985e-11	1.50838e-09	DYRK3	8444
ENSG00000182903	179.432	1.09075	0.166999	6.53146	6.51305e-11	1.53993e-09	ZNF721	170960
ENSG00000163521	57.7291	-1.69598	0.259746	-6.52936	6.60521e-11	1.55933e-09	GLB1L	79411
ENSG00000180573	75.8737	-1.46324	0.224171	-6.52731	6.69635e-11	1.57844e-09	HIST1H2AC	8334
ENSG00000196531	9318.91	0.677863	0.10388	6.52545	6.77988e-11	1.5957e-09	NACA	4666
ENSG00000137200	975.161	-0.75634	0.116026	-6.51873	7.09056e-11	1.66628e-09	CMTR1	23070
ENSG00000089006	1959	0.617349	0.0947185	6.51772	7.13836e-11	1.67497e-09	SNX5	27131
ENSG00000167118	892.006	0.802928	0.123347	6.50948	7.5413e-11	1.76683e-09	URM1	81605
ENSG00000136758	4414.05	-0.587335	0.0902811	-6.50562	7.73715e-11	1.80998e-09	YME1L1	10730
ENSG00000110422	752.136	0.650747	0.100126	6.4993	8.06933e-11	1.88484e-09	HIPK3	10114
ENSG00000185753	257.269	0.946406	0.145726	6.49443	8.33487e-11	1.94392e-09	CXorf38	159013
ENSG00000143033	827.515	0.653711	0.100665	6.49394	8.36225e-11	1.94737e-09	MTF2	22823
ENSG00000137992	511.592	-0.771277	0.118829	-6.49067	8.54554e-11	1.98706e-09	DBT	1629
ENSG00000051382	1290.46	0.637009	0.0981905	6.48748	8.72824e-11	2.0265e-09	PIK3CB	5291
ENSG00000180537	136.411	-1.22327	0.188615	-6.48554	8.84172e-11	2.04977e-09	RNF182	221687
ENSG00000237149	125.892	-1.28095	0.197566	-6.48367	8.95174e-11	2.07217e-09	ZNF503-AS2	100131213
ENSG00000170464	258.166	-0.896385	0.138393	-6.47709	9.35085e-11	2.16132e-09	DNAJC18	202052
ENSG00000163344	670.936	0.66539	0.1028	6.47269	9.62721e-11	2.22187e-09	PMVK	10654
ENSG00000104320	2282.15	-0.771122	0.11925	-6.46642	1.00352e-10	2.31259e-09	NBN	4683
ENSG00000261888	37.9443	-1.9204	0.297368	-6.45799	1.06103e-10	2.44148e-09	NA	NA
ENSG00000131153	613.129	0.739758	0.1146	6.45512	1.08131e-10	2.48444e-09	GINS2	51659
ENSG00000144043	2276.23	0.709163	0.110141	6.43871	1.20497e-10	2.76445e-09	TEX261	113419
ENSG00000048991	1511.47	0.609377	0.0946787	6.43626	1.22453e-10	2.80127e-09	R3HDM1	23518
ENSG00000196155	105.538	-1.27068	0.197426	-6.43625	1.22464e-10	2.80127e-09	PLEKHG4	25894
ENSG00000196976	577.336	0.674026	0.104797	6.43174	1.26152e-10	2.88137e-09	LAGE3	8270
ENSG00000101773	2589.67	0.640128	0.0995553	6.42988	1.27707e-10	2.91259e-09	RBBP8	5932
ENSG00000168092	2127.39	-0.613314	0.0953998	-6.42887	1.28552e-10	2.92754e-09	PAFAH1B2	5049
ENSG00000198055	1139.7	0.614024	0.0955675	6.42503	1.31842e-10	2.99804e-09	GRK6	2870
ENSG00000166847	1118.54	-0.745549	0.116167	-6.41789	1.38173e-10	3.1374e-09	DCTN5	84516
ENSG00000101367	3264.7	-0.678566	0.105797	-6.41383	1.41907e-10	3.21746e-09	MAPRE1	22919
ENSG00000170456	383.678	-0.822072	0.12826	-6.40943	1.46069e-10	3.30697e-09	DENND5B	160518
ENSG00000114698	322.794	1.11044	0.17331	6.40724	1.4818e-10	3.34717e-09	PLSCR4	57088
ENSG00000116005	2692.5	0.529864	0.082699	6.40714	1.48277e-10	3.34717e-09	PCYOX1	51449
ENSG00000167106	763.353	0.706164	0.11038	6.39759	1.57853e-10	3.55813e-09	FAM102A	399665
ENSG00000152061	432.09	-0.737192	0.115241	-6.39696	1.58498e-10	3.56746e-09	RABGAP1L	9910
ENSG00000139579	1283.06	0.743543	0.116243	6.39643	1.59052e-10	3.57475e-09	NABP2	79035
ENSG00000174437	8256.6	0.555384	0.0868408	6.39542	1.60105e-10	3.59319e-09	ATP2A2	488
ENSG00000083444	5213.44	-0.591236	0.0925072	-6.39124	1.64547e-10	3.68751e-09	PLOD1	5351
ENSG00000100030	3787.81	0.606229	0.0948721	6.38997	1.65921e-10	3.71294e-09	MAPK1	5594
ENSG00000065054	946.062	0.603402	0.0944813	6.38647	1.69757e-10	3.79329e-09	SLC9A3R2	9351
ENSG00000148672	5623.85	0.542185	0.0849236	6.38438	1.72091e-10	3.83989e-09	GLUD1	2746
ENSG00000155093	606.876	-0.761865	0.119428	-6.37929	1.77905e-10	3.9639e-09	PTPRN2	5799
ENSG00000057657	154.205	-1.18633	0.185985	-6.37865	1.78655e-10	3.97489e-09	PRDM1	639
ENSG00000133884	842.236	-0.644042	0.100978	-6.37805	1.7936e-10	3.98483e-09	DPF2	5977
ENSG00000006625	494.253	0.823641	0.129151	6.37735	1.80178e-10	3.99727e-09	GGCT	79017
ENSG00000114779	246.173	-0.993438	0.155815	-6.37574	1.82077e-10	4.0336e-09	ABHD14B	84836
ENSG00000120451	1028.01	-0.611575	0.0959621	-6.37309	1.85252e-10	4.09808e-09	SNX19	399979
ENSG00000095752	60.5067	-1.56212	0.245311	-6.36792	1.91611e-10	4.23268e-09	IL11	3589
ENSG00000130255	8120.7	0.50374	0.0791113	6.36749	1.92143e-10	4.23837e-09	RPL36	25873
ENSG00000137700	345.647	-0.911062	0.14311	-6.36618	1.93791e-10	4.26865e-09	SLC37A4	2542
ENSG00000111186	655.767	-0.682976	0.107445	-6.35653	2.06358e-10	4.53553e-09	WNT5B	81029
ENSG00000160712	262.481	-0.885777	0.139351	-6.35643	2.06494e-10	4.53553e-09	IL6R	3570
ENSG00000007202	4596.01	0.569735	0.089684	6.35269	2.11582e-10	4.6407e-09	KIAA0100	9703
ENSG00000185122	1571.64	0.545778	0.0859378	6.35085	2.14134e-10	4.69001e-09	HSF1	3297
ENSG00000102931	895.795	-0.753556	0.118664	-6.35034	2.14844e-10	4.69891e-09	ARL2BP	23568
ENSG00000136444	335.708	-0.943698	0.148767	-6.34348	2.24631e-10	4.90604e-09	RSAD1	55316
ENSG00000129103	4720.42	-0.510547	0.0805032	-6.34195	2.26881e-10	4.94819e-09	SUMF2	25870
ENSG00000030066	2716.4	0.523288	0.0825258	6.3409	2.2843e-10	4.97494e-09	NUP160	23279
ENSG00000073111	2959.26	0.682123	0.107626	6.3379	2.32923e-10	5.06566e-09	MCM2	4171
ENSG00000142408	85.7568	-1.4123	0.222856	-6.33728	2.33855e-10	5.07879e-09	CACNG8	59283
ENSG00000162409	157.418	1.12702	0.177944	6.33358	2.39544e-10	5.19504e-09	PRKAA2	5563
ENSG00000185515	588.666	0.74499	0.117714	6.32879	2.47089e-10	5.35117e-09	BRCC3	79184
ENSG00000105810	3915.31	0.663532	0.104917	6.32434	2.54317e-10	5.5e-09	CDK6	1021
ENSG00000167695	333.814	-0.907078	0.143502	-6.32102	2.5985e-10	5.61182e-09	FAM57A	79850
ENSG00000089280	5016.8	-0.511666	0.0809522	-6.3206	2.60544e-10	5.61897e-09	FUS	2521
ENSG00000102901	290.711	-0.873235	0.138182	-6.31946	2.62478e-10	5.65277e-09	CENPT	80152
ENSG00000122694	278.827	-0.964029	0.152574	-6.31845	2.64193e-10	5.6818e-09	GLIPR2	152007
ENSG00000169118	310.208	-0.872048	0.138053	-6.31675	2.6712e-10	5.73677e-09	CSNK1G1	53944
ENSG00000092470	728.906	0.79099	0.125362	6.30965	2.79671e-10	5.998e-09	WDR76	79968
ENSG00000129250	4711.3	0.512361	0.0812142	6.30877	2.81269e-10	6.0239e-09	KIF1C	10749
ENSG00000198858	678.545	-0.757045	0.120072	-6.30494	2.88304e-10	6.16604e-09	R3HDM4	91300
ENSG00000113368	2746.01	0.599727	0.0952003	6.29964	2.98344e-10	6.37195e-09	LMNB1	4001
ENSG00000188070	247.846	-0.90759	0.144088	-6.29888	2.99813e-10	6.39449e-09	C11orf95	65998
ENSG00000078053	885.222	-0.718844	0.114159	-6.29687	3.03723e-10	6.46896e-09	AMPH	273
ENSG00000164086	627.53	0.667328	0.106058	6.2921	3.13194e-10	6.66152e-09	DUSP7	1849
ENSG00000105819	933.523	-0.642964	0.10223	-6.2894	3.18693e-10	6.76916e-09	PMPCB	9512
ENSG00000253352	1442.39	-0.595026	0.094613	-6.28905	3.19414e-10	6.77518e-09	NA	NA
ENSG00000138642	280.265	-1.06609	0.169569	-6.28705	3.23555e-10	6.85361e-09	HERC6	55008
ENSG00000110076	58.5121	-1.79413	0.285391	-6.28656	3.2457e-10	6.86571e-09	NRXN2	9379
ENSG00000088247	6035.84	0.496025	0.0791356	6.26804	3.65613e-10	7.72246e-09	KHSRP	8570
ENSG00000198171	493.388	0.737678	0.117692	6.26785	3.66071e-10	7.72246e-09	DDRGK1	65992
ENSG00000197157	6360.01	-0.489214	0.0780672	-6.26657	3.69076e-10	7.77523e-09	SND1	27044
ENSG00000139324	765.73	-0.709867	0.113314	-6.26463	3.73717e-10	7.86229e-09	TMTC3	160418
ENSG00000147100	5468.75	-0.521742	0.083337	-6.26063	3.83424e-10	8.05555e-09	SLC16A2	6567
ENSG00000123989	550.924	-0.793777	0.126821	-6.25903	3.87376e-10	8.12754e-09	CHPF	79586
ENSG00000015532	775.243	-0.699809	0.111861	-6.25604	3.94874e-10	8.27363e-09	XYLT2	64132
ENSG00000157600	748.28	-0.655846	0.104844	-6.25546	3.96339e-10	8.29309e-09	TMEM164	84187
ENSG00000102024	4865.81	-0.637599	0.101943	-6.25446	3.98892e-10	8.32398e-09	PLS3	5358
ENSG00000116741	234.223	1.00265	0.160306	6.25457	3.98602e-10	8.32398e-09	RGS2	5997
ENSG00000101935	1178.28	0.805769	0.128962	6.24811	4.15442e-10	8.65765e-09	AMMECR1	9949
ENSG00000019144	1429.71	-0.758743	0.121452	-6.24729	4.17625e-10	8.69142e-09	PHLDB1	23187
ENSG00000186814	329.638	-0.781798	0.125165	-6.24614	4.20724e-10	8.74417e-09	ZSCAN30	100101467
ENSG00000180773	1028.29	-0.687687	0.110121	-6.24482	4.24299e-10	8.80662e-09	SLC36A4	120103
ENSG00000020633	24.1534	-1.98421	0.317768	-6.24421	4.25937e-10	8.82878e-09	RUNX3	864
ENSG00000117069	42.0384	-1.71382	0.274587	-6.24145	4.3354e-10	8.97433e-09	ST6GALNAC5	81849
ENSG00000142856	626.395	0.755202	0.121128	6.23476	4.52469e-10	9.35364e-09	ITGB3BP	23421
ENSG00000121741	490.389	-0.905076	0.145178	-6.23424	4.53975e-10	9.37226e-09	ZMYM2	7750
ENSG00000133424	497.303	-0.90672	0.145454	-6.23371	4.5553e-10	9.39182e-09	LARGE	9215
ENSG00000144228	404.423	0.843062	0.13528	6.23197	4.60598e-10	9.48365e-09	SPOPL	339745
ENSG00000143543	2144.28	0.585846	0.0940426	6.22958	4.67696e-10	9.61701e-09	JTB	10899
ENSG00000184985	70.8309	-1.56643	0.251536	-6.22745	4.74086e-10	9.73545e-09	SORCS2	57537
ENSG00000103335	1597.95	-0.998109	0.160296	-6.22667	4.7644e-10	9.77081e-09	PIEZO1	9780
ENSG00000074181	113.964	-1.52662	0.245209	-6.2258	4.79111e-10	9.81258e-09	NOTCH3	4854
ENSG00000149485	3122.59	-0.684654	0.109979	-6.22531	4.80604e-10	9.83013e-09	FADS1	3992
ENSG00000145569	388.947	0.807562	0.129764	6.22331	4.86783e-10	9.94337e-09	FAM105A	54491
ENSG00000167513	501.595	0.956909	0.153796	6.22193	4.91083e-10	1.0018e-08	CDT1	81620
ENSG00000035141	1289.75	0.664397	0.106812	6.22024	4.96401e-10	1.01131e-08	FAM136A	84908
ENSG00000112306	11743.9	0.662121	0.106496	6.21734	5.05662e-10	1.02882e-08	RPS12	6206
ENSG00000086232	4847.48	0.501805	0.0807138	6.21708	5.06477e-10	1.02913e-08	EIF2AK1	27102
ENSG00000180628	1553.74	0.621656	0.10007	6.21224	5.22346e-10	1.05998e-08	PCGF5	84333
ENSG00000172292	1766.89	0.555056	0.0894014	6.20858	5.34655e-10	1.08353e-08	CERS6	253782
ENSG00000104635	6005.13	-0.556869	0.0897668	-6.2035	5.52194e-10	1.11762e-08	SLC39A14	23516
ENSG00000140990	1137.25	0.604154	0.0974196	6.20156	5.59045e-10	1.13e-08	NDUFB10	4716
ENSG00000185963	1159.33	0.572757	0.0923669	6.20089	5.6144e-10	1.13336e-08	BICD2	23299
ENSG00000101199	912.646	-0.641563	0.103539	-6.19635	5.77868e-10	1.16349e-08	ARFGAP1	55738
ENSG00000137504	541.007	0.902892	0.14571	6.19649	5.77358e-10	1.16349e-08	CREBZF	58487
ENSG00000165775	1017.12	0.603077	0.0973879	6.19253	5.92063e-10	1.19052e-08	FUNDC2	65991
ENSG00000136048	447.466	-0.763638	0.123329	-6.19188	5.94492e-10	1.19385e-08	DRAM1	55332
ENSG00000124574	360.829	-0.79293	0.128172	-6.18646	6.15313e-10	1.23246e-08	ABCC10	89845
ENSG00000231500	19972.3	0.55183	0.0891995	6.18647	6.15267e-10	1.23246e-08	RPS18	6222
ENSG00000111669	17487.5	0.462178	0.0748301	6.17636	6.55952e-10	1.31216e-08	TPI1	7167
ENSG00000137154	31100.2	0.534543	0.0865871	6.17347	6.68058e-10	1.33465e-08	RPS6	6194
ENSG00000204438	523.919	0.746847	0.121059	6.16929	6.85971e-10	1.36858e-08	GPANK1	7918
ENSG00000263961	15.223	-2.1082	0.341735	-6.1691	6.86814e-10	1.36858e-08	C1orf186	440712
ENSG00000006756	184.771	-0.94727	0.153637	-6.16564	7.01991e-10	1.39703e-08	ARSD	414
ENSG00000163950	1257.71	0.651784	0.105766	6.1625	7.1605e-10	1.42317e-08	SLBP	7884
ENSG00000184374	23.3224	1.95923	0.31805	6.16012	7.26897e-10	1.44288e-08	COLEC10	10584
ENSG00000233521	224.027	0.902307	0.146486	6.15969	7.28867e-10	1.44493e-08	NA	NA
ENSG00000134291	1633.56	0.517899	0.0841412	6.15512	7.50204e-10	1.48533e-08	TMEM106C	79022
ENSG00000253276	988.736	-0.696555	0.113201	-6.15328	7.5899e-10	1.5008e-08	CCDC71L	168455
ENSG00000188612	3175.99	0.555787	0.0903559	6.15108	7.69571e-10	1.51978e-08	SUMO2	6613
ENSG00000151092	375.084	-0.778619	0.126607	-6.14988	7.75412e-10	1.52936e-08	NGLY1	55768
ENSG00000204767	375.942	-0.826325	0.134438	-6.14653	7.91953e-10	1.56e-08	FAM196B	100131897
ENSG00000118762	573.137	-0.755153	0.122873	-6.14582	7.95535e-10	1.56506e-08	PKD2	5311
ENSG00000162976	341.318	-0.841456	0.136935	-6.14495	7.99895e-10	1.57164e-08	PQLC3	130814
ENSG00000175061	8245.94	0.508996	0.0828522	6.14342	8.07643e-10	1.58485e-08	LRRC75A-AS1	125144
ENSG00000100227	1637.77	0.513545	0.0836564	6.13874	8.31774e-10	1.63013e-08	POLDIP3	84271
ENSG00000183696	861.266	0.591752	0.096422	6.13711	8.40355e-10	1.64486e-08	UPP1	7378
ENSG00000124733	1529.7	0.557345	0.0909519	6.1279	8.90439e-10	1.73958e-08	MEA1	4201
ENSG00000137801	10529.3	0.705787	0.115178	6.12781	8.90996e-10	1.73958e-08	THBS1	7057
ENSG00000058056	1078.33	-0.625924	0.102168	-6.12642	8.98802e-10	1.75261e-08	USP13	8975
ENSG00000132635	150.202	-1.1372	0.185642	-6.12578	9.02377e-10	1.75736e-08	PCED1A	64773
ENSG00000162062	169.938	0.997461	0.162847	6.12514	9.06064e-10	1.76232e-08	C16orf59	80178
ENSG00000174021	1889.78	0.501101	0.0818248	6.12407	9.12136e-10	1.7719e-08	GNG5	2787
ENSG00000163602	1354.65	0.683404	0.111642	6.1214	9.27553e-10	1.79959e-08	RYBP	23429
ENSG00000198015	950.279	-0.681962	0.111431	-6.12006	9.35391e-10	1.81252e-08	MRPL42	28977
ENSG00000042493	4610.68	0.552118	0.0902189	6.11976	9.37185e-10	1.81373e-08	CAPG	822
ENSG00000105323	7919.15	0.473106	0.0773252	6.11839	9.45245e-10	1.82704e-08	HNRNPUL1	11100
ENSG00000176871	2024.3	-0.864412	0.141314	-6.11694	9.53909e-10	1.84149e-08	WSB2	55884
ENSG00000104915	956.866	0.580447	0.0949023	6.11626	9.57963e-10	1.847e-08	STX10	8677
ENSG00000198648	821.701	-0.682227	0.111617	-6.11219	9.82748e-10	1.89243e-08	STK39	27347
ENSG00000138443	995.078	-0.596442	0.0976191	-6.10988	9.97034e-10	1.91755e-08	ABI2	10152
ENSG00000196935	486.264	-0.811706	0.132922	-6.10663	1.01756e-09	1.9546e-08	SRGAP1	57522
ENSG00000079134	606.253	0.772506	0.126521	6.10574	1.02325e-09	1.9631e-08	THOC1	9984
ENSG00000131370	411.464	-0.836582	0.137023	-6.10544	1.02521e-09	1.96441e-08	SH3BP5	9467
ENSG00000167191	967.524	-0.875185	0.143462	-6.10044	1.05774e-09	2.02423e-08	GPRC5B	51704
ENSG00000155324	338.164	0.790594	0.129672	6.09688	1.08158e-09	2.0673e-08	GRAMD3	65983
ENSG00000078668	3669.28	0.475818	0.078092	6.09305	1.10778e-09	2.11477e-08	VDAC3	7419
ENSG00000103549	1904.71	0.564423	0.092656	6.0916	1.1179e-09	2.1308e-08	RNF40	9810
ENSG00000197142	285.033	0.929906	0.152658	6.09145	1.11893e-09	2.1308e-08	ACSL5	51703
ENSG00000112659	253.888	-0.933599	0.15337	-6.08722	1.14888e-09	2.18513e-08	CUL9	23113
ENSG00000115461	2508.03	-0.712324	0.117033	-6.08651	1.15396e-09	2.19209e-08	IGFBP5	3488
ENSG00000127564	800.424	0.772546	0.126981	6.08396	1.17253e-09	2.22464e-08	PKMYT1	9088
ENSG00000160216	2167.52	0.600668	0.0987521	6.08259	1.18259e-09	2.24097e-08	AGPAT3	56894
ENSG00000183775	51.9019	-1.53501	0.2524	-6.08168	1.18929e-09	2.25091e-08	KCTD16	57528
ENSG00000163946	2214.69	0.547522	0.0901263	6.07505	1.2395e-09	2.34307e-08	FAM208A	23272
ENSG00000179889	1601.34	-0.507194	0.0835186	-6.07283	1.25675e-09	2.37279e-08	PDXDC1	23042
ENSG00000048342	76.9123	-1.36408	0.224649	-6.07204	1.26295e-09	2.38159e-08	CC2D2A	57545
ENSG00000007392	114.515	-1.16888	0.192574	-6.06978	1.28083e-09	2.41236e-08	LUC7L	55692
ENSG00000114391	9356.43	0.574441	0.0947095	6.06529	1.31713e-09	2.47771e-08	RPL24	6152
ENSG00000128159	129.996	-1.1353	0.187191	-6.06496	1.31983e-09	2.47977e-08	TUBGCP6	85378
ENSG00000112208	920.369	0.615627	0.101631	6.0575	1.38257e-09	2.5945e-08	BAG2	9532
ENSG00000178913	1292.14	0.564014	0.0931146	6.0572	1.38511e-09	2.59471e-08	TAF7	6879
ENSG00000255248	1293.7	0.674767	0.111401	6.05709	1.38604e-09	2.59471e-08	NA	NA
ENSG00000123143	2173.23	0.583405	0.096379	6.05324	1.41962e-09	2.65436e-08	PKN1	5585
ENSG00000169490	1190.31	-0.674802	0.11149	-6.0526	1.42528e-09	2.66173e-08	TM2D2	83877
ENSG00000111832	1264.03	0.577698	0.0954889	6.0499	1.44935e-09	2.70341e-08	RWDD1	51389
ENSG00000131941	484.255	0.723716	0.119678	6.04719	1.47393e-09	2.74265e-08	RHPN2	85415
ENSG00000240764	65.3406	-1.39287	0.230331	-6.04724	1.47347e-09	2.74265e-08	PCDHGC5	56097
ENSG00000188559	321.586	-0.910421	0.150584	-6.04592	1.48556e-09	2.76096e-08	RALGAPA2	57186
ENSG00000155970	99.8601	-1.20668	0.199624	-6.04475	1.49645e-09	2.77786e-08	MICU3	286097
ENSG00000152518	1773.08	0.701821	0.116173	6.04119	1.52985e-09	2.83645e-08	ZFP36L2	678
ENSG00000138777	1087.09	-0.630704	0.104445	-6.03863	1.55432e-09	2.87838e-08	PPA2	27068
ENSG00000068697	6733.82	0.51198	0.0848801	6.0318	1.62143e-09	2.99907e-08	LAPTM4A	9741
ENSG00000146072	7082.45	-0.50201	0.0832756	-6.02829	1.65702e-09	3.05943e-08	TNFRSF21	27242
ENSG00000224470	654.446	-0.633615	0.105109	-6.02819	1.65803e-09	3.05943e-08	ATXN1L	342371
ENSG00000174442	1797.31	0.687387	0.114045	6.02731	1.66716e-09	3.07261e-08	ZWILCH	55055
ENSG00000100065	736.415	0.609212	0.101101	6.0258	1.68278e-09	3.09771e-08	CARD10	29775
ENSG00000185808	113.383	-1.15513	0.191724	-6.025	1.6911e-09	3.10933e-08	PIGP	51227
ENSG00000162591	238.294	-1.39423	0.231645	-6.01883	1.75681e-09	3.22631e-08	MEGF6	1953
ENSG00000131737	88.6396	-1.41808	0.235662	-6.01744	1.77195e-09	3.25026e-08	KRT34	3885
ENSG00000133687	59.7158	-1.42602	0.237202	-6.01185	1.83413e-09	3.36033e-08	TMTC1	83857
ENSG00000154451	69.2872	-1.48041	0.246297	-6.01069	1.84739e-09	3.38062e-08	GBP5	115362
ENSG00000161016	35255.8	0.482521	0.0802836	6.0102	1.8529e-09	3.38669e-08	RPL8	6132
ENSG00000157637	1589.2	-0.67223	0.111866	-6.00922	1.86418e-09	3.40329e-08	SLC38A10	124565
ENSG00000087995	360.954	0.785041	0.130663	6.00814	1.87662e-09	3.42195e-08	METTL2A	339175
ENSG00000062582	62.9011	-1.6426	0.273413	-6.00776	1.88108e-09	3.42606e-08	MRPS24	64951
ENSG00000158623	1079.65	-0.588403	0.0979692	-6.006	1.90152e-09	3.45514e-08	COPG2	26958
ENSG00000164983	1511.5	-0.612384	0.10196	-6.00615	1.89985e-09	3.45514e-08	TMEM65	157378
ENSG00000119917	958.254	-0.999831	0.16649	-6.00535	1.90916e-09	3.46494e-08	IFIT3	3437
ENSG00000130725	1655.47	0.514903	0.0857579	6.00415	1.92337e-09	3.48665e-08	UBE2M	9040
ENSG00000111911	515.778	0.69287	0.115456	6.00116	1.95913e-09	3.54732e-08	HINT3	135114
ENSG00000165475	171.925	-1.01371	0.169005	-5.99812	1.99615e-09	3.61011e-08	CRYL1	51084
ENSG00000158186	792.521	-0.700947	0.11687	-5.99764	2.00204e-09	3.61654e-08	MRAS	22808
ENSG00000186951	580.976	-0.731452	0.121976	-5.99669	2.01378e-09	3.63351e-08	PPARA	5465
ENSG00000118503	1574.78	-0.980076	0.163517	-5.99373	2.05087e-09	3.6961e-08	TNFAIP3	7128
ENSG00000166167	502.883	-0.754838	0.125964	-5.99248	2.06663e-09	3.72017e-08	BTRC	8945
ENSG00000213190	2839.1	-0.701175	0.117097	-5.98799	2.12447e-09	3.81985e-08	MLLT11	10962
ENSG00000185104	2648.11	0.570427	0.0952872	5.98639	2.14548e-09	3.85315e-08	FAF1	11124
ENSG00000145216	879.585	0.667526	0.111533	5.98503	2.16352e-09	3.88103e-08	FIP1L1	81608
ENSG00000179456	567.631	0.760949	0.127168	5.98381	2.17975e-09	3.90562e-08	ZBTB18	10472
ENSG00000135862	16966.1	-0.479776	0.0802205	-5.98071	2.22169e-09	3.97617e-08	LAMC1	3915
ENSG00000186792	398.585	0.704792	0.117951	5.97527	2.29709e-09	4.10635e-08	HYAL3	8372
ENSG00000145526	347.098	-0.861775	0.144352	-5.96994	2.37335e-09	4.23777e-08	CDH18	1016
ENSG00000007968	345.48	0.997476	0.167141	5.96786	2.40383e-09	4.28725e-08	E2F2	1870
ENSG00000109674	384.022	0.762633	0.127796	5.96757	2.4081e-09	4.28992e-08	NEIL3	55247
ENSG00000066084	1248.52	-0.710964	0.119151	-5.96691	2.41794e-09	4.30248e-08	DIP2B	57609
ENSG00000069329	2828.36	-0.55072	0.0923216	-5.96524	2.44272e-09	4.34159e-08	VPS35	55737
ENSG00000178922	398.768	0.702983	0.117883	5.96341	2.47025e-09	4.38547e-08	HYI	81888
ENSG00000018610	237.518	-0.853595	0.143198	-5.96093	2.50801e-09	4.44741e-08	CXorf56	63932
ENSG00000221968	427.308	-0.765589	0.128538	-5.95612	2.58296e-09	4.57506e-08	FADS3	3995
ENSG00000148303	16503.7	0.466115	0.0782689	5.9553	2.59591e-09	4.59275e-08	RPL7A	6130
ENSG00000167384	424.61	0.759273	0.1275	5.9551	2.59908e-09	4.59309e-08	ZNF180	7733
ENSG00000003137	175.347	1.026	0.172341	5.9533	2.62784e-09	4.63862e-08	CYP26B1	56603
ENSG00000181904	766.993	-0.603044	0.101333	-5.95109	2.66369e-09	4.69653e-08	C5orf24	134553
ENSG00000033100	1931.79	-0.561567	0.0943773	-5.95024	2.67749e-09	4.7155e-08	CHPF2	54480
ENSG00000130158	349.969	-0.97383	0.163726	-5.9479	2.71598e-09	4.77783e-08	DOCK6	57572
ENSG00000138814	1726.25	0.538193	0.0904976	5.94704	2.7303e-09	4.79758e-08	PPP3CA	5530
ENSG00000174151	445.324	-0.86674	0.14575	-5.94675	2.73521e-09	4.80074e-08	CYB561D1	284613
ENSG00000159842	3808.11	-0.485319	0.0816871	-5.9412	2.82951e-09	4.96062e-08	ABR	29
ENSG00000110013	646.805	-0.683173	0.114998	-5.94074	2.83734e-09	4.96872e-08	SIAE	54414
ENSG00000130159	710.937	0.667451	0.11236	5.94027	2.8455e-09	4.97738e-08	ECSIT	51295
ENSG00000147650	1365.1	-0.570415	0.0960291	-5.94003	2.8497e-09	4.97909e-08	LRP12	29967
ENSG00000162244	5739.63	0.466745	0.0785866	5.93924	2.86343e-09	4.99179e-08	RPL29	6159
ENSG00000172244	488.664	0.670421	0.112878	5.93936	2.86132e-09	4.99179e-08	C5orf34	375444
ENSG00000160072	103.991	-1.20635	0.203305	-5.93371	2.96166e-09	5.15722e-08	ATAD3B	83858
ENSG00000258289	394.285	-0.869367	0.146596	-5.93037	3.02261e-09	5.25744e-08	CHURC1	91612
ENSG00000101166	1868.19	0.637973	0.107593	5.92948	3.03895e-09	5.27992e-08	PRELID3B	51012
ENSG00000173960	758.288	0.60819	0.102608	5.92731	3.07944e-09	5.34426e-08	UBXN2A	165324
ENSG00000168061	468.55	0.670584	0.11315	5.92651	3.09449e-09	5.36436e-08	SAC3D1	29901
ENSG00000058668	7996.29	-0.486349	0.0821501	-5.92024	3.21465e-09	5.56643e-08	ATP2B4	493
ENSG00000116221	3438.62	0.609581	0.103012	5.91757	3.26735e-09	5.65135e-08	MRPL37	51253
ENSG00000116017	353.402	0.791455	0.133769	5.91658	3.28697e-09	5.67892e-08	ARID3A	1820
ENSG00000188846	7335.23	0.586181	0.0991111	5.91438	3.33121e-09	5.74895e-08	RPL14	9045
ENSG00000147604	7991.78	0.520457	0.088022	5.91281	3.36325e-09	5.79776e-08	RPL7	6129
ENSG00000171033	941.548	-1.03915	0.175823	-5.91018	3.41727e-09	5.88432e-08	PKIA	5569
ENSG00000158195	5684.66	0.432098	0.0731759	5.90492	3.52822e-09	6.06543e-08	WASF2	10163
ENSG00000166394	760.158	-0.971463	0.16452	-5.90482	3.53029e-09	6.06543e-08	CYB5R2	51700
ENSG00000144677	508.394	0.710006	0.120266	5.90362	3.5562e-09	6.10317e-08	CTDSPL	10217
ENSG00000075539	1594.6	-0.537047	0.0909801	-5.9029	3.57157e-09	6.11904e-08	FRYL	285527
ENSG00000148606	1166.05	-0.729011	0.123502	-5.90282	3.57336e-09	6.11904e-08	POLR3A	11128
ENSG00000171863	9715.26	0.45861	0.0777045	5.90197	3.59178e-09	6.14376e-08	RPS7	6201
ENSG00000145632	3223.4	0.648672	0.109917	5.90146	3.60288e-09	6.15595e-08	PLK2	10769
ENSG00000176438	609.693	0.844296	0.143077	5.90101	3.61286e-09	6.16618e-08	SYNE3	161176
ENSG00000072422	241.702	-0.899286	0.15248	-5.89771	3.68583e-09	6.2788e-08	RHOBTB1	9886
ENSG00000257267	702.666	0.693263	0.117549	5.89766	3.68696e-09	6.2788e-08	ZNF271P	10778
ENSG00000141867	1790.91	0.651767	0.110566	5.89481	3.75104e-09	6.38089e-08	BRD4	23476
ENSG00000189060	3418.45	-0.639991	0.10861	-5.89258	3.80213e-09	6.4607e-08	H1F0	3005
ENSG00000181458	753.574	-0.687859	0.116784	-5.89002	3.86141e-09	6.55422e-08	TMEM45A	55076
ENSG00000229117	12492.9	0.518505	0.088122	5.88395	4.00585e-09	6.79194e-08	RPL41	6171
ENSG00000131171	1628.7	-0.519753	0.0883571	-5.88241	4.04326e-09	6.84786e-08	SH3BGRL	6451
ENSG00000166471	659.829	-0.757686	0.128839	-5.88087	4.0812e-09	6.90455e-08	TMEM41B	440026
ENSG00000070366	992.996	-0.547793	0.0931561	-5.88037	4.09349e-09	6.91777e-08	SMG6	23293
ENSG00000166333	5435.07	0.429569	0.0730606	5.87963	4.11195e-09	6.94138e-08	ILK	3611
ENSG00000135776	596.549	0.613613	0.104389	5.87816	4.14844e-09	6.99534e-08	ABCB10	23456
ENSG00000124702	2809.7	0.621607	0.105789	5.87593	4.20487e-09	7.08279e-08	KLHDC3	116138
ENSG00000097021	1941.95	0.527361	0.0898118	5.87185	4.30967e-09	7.25141e-08	ACOT7	11332
ENSG00000101911	418.646	0.693606	0.11815	5.87057	4.34293e-09	7.29943e-08	PRPS2	5634
ENSG00000105186	684.131	-0.739778	0.126056	-5.86862	4.39425e-09	7.37767e-08	ANKRD27	84079
ENSG00000172260	647.348	-0.617026	0.105183	-5.86619	4.45925e-09	7.47867e-08	NEGR1	257194
ENSG00000188015	1062.86	-0.574969	0.0980603	-5.86342	4.53422e-09	7.59617e-08	S100A3	6274
ENSG00000151503	1328.7	-0.59774	0.101947	-5.86323	4.5395e-09	7.59679e-08	NCAPD3	23310
ENSG00000203706	43.1985	1.63497	0.278908	5.86203	4.57233e-09	7.64346e-08	SERTAD4-AS1	574036
ENSG00000255455	46.306	-1.50968	0.257666	-5.85907	4.65461e-09	7.7726e-08	LOC103611081	103611081
ENSG00000179195	1335.57	-0.557726	0.0951974	-5.85863	4.66705e-09	7.78497e-08	ZNF664	144348
ENSG00000133106	165.319	-1.29319	0.220846	-5.8556	4.75294e-09	7.9197e-08	EPSTI1	94240
ENSG00000168101	327.163	0.734738	0.125481	5.85536	4.75965e-09	7.92234e-08	NUDT16L1	84309
ENSG00000136274	79.343	-1.44515	0.246944	-5.85211	4.85372e-09	8.07022e-08	NACAD	23148
ENSG00000140718	953.643	-0.590583	0.101004	-5.84713	5.00115e-09	8.30643e-08	FTO	79068
ENSG00000238117	50.5684	-1.51879	0.259946	-5.84272	5.13568e-09	8.52072e-08	NA	NA
ENSG00000173281	241.371	-0.931797	0.159497	-5.8421	5.15483e-09	8.54332e-08	PPP1R3B	79660
ENSG00000197208	219.875	-1.06873	0.182995	-5.84021	5.21338e-09	8.63111e-08	SLC22A4	6583
ENSG00000164211	495.374	-0.664461	0.113853	-5.83614	5.34245e-09	8.83533e-08	STARD4	134429
ENSG00000174306	1279.99	-0.516029	0.0884306	-5.83542	5.3656e-09	8.86413e-08	ZHX3	23051
ENSG00000153976	459.237	-0.735508	0.126164	-5.8298	5.54952e-09	9.15819e-08	HS3ST3A1	9955
ENSG00000153879	688.165	-0.765731	0.131374	-5.82865	5.5878e-09	9.21153e-08	CEBPG	1054
ENSG00000105221	2038.37	0.544692	0.0934809	5.82677	5.651e-09	9.30579e-08	AKT2	208
ENSG00000139370	407.007	-0.728675	0.125109	-5.82432	5.73468e-09	9.43354e-08	SLC15A4	121260
ENSG00000001084	664.217	-0.693195	0.119049	-5.82279	5.78719e-09	9.50981e-08	GCLC	2729
ENSG00000184232	2028.82	-0.617647	0.106142	-5.81909	5.91703e-09	9.71285e-08	OAF	220323
ENSG00000105677	1484.98	-0.551747	0.0949136	-5.81315	6.13084e-09	1.00532e-07	TMEM147	10430
ENSG00000162607	2794.89	0.550412	0.0947718	5.80776	6.33159e-09	1.03713e-07	USP1	7398
ENSG00000105778	2658.31	0.547159	0.0942336	5.80642	6.38241e-09	1.04435e-07	AVL9	23080
ENSG00000173145	997.427	0.69907	0.120406	5.80596	6.39984e-09	1.04499e-07	NOC3L	64318
ENSG00000198053	917.172	-0.626809	0.107957	-5.80611	6.39401e-09	1.04499e-07	SIRPA	140885
ENSG00000160352	281.001	0.778596	0.134143	5.80424	6.46573e-09	1.05242e-07	ZNF714	148206
ENSG00000164109	1625.43	0.659048	0.113544	5.80434	6.46202e-09	1.05242e-07	MAD2L1	4085
ENSG00000165434	513.22	-0.768072	0.132328	-5.80431	6.46321e-09	1.05242e-07	PGM2L1	283209
ENSG00000214717	877.264	-0.60539	0.104312	-5.80363	6.48955e-09	1.05518e-07	ZBED1	9189
ENSG00000086758	2851.35	-0.622198	0.10722	-5.80303	6.51276e-09	1.05784e-07	HUWE1	10075
ENSG00000078124	943.717	0.658967	0.113565	5.80257	6.5306e-09	1.05963e-07	ACER3	55331
ENSG00000108588	2941.62	0.520603	0.0897764	5.79888	6.67606e-09	1.08096e-07	CCDC47	57003
ENSG00000173327	1142.25	0.57671	0.0994494	5.79903	6.66995e-09	1.08096e-07	MAP3K11	4296
ENSG00000162139	231.704	-0.843157	0.145463	-5.79638	6.77603e-09	1.096e-07	NEU3	10825
ENSG00000167123	2543.81	-0.541378	0.093407	-5.79591	6.79529e-09	1.09797e-07	CERCAM	51148
ENSG00000100714	3658.92	0.496636	0.0857448	5.79203	6.95425e-09	1.12248e-07	MTHFD1	4522
ENSG00000166897	649.083	-0.800741	0.138365	-5.78715	7.15898e-09	1.15432e-07	ELFN2	114794
ENSG00000136802	1158.92	0.559475	0.0967074	5.78523	7.24124e-09	1.16637e-07	LRRC8A	56262
ENSG00000104889	2153.69	0.510261	0.0882643	5.78106	7.42297e-09	1.1944e-07	RNASEH2A	10535
ENSG00000169908	2212.13	0.503247	0.0870583	5.78058	7.44451e-09	1.19662e-07	TM4SF1	4071
ENSG00000064666	4100.46	0.541941	0.0937722	5.77933	7.49968e-09	1.20423e-07	CNN2	1265
ENSG00000114956	669.259	-0.645065	0.111622	-5.77901	7.51431e-09	1.20533e-07	DGUOK	1716
ENSG00000188186	880.258	-0.627243	0.108555	-5.77812	7.55403e-09	1.20927e-07	LAMTOR4	389541
ENSG00000197565	854.983	-0.570952	0.0988129	-5.77811	7.55453e-09	1.20927e-07	COL4A6	1288
ENSG00000271430	38.3264	-1.58671	0.274654	-5.77713	7.59865e-09	1.21508e-07	NA	NA
ENSG00000219481	911.25	-0.579543	0.100331	-5.77631	7.63555e-09	1.21972e-07	NBPF1	55672
ENSG00000092096	218.236	-1.08664	0.188146	-5.77555	7.67036e-09	1.22401e-07	SLC22A17	51310
ENSG00000138623	992.044	-1.00237	0.173672	-5.77162	7.85135e-09	1.2516e-07	SEMA7A	8482
ENSG00000031691	634.355	0.663063	0.114931	5.7692	7.96486e-09	1.26448e-07	CENPQ	55166
ENSG00000104774	936.232	-0.802957	0.139177	-5.76934	7.95833e-09	1.26448e-07	MAN2B1	4125
ENSG00000119227	128.114	-1.14899	0.199152	-5.7694	7.95534e-09	1.26448e-07	PIGZ	80235
ENSG00000139514	2081.32	-0.655666	0.11364	-5.76966	7.94332e-09	1.26448e-07	SLC7A1	6541
ENSG00000153936	1137.48	-0.625204	0.108387	-5.76827	8.00917e-09	1.27021e-07	HS2ST1	9653
ENSG00000105464	115.397	1.15768	0.200747	5.76685	8.07679e-09	1.27962e-07	GRIN2D	2906
ENSG00000137337	734.989	0.696995	0.120953	5.76251	8.28718e-09	1.31161e-07	MDC1	9656
ENSG00000056558	123.443	-1.12424	0.195122	-5.76169	8.32735e-09	1.31662e-07	TRAF1	7185
ENSG00000185010	317.062	-0.746021	0.129497	-5.76091	8.36605e-09	1.32139e-07	F8	2157
ENSG00000261534	159.697	-1.27161	0.220774	-5.75977	8.42307e-09	1.32904e-07	NA	NA
ENSG00000182700	43.4647	-1.52238	0.264388	-5.75812	8.50544e-09	1.34067e-07	IGIP	492311
ENSG00000145425	11457.1	0.578757	0.100516	5.75789	8.51724e-09	1.34116e-07	RPS3A	6189
ENSG00000275074	253.683	-0.799468	0.13891	-5.75528	8.64998e-09	1.36068e-07	NUDT18	79873
ENSG00000145592	15948.1	0.489988	0.0851432	5.75486	8.67113e-09	1.36262e-07	RPL37	6167
ENSG00000130193	721.8	0.82328	0.143072	5.75431	8.69969e-09	1.36572e-07	THEM6	51337
ENSG00000130962	99.8623	-1.16023	0.201834	-5.74842	9.00821e-09	1.41272e-07	PRRG1	5638
ENSG00000133119	1076.94	0.6584	0.114586	5.74593	9.14166e-09	1.43219e-07	RFC3	5983
ENSG00000165899	27.0933	-1.79186	0.3119	-5.74499	9.19279e-09	1.43875e-07	OTOGL	283310
ENSG00000130382	1650.27	0.624128	0.108649	5.74447	9.22109e-09	1.44172e-07	MLLT1	4298
ENSG00000171603	3677.32	-0.592578	0.103182	-5.74303	9.29955e-09	1.45251e-07	CLSTN1	22883
ENSG00000176046	252.398	-1.09047	0.189919	-5.74176	9.36953e-09	1.46197e-07	NUPR1	26471
ENSG00000163734	104.182	-1.34058	0.233508	-5.74105	9.40891e-09	1.46663e-07	CXCL3	2921
ENSG00000128641	3787.58	-0.492935	0.0859133	-5.73759	9.60312e-09	1.4954e-07	MYO1B	4430
ENSG00000090470	330.538	0.737854	0.128688	5.73366	9.8286e-09	1.52897e-07	PDCD7	10081
ENSG00000131462	1329.7	0.552283	0.0963567	5.73165	9.94566e-09	1.54537e-07	TUBG1	7283
ENSG00000172403	350.581	-0.943857	0.164679	-5.73151	9.95404e-09	1.54537e-07	SYNPO2	171024
ENSG00000159231	496.368	0.638136	0.111434	5.72657	1.0248e-08	1.58941e-07	CBR3	874
ENSG00000174903	4840.81	0.465484	0.0813548	5.72165	1.05494e-08	1.63453e-07	RAB1B	81876
ENSG00000140465	121.383	1.24123	0.21696	5.72102	1.05886e-08	1.63896e-07	CYP1A1	1543
ENSG00000099940	901.809	0.541058	0.094611	5.71877	1.07301e-08	1.65919e-07	SNAP29	9342
ENSG00000175416	792.567	-0.5908	0.103359	-5.71599	1.09064e-08	1.68477e-07	CLTB	1212
ENSG00000126903	940.356	0.651354	0.114034	5.71193	1.11703e-08	1.72382e-07	SLC10A3	8273
ENSG00000158270	671.865	0.75219	0.131766	5.70854	1.13946e-08	1.75668e-07	COLEC12	81035
ENSG00000185009	1325.19	-0.557825	0.0977863	-5.70453	1.16665e-08	1.7968e-07	AP3M1	26985
ENSG00000158863	641.183	-0.627165	0.109957	-5.70373	1.17213e-08	1.80345e-07	FAM160B2	64760
ENSG00000136869	328.889	0.737015	0.129259	5.70184	1.1852e-08	1.82174e-07	TLR4	7099
ENSG00000149600	1511.75	0.664112	0.116531	5.69902	1.20496e-08	1.85028e-07	COMMD7	149951
ENSG00000102699	2807.64	0.515899	0.0905353	5.69832	1.20991e-08	1.85604e-07	PARP4	143
ENSG00000169679	2869.09	0.505364	0.0887223	5.69602	1.22638e-08	1.87943e-07	BUB1	699
ENSG00000019549	2402.24	-0.655494	0.115083	-5.69583	1.22773e-08	1.87964e-07	SNAI2	6591
ENSG00000169635	141.456	0.981325	0.172364	5.69333	1.24586e-08	1.90552e-07	HIC2	23119
ENSG00000120256	740.712	-0.656126	0.115474	-5.68202	1.3311e-08	2.03187e-07	LRP11	84918
ENSG00000162415	323.356	-0.728566	0.12822	-5.68213	1.33025e-08	2.03187e-07	ZSWIM5	57643
ENSG00000165527	2696.2	-0.474772	0.0835753	-5.68076	1.34096e-08	2.0449e-07	ARF6	382
ENSG00000099385	814.703	0.60636	0.10675	5.68018	1.34557e-08	2.04991e-07	BCL7C	9274
ENSG00000112297	557.604	-0.723169	0.127366	-5.67788	1.36378e-08	2.0756e-07	AIM1	202
ENSG00000169957	488.549	0.705065	0.12427	5.67367	1.39767e-08	2.12508e-07	ZNF768	79724
ENSG00000031698	3421.63	-0.514586	0.0907201	-5.67223	1.40949e-08	2.14096e-07	SARS	6301
ENSG00000110046	651.516	-0.674332	0.118921	-5.67042	1.42449e-08	2.16161e-07	ATG2A	23130
ENSG00000112576	1491.06	0.577367	0.101839	5.66939	1.43311e-08	2.17257e-07	CCND3	896
ENSG00000106105	6845.83	-0.561602	0.0990694	-5.66878	1.4382e-08	2.17814e-07	GARS	2617
ENSG00000100201	2448.29	-0.61276	0.108107	-5.66811	1.44382e-08	2.18451e-07	DDX17	10521
ENSG00000122873	1113.53	0.566522	0.0999628	5.66732	1.45045e-08	2.19241e-07	CISD1	55847
ENSG00000106537	366.891	-0.774918	0.136756	-5.66643	1.458e-08	2.20167e-07	TSPAN13	27075
ENSG00000136273	626.176	0.653517	0.115383	5.66389	1.47975e-08	2.23233e-07	HUS1	3364
ENSG00000121058	651.771	0.628181	0.110935	5.66261	1.49091e-08	2.24698e-07	COIL	8161
ENSG00000159164	1138.02	-0.928713	0.164072	-5.66039	1.51028e-08	2.27395e-07	SV2A	9900
ENSG00000135587	217.66	0.849169	0.150076	5.65825	1.52921e-08	2.30022e-07	SMPD2	6610
ENSG00000105137	1117.62	0.592515	0.104747	5.65663	1.54372e-08	2.31979e-07	SYDE1	85360
ENSG00000154175	164.715	-1.19284	0.210997	-5.65334	1.57358e-08	2.36006e-07	ABI3BP	25890
ENSG00000261685	66.8844	-1.69018	0.298962	-5.65349	1.57224e-08	2.36006e-07	NA	NA
ENSG00000258955	57.4341	-1.53582	0.271791	-5.65075	1.59747e-08	2.39358e-07	NA	NA
ENSG00000146281	101.033	1.11119	0.196705	5.64904	1.61348e-08	2.41523e-07	PM20D2	135293
ENSG00000184162	673.585	0.679811	0.120398	5.64635	1.63885e-08	2.45083e-07	NR2C2AP	126382
ENSG00000138459	583.998	-0.72466	0.128351	-5.64592	1.64302e-08	2.45468e-07	SLC35A5	55032
ENSG00000101158	1012.03	-0.522492	0.0926759	-5.63784	1.72193e-08	2.5701e-07	NELFCD	51497
ENSG00000049246	700.032	0.763809	0.135484	5.63764	1.72393e-08	2.57061e-07	PER3	8863
ENSG00000137203	933.135	0.595516	0.105729	5.63246	1.77657e-08	2.64655e-07	TFAP2A	7020
ENSG00000134775	191.746	-1.09942	0.195393	-5.6267	1.83685e-08	2.73371e-07	FHOD3	80206
ENSG00000247081	236.921	-0.831668	0.14791	-5.6228	1.87885e-08	2.79353e-07	BAALC-AS1	100499183
ENSG00000197530	168.265	-1.06893	0.190239	-5.6189	1.92178e-08	2.8546e-07	MIB2	142678
ENSG00000143952	1120.16	0.544181	0.0968701	5.61764	1.93582e-08	2.87271e-07	VPS54	51542
ENSG00000117528	1863.39	-0.500054	0.0890506	-5.61539	1.96114e-08	2.90749e-07	ABCD3	5825
ENSG00000121236	142.831	-1.04397	0.185963	-5.61387	1.97852e-08	2.93045e-07	TRIM6	117854
ENSG00000126267	2984.82	0.439395	0.0783114	5.61086	2.01319e-08	2.97895e-07	COX6B1	1340
ENSG00000071082	9241.11	0.45528	0.081171	5.60889	2.03625e-08	3.01018e-07	RPL31	6160
ENSG00000120656	671.964	0.572541	0.102133	5.60584	2.07242e-08	3.06073e-07	TAF12	6883
ENSG00000144730	105.013	-1.23308	0.220065	-5.60324	2.10377e-08	3.10407e-07	IL17RD	54756
ENSG00000125740	58.8347	1.40503	0.251121	5.59502	2.20601e-08	3.25182e-07	FOSB	2354
ENSG00000177731	2537.99	-0.499709	0.0893588	-5.59216	2.24258e-08	3.30257e-07	FLII	2314
ENSG00000157693	378.244	-0.734964	0.131443	-5.59149	2.25135e-08	3.31233e-07	C9orf91	203197
ENSG00000065413	239.217	0.805447	0.144074	5.59049	2.26425e-08	3.32815e-07	ANKRD44	91526
ENSG00000101412	868.32	0.713196	0.127653	5.587	2.3102e-08	3.39246e-07	E2F1	1869
ENSG00000170270	382.197	0.755006	0.135148	5.58651	2.31672e-08	3.39881e-07	C14orf142	84520
ENSG00000023839	1486	-0.502358	0.0899409	-5.58543	2.33122e-08	3.41684e-07	ABCC2	1244
ENSG00000163728	634.852	0.760438	0.136156	5.58504	2.3365e-08	3.42133e-07	TTC14	151613
ENSG00000063177	10475.9	0.448827	0.0803989	5.5825	2.37083e-08	3.46832e-07	RPL18	6141
ENSG00000111670	490.498	-0.678084	0.121471	-5.58225	2.37431e-08	3.47013e-07	GNPTAB	79158
ENSG00000218739	693.485	0.636617	0.114072	5.58085	2.39344e-08	3.49478e-07	CEBPZOS	100505876
ENSG00000162735	527.918	-0.820832	0.147172	-5.57736	2.4419e-08	3.56219e-07	PEX19	5824
ENSG00000115825	2434.07	-0.466111	0.0835879	-5.5763	2.45689e-08	3.57737e-07	PRKD3	23683
ENSG00000196517	300.008	-1.06016	0.190118	-5.5763	2.45694e-08	3.57737e-07	SLC6A9	6536
ENSG00000141469	1460.93	0.708739	0.127151	5.57401	2.48935e-08	3.62115e-07	SLC14A1	6563
ENSG00000198743	886.017	-0.740234	0.132837	-5.57249	2.51121e-08	3.64952e-07	SLC5A3	6526
ENSG00000104884	1163.31	-0.551684	0.0990325	-5.57074	2.53665e-08	3.68302e-07	ERCC2	2068
ENSG00000112893	2318.82	-0.502919	0.0903285	-5.56767	2.58164e-08	3.74483e-07	MAN2A1	4124
ENSG00000144455	274.359	-0.762348	0.13699	-5.565	2.62152e-08	3.79912e-07	SUMF1	285362
ENSG00000051825	528.618	0.619442	0.111321	5.56449	2.62913e-08	3.80658e-07	MPHOSPH9	10198
ENSG00000112742	1570.59	0.521243	0.0937368	5.56071	2.68684e-08	3.8865e-07	TTK	7272
ENSG00000161671	775.01	-0.63344	0.114003	-5.55634	2.75492e-08	3.98124e-07	EMC10	284361
ENSG00000234147	37.0319	1.61065	0.289927	5.55535	2.77058e-08	4.00013e-07	NA	NA
ENSG00000136695	17.331	-1.8905	0.340338	-5.55477	2.77981e-08	4.00972e-07	IL36RN	26525
ENSG00000163191	10482.9	0.475037	0.0855483	5.55285	2.81047e-08	4.05017e-07	S100A11	6282
ENSG00000182670	4635.68	-0.429098	0.0772885	-5.5519	2.82583e-08	4.06851e-07	TTC3	7267
ENSG00000149968	53.4201	-1.36405	0.24571	-5.55146	2.83291e-08	4.07491e-07	MMP3	4314
ENSG00000179832	376.122	-0.671423	0.121024	-5.54784	2.89214e-08	4.15624e-07	MROH1	727957
ENSG00000153187	11324.6	0.428976	0.0773264	5.5476	2.89615e-08	4.15814e-07	HNRNPU	3192
ENSG00000160200	48.322	-1.54564	0.278721	-5.54546	2.93181e-08	4.20544e-07	CBS	875
ENSG00000138182	1824.7	0.491104	0.0885768	5.54439	2.94973e-08	4.22722e-07	KIF20B	9585
ENSG00000159873	776.691	0.569507	0.102773	5.54141	3.00047e-08	4.29595e-07	CCDC117	150275
ENSG00000115233	3125.41	-0.639744	0.115487	-5.53953	3.03289e-08	4.33835e-07	PSMD14	10213
ENSG00000107968	147.389	-0.966539	0.174545	-5.53746	3.06886e-08	4.38574e-07	MAP3K8	1326
ENSG00000117505	3012.93	0.608284	0.109914	5.53419	3.12667e-08	4.46424e-07	DR1	1810
ENSG00000198938	17940.9	-0.625944	0.113188	-5.53013	3.19991e-08	4.5646e-07	COX3	4514
ENSG00000010810	764.138	-0.607216	0.109805	-5.52994	3.20337e-08	4.56532e-07	FYN	2534
ENSG00000157110	1034.66	0.592922	0.107244	5.52872	3.22568e-08	4.59289e-07	RBPMS	11030
ENSG00000170485	2372.37	0.521728	0.0943965	5.52699	3.2577e-08	4.63421e-07	NPAS2	4862
ENSG00000136295	5712.92	-0.832163	0.150641	-5.52413	3.31128e-08	4.7061e-07	TTYH3	80727
ENSG00000104765	3813.56	-0.520947	0.0943277	-5.52273	3.33764e-08	4.73921e-07	BNIP3L	665
ENSG00000170454	18.3388	-1.83619	0.333104	-5.51236	3.54049e-08	5.02262e-07	KRT75	9119
ENSG00000116701	27.0739	-1.72899	0.314107	-5.50447	3.70279e-08	5.24805e-07	NCF2	4688
ENSG00000090060	3934.46	-0.510996	0.0928511	-5.50339	3.72554e-08	5.27547e-07	PAPOLA	10914
ENSG00000105341	936.759	0.520256	0.0945434	5.50283	3.73747e-08	5.28751e-07	ATP5SL	55101
ENSG00000164307	1229.4	-0.541339	0.0984653	-5.49776	3.8464e-08	5.43664e-07	ERAP1	51752
ENSG00000100380	4982.83	0.446553	0.0812732	5.49447	3.91881e-08	5.53393e-07	ST13	6767
ENSG00000177156	2606.59	-0.454617	0.0827642	-5.49292	3.95353e-08	5.57787e-07	TALDO1	6888
ENSG00000131981	3454.28	0.616138	0.112195	5.49167	3.98158e-08	5.61232e-07	LGALS3	3958
ENSG00000079462	1103.23	0.58528	0.1066	5.49045	4.00915e-08	5.64089e-07	PAFAH1B3	5050
ENSG00000196352	1044.34	0.735362	0.133934	5.49048	4.0084e-08	5.64089e-07	CD55	1604
ENSG00000085449	967.224	-0.58018	0.105676	-5.49017	4.01549e-08	5.64468e-07	WDFY1	57590
ENSG00000241685	5883.04	0.499107	0.0909401	5.4883	4.05818e-08	5.69951e-07	ARPC1A	10552
ENSG00000072952	1012.93	-0.763986	0.139209	-5.48805	4.06403e-08	5.70255e-07	MRVI1	10335
ENSG00000120738	198.709	0.936835	0.170715	5.4877	4.07195e-08	5.70848e-07	EGR1	1958
ENSG00000147421	245.305	0.761063	0.138747	5.48525	4.12892e-08	5.7831e-07	HMBOX1	79618
ENSG00000103168	134.246	-0.979426	0.178579	-5.48457	4.14484e-08	5.80015e-07	TAF1C	9013
ENSG00000107021	1063.26	0.506298	0.0923435	5.48277	4.18717e-08	5.85408e-07	TBC1D13	54662
ENSG00000144283	1121.7	0.714717	0.130372	5.48213	4.20246e-08	5.87016e-07	PKP4	8502
ENSG00000160991	1188.1	-0.522603	0.0953455	-5.48115	4.22559e-08	5.89714e-07	ORAI2	80228
ENSG00000172890	423.256	-0.660116	0.120495	-5.47835	4.29306e-08	5.98589e-07	NADSYN1	55191
ENSG00000125835	2045.1	0.47418	0.0866277	5.47376	4.40576e-08	6.1375e-07	SNRPB	6628
ENSG00000124164	1415.98	-0.541333	0.0989422	-5.47121	4.46977e-08	6.22106e-07	VAPB	9217
ENSG00000077458	332.904	0.694203	0.126921	5.46957	4.5112e-08	6.27308e-07	FAM76B	143684
ENSG00000099849	184.365	1.01837	0.186201	5.46918	4.52116e-08	6.28128e-07	RASSF7	8045
ENSG00000197496	514.205	-0.736859	0.134771	-5.46751	4.56411e-08	6.33527e-07	SLC2A10	81031
ENSG00000185818	67.5661	-1.25263	0.229182	-5.46565	4.61211e-08	6.39615e-07	NAT8L	339983
ENSG00000136244	400.957	-0.981135	0.179617	-5.46238	4.6979e-08	6.50928e-07	IL6	3569
ENSG00000185745	448.801	-1.11432	0.204102	-5.45962	4.77168e-08	6.60559e-07	IFIT1	3434
ENSG00000092969	349.703	-0.901214	0.165113	-5.45817	4.81068e-08	6.65362e-07	TGFB2	7042
ENSG00000163781	2084.3	0.539528	0.098885	5.45612	4.86664e-08	6.72501e-07	TOPBP1	11073
ENSG00000173992	183.466	-0.923647	0.169348	-5.45414	4.92094e-08	6.79397e-07	CCS	9973
ENSG00000090857	722.973	0.580853	0.106584	5.44972	5.04479e-08	6.95875e-07	PDPR	55066
ENSG00000110427	939.055	-0.651498	0.119582	-5.44811	5.09074e-08	7.01588e-07	KIAA1549L	25758
ENSG00000183853	3940.8	-0.598683	0.109924	-5.44634	5.14167e-08	7.07345e-07	KIRREL	55243
ENSG00000184005	183.712	-0.873715	0.16042	-5.44643	5.13922e-08	7.07345e-07	ST6GALNAC3	256435
ENSG00000096093	129.223	-1.03157	0.189566	-5.44175	5.276e-08	7.2518e-07	EFHC1	114327
ENSG00000126368	266.503	0.862358	0.158581	5.43797	5.38899e-08	7.40053e-07	NR1D1	9572
ENSG00000140854	318.701	-0.703919	0.129456	-5.43752	5.40264e-08	7.41269e-07	KATNB1	10300
ENSG00000185112	2316.72	0.549147	0.101027	5.43564	5.46011e-08	7.4849e-07	FAM43A	131583
ENSG00000101004	95.2349	-1.22244	0.22496	-5.43402	5.50987e-08	7.54642e-07	NINL	22981
ENSG00000163535	1846.1	0.518788	0.0954813	5.4334	5.52905e-08	7.56599e-07	SGOL2	151246
ENSG00000132589	2264.81	0.560209	0.103182	5.42933	5.65661e-08	7.7337e-07	FLOT2	2319
ENSG00000105696	691.656	-0.844559	0.155609	-5.42743	5.71715e-08	7.80957e-07	TMEM59L	25789
ENSG00000174837	1102.3	-0.54537	0.100495	-5.42681	5.73688e-08	7.8296e-07	ADGRE1	2015
ENSG00000198039	202.744	0.868897	0.160149	5.42557	5.77696e-08	7.87735e-07	ZNF273	10793
ENSG00000101945	347.914	0.732104	0.135025	5.42197	5.89449e-08	8.03052e-07	SUV39H1	6839
ENSG00000198315	454.499	-0.706339	0.130283	-5.42158	5.90757e-08	8.04126e-07	ZKSCAN8	7745
ENSG00000060642	223.928	-0.817679	0.150852	-5.42041	5.9461e-08	8.08659e-07	PIGV	55650
ENSG00000157869	202.782	-0.853952	0.157668	-5.41614	6.08985e-08	8.26755e-07	RAB28	9364
ENSG00000173226	205.016	0.834918	0.15415	5.41626	6.08594e-08	8.26755e-07	IQCB1	9657
ENSG00000108107	8496.18	0.455465	0.0841088	5.41519	6.12229e-08	8.30429e-07	RPL28	6158
ENSG00000177679	861.298	0.530321	0.0979434	5.41457	6.14359e-08	8.32589e-07	SRRM3	222183
ENSG00000167005	2584.48	0.466132	0.0861221	5.41245	6.21665e-08	8.41752e-07	NUDT21	11051
ENSG00000112029	948.315	0.581516	0.107447	5.41213	6.22783e-08	8.42062e-07	FBXO5	26271
ENSG00000122359	4244.77	0.546539	0.100985	5.41208	6.22983e-08	8.42062e-07	ANXA11	311
ENSG00000183287	169.726	-1.01118	0.186861	-5.41142	6.2528e-08	8.44429e-07	CCBE1	147372
ENSG00000073150	117.054	-1.19234	0.220375	-5.4105	6.28484e-08	8.48014e-07	PANX2	56666
ENSG00000184887	1472.91	0.510596	0.0944073	5.40844	6.35754e-08	8.57076e-07	BTBD6	90135
ENSG00000100296	896.593	0.552639	0.102251	5.40474	6.49036e-08	8.74219e-07	THOC5	8563
ENSG00000165914	763.833	0.549394	0.101657	5.40439	6.50305e-08	8.75167e-07	TTC7B	145567
ENSG00000138092	1377.32	0.517271	0.0957765	5.40081	6.63395e-08	8.92007e-07	CENPO	79172
ENSG00000166965	257.123	-0.80852	0.149759	-5.39881	6.70845e-08	9.01241e-07	RCCD1	91433
ENSG00000105321	349.689	0.777125	0.144052	5.39477	6.86119e-08	9.2096e-07	CCDC9	26093
ENSG00000221914	2595.96	0.564664	0.104702	5.39308	6.92598e-08	9.2885e-07	PPP2R2A	5520
ENSG00000182218	402.925	-0.790416	0.146567	-5.39288	6.9336e-08	9.29067e-07	HHIPL1	84439
ENSG00000153250	2455.98	0.529251	0.0981574	5.39186	6.97313e-08	9.33555e-07	RBMS1	5937
ENSG00000121579	3292.21	-0.635097	0.117798	-5.39142	6.99034e-08	9.35048e-07	NAA50	80218
ENSG00000125971	1686.33	0.506369	0.0939715	5.38854	7.10335e-08	9.49344e-07	DYNLRB1	83658
ENSG00000168807	921.069	0.582366	0.108103	5.38714	7.15873e-08	9.5592e-07	SNTB2	6645
ENSG00000142230	5986.37	0.455048	0.0844732	5.38689	7.16858e-08	9.56409e-07	SAE1	10055
ENSG00000114023	625.143	0.648839	0.120593	5.38039	7.43252e-08	9.90768e-07	FAM162A	26355
ENSG00000162819	843.845	-0.688049	0.127904	-5.37942	7.47269e-08	9.95265e-07	BROX	148362
ENSG00000008118	27.0701	-1.66899	0.31029	-5.37882	7.49771e-08	9.97737e-07	CAMK1G	57172
ENSG00000163541	2167.12	0.481746	0.0895706	5.37839	7.51545e-08	9.99238e-07	SUCLG1	8802
ENSG00000254615	244.634	-0.832024	0.154726	-5.37739	7.55749e-08	1.00396e-06	NA	NA
ENSG00000136826	834.621	0.841059	0.156543	5.37271	7.75632e-08	1.02905e-06	KLF4	9314
ENSG00000260822	64.4278	-1.25812	0.234173	-5.37263	7.75961e-08	1.02905e-06	NA	NA
ENSG00000137312	2081.9	0.494715	0.0921118	5.37081	7.83816e-08	1.03857e-06	FLOT1	10211
ENSG00000120159	247.711	-0.834168	0.155453	-5.36605	8.04785e-08	1.06544e-06	CAAP1	79886
ENSG00000151136	152.55	-0.908006	0.169287	-5.36372	8.1527e-08	1.07748e-06	BTBD11	121551
ENSG00000162849	174.36	-0.896614	0.16716	-5.36381	8.14852e-08	1.07748e-06	KIF26B	55083
ENSG00000135622	516.567	-0.594127	0.110783	-5.36296	8.1871e-08	1.0811e-06	SEMA4F	10505
ENSG00000121904	153.152	-0.896031	0.167092	-5.3625	8.20798e-08	1.08294e-06	CSMD2	114784
ENSG00000054793	1576.46	-0.510927	0.0952985	-5.36133	8.26102e-08	1.08887e-06	ATP9A	10079
ENSG00000169592	789.725	0.565434	0.105468	5.3612	8.26701e-08	1.08887e-06	INO80E	283899
ENSG00000160075	2470.57	0.492457	0.0918754	5.36005	8.31982e-08	1.09489e-06	SSU72	29101
ENSG00000137100	1214.53	0.493291	0.0920384	5.35962	8.3396e-08	1.09656e-06	DCTN3	11258
ENSG00000142621	1847.3	0.503957	0.0940616	5.35773	8.42733e-08	1.10715e-06	FHAD1	114827
ENSG00000117222	591.582	-0.580856	0.108433	-5.35683	8.46943e-08	1.11174e-06	RBBP5	5929
ENSG00000205060	878.112	-0.656429	0.122548	-5.35652	8.48412e-08	1.11272e-06	SLC35B4	84912
ENSG00000117399	5180.15	0.408802	0.0763211	5.35635	8.49212e-08	1.11283e-06	CDC20	991
ENSG00000138434	2031.64	0.438691	0.0819411	5.35374	8.61567e-08	1.12806e-06	SSFA2	6744
ENSG00000149273	20968.6	0.467547	0.0873424	5.35303	8.64913e-08	1.13075e-06	RPS3	6188
ENSG00000164953	297.902	-0.741295	0.138482	-5.353	8.65079e-08	1.13075e-06	TMEM67	91147
ENSG00000168672	220.384	0.850987	0.159015	5.35162	8.71709e-08	1.13845e-06	FAM84B	157638
ENSG00000138678	393.17	0.916901	0.171351	5.35102	8.74608e-08	1.14127e-06	GPAT3	84803
ENSG00000117410	2472.05	0.582846	0.108927	5.35079	8.75707e-08	1.14174e-06	ATP6V0B	533
ENSG00000087253	564.937	0.593855	0.110991	5.35049	8.77156e-08	1.14267e-06	LPCAT2	54947
ENSG00000136824	2449.92	0.485962	0.0908543	5.3488	8.85388e-08	1.15242e-06	SMC2	10592
ENSG00000168765	1326.76	-0.541881	0.101324	-5.348	8.89327e-08	1.15657e-06	GSTM4	2948
ENSG00000197386	1700.42	-0.466242	0.0871931	-5.34724	8.93051e-08	1.16044e-06	HTT	3064
ENSG00000146414	178.17	-0.958212	0.179301	-5.34415	9.08398e-08	1.17939e-06	SHPRH	257218
ENSG00000185909	317.118	0.829033	0.155257	5.33975	9.30729e-08	1.20737e-06	KLHDC8B	200942
ENSG00000165055	312.506	0.754781	0.141359	5.33944	9.32319e-08	1.20842e-06	METTL2B	55798
ENSG00000235609	67.1919	1.2532	0.23475	5.33847	9.37344e-08	1.21392e-06	NA	NA
ENSG00000145779	670.776	-0.575912	0.107926	-5.33616	9.49373e-08	1.22846e-06	TNFAIP8	25816
ENSG00000131873	1273.61	-0.526255	0.0987317	-5.33015	9.81296e-08	1.26871e-06	CHSY1	22856
ENSG00000272886	464.614	0.616359	0.11567	5.32858	9.89836e-08	1.27868e-06	DCP1A	55802
ENSG00000106682	8483.15	0.426871	0.0801442	5.32628	1.00245e-07	1.2939e-06	EIF4H	7458
ENSG00000205726	1058.61	-0.540508	0.101519	-5.32421	1.01393e-07	1.30762e-06	ITSN1	6453
ENSG00000179750	1080.46	0.511501	0.0961395	5.32041	1.03536e-07	1.33414e-06	APOBEC3B	9582
ENSG00000108784	253.162	-0.805542	0.151423	-5.3198	1.03881e-07	1.33748e-06	NAGLU	4669
ENSG00000154721	133.175	-1.22899	0.231063	-5.31886	1.0442e-07	1.3433e-06	JAM2	58494
ENSG00000100647	428.214	-0.614991	0.115654	-5.31749	1.0521e-07	1.35234e-06	SUSD6	9766
ENSG00000112773	1439.81	0.625569	0.117701	5.31489	1.06719e-07	1.36954e-06	FAM46A	55603
ENSG00000115350	1212.06	0.524687	0.0987204	5.31488	1.06726e-07	1.36954e-06	POLE4	56655
ENSG00000004455	3002.41	0.448853	0.0844761	5.31337	1.07618e-07	1.37985e-06	AK2	204
ENSG00000179271	1463.52	0.500439	0.0941918	5.31298	1.07847e-07	1.38164e-06	GADD45GIP1	90480
ENSG00000114988	685.725	-0.647229	0.121866	-5.31097	1.09042e-07	1.39579e-06	LMAN2L	81562
ENSG00000164220	24.966	-1.69232	0.3187	-5.31009	1.09574e-07	1.40028e-06	F2RL2	2151
ENSG00000167535	702.966	0.566051	0.106597	5.3102	1.09508e-07	1.40028e-06	CACNB3	784
ENSG00000137094	415.599	-0.793453	0.149448	-5.30922	1.10098e-07	1.40582e-06	DNAJB5	25822
ENSG00000136982	2629.94	0.610427	0.114985	5.30876	1.10374e-07	1.40818e-06	DSCC1	79075
ENSG00000213563	521.574	0.654375	0.123293	5.30746	1.11162e-07	1.41706e-06	C8orf82	414919
ENSG00000014824	2223.1	0.537565	0.101298	5.30677	1.11585e-07	1.42109e-06	SLC30A9	10463
ENSG00000213931	96.9091	1.04045	0.196065	5.30664	1.11662e-07	1.42109e-06	HBE1	3046
ENSG00000122507	536.871	-0.608004	0.114682	-5.30163	1.14775e-07	1.45951e-06	BBS9	27241
ENSG00000035403	12996.5	0.376431	0.07102	5.30035	1.15582e-07	1.46857e-06	VCL	7414
ENSG00000172809	5211.96	0.536779	0.10129	5.29943	1.16165e-07	1.47477e-06	RPL38	6169
ENSG00000125970	3532.08	0.464333	0.0876609	5.29693	1.17769e-07	1.49267e-06	RALY	22913
ENSG00000138587	81.6032	1.15899	0.218799	5.29706	1.1768e-07	1.49267e-06	MNS1	55329
ENSG00000214160	1150.11	0.551336	0.104093	5.29655	1.18008e-07	1.49448e-06	ALG3	10195
ENSG00000099953	63.8204	-1.31145	0.247657	-5.29543	1.18737e-07	1.50248e-06	MMP11	4320
ENSG00000164151	1792.36	0.442646	0.0835954	5.2951	1.18952e-07	1.50397e-06	ICE1	23379
ENSG00000178685	519.795	-0.997187	0.188367	-5.29386	1.19759e-07	1.51294e-06	PARP10	84875
ENSG00000146670	2316.15	0.590058	0.11149	5.29247	1.20673e-07	1.52237e-06	CDCA5	113130
ENSG00000163430	23357.6	0.410475	0.0775588	5.29243	1.20702e-07	1.52237e-06	FSTL1	11167
ENSG00000115307	2481.01	0.554788	0.104841	5.29168	1.21195e-07	1.52733e-06	AUP1	550
ENSG00000123892	9.50382	1.80932	0.342218	5.28703	1.24316e-07	1.56539e-06	RAB38	23682
ENSG00000198242	4067.67	0.47638	0.0901756	5.2828	1.27223e-07	1.60069e-06	RPL23A	6147
ENSG00000197457	181.378	1.01395	0.19197	5.28183	1.27903e-07	1.60793e-06	STMN3	50861
ENSG00000159692	849.885	-0.712479	0.134932	-5.28026	1.28997e-07	1.62038e-06	CTBP1	1487
ENSG00000186185	499.349	0.721364	0.136753	5.27495	1.32793e-07	1.66671e-06	KIF18B	146909
ENSG00000134321	43.5462	-1.62712	0.308559	-5.27329	1.34001e-07	1.67958e-06	RSAD2	91543
ENSG00000170860	1056.65	0.622398	0.11803	5.27324	1.34036e-07	1.67958e-06	LSM3	27258
ENSG00000063587	363.032	-0.666015	0.126345	-5.27141	1.35383e-07	1.69283e-06	ZNF275	10838
ENSG00000146463	1932.01	-0.441603	0.0837741	-5.27135	1.35422e-07	1.69283e-06	ZMYM4	9202
ENSG00000213047	398.671	0.624493	0.118466	5.27148	1.35331e-07	1.69283e-06	DENND1B	163486
ENSG00000167881	2084.32	0.487549	0.0925436	5.26832	1.37681e-07	1.71967e-06	SRP68	6730
ENSG00000029993	980.272	-0.520328	0.0987789	-5.2676	1.38218e-07	1.72499e-06	HMGB3	3149
ENSG00000133657	6796.29	-0.615898	0.116936	-5.26696	1.38698e-07	1.72958e-06	ATP13A3	79572
ENSG00000004777	122.514	1.10156	0.209163	5.2665	1.39047e-07	1.73254e-06	ARHGAP33	115703
ENSG00000133858	222.17	-0.894557	0.1699	-5.26521	1.40032e-07	1.7434e-06	ZFC3H1	196441
ENSG00000138593	699.048	-0.584255	0.111002	-5.26344	1.41385e-07	1.75884e-06	SECISBP2L	9728
ENSG00000119906	1532.04	-0.622347	0.118252	-5.26287	1.41823e-07	1.76287e-06	SLF2	55719
ENSG00000062485	3210.25	-0.514874	0.0978554	-5.26158	1.42819e-07	1.77383e-06	CS	1431
ENSG00000278266	105.39	-1.1631	0.22113	-5.25982	1.44195e-07	1.78947e-06	NA	NA
ENSG00000173273	1628.29	-0.460545	0.0875936	-5.25774	1.45837e-07	1.8084e-06	TNKS	8658
ENSG00000204272	445.778	-0.645742	0.122871	-5.25543	1.47679e-07	1.82977e-06	NA	NA
ENSG00000131778	837.303	-0.516621	0.0983444	-5.25318	1.49497e-07	1.85082e-06	CHD1L	9557
ENSG00000146476	942.482	0.530257	0.100972	5.25151	1.50861e-07	1.86621e-06	ARMT1	79624
ENSG00000023697	634.554	0.57631	0.109759	5.25069	1.5153e-07	1.87299e-06	DERA	51071
ENSG00000066135	1277.9	-0.539772	0.102897	-5.24574	1.55653e-07	1.92242e-06	KDM4A	9682
ENSG00000112312	842.721	0.587326	0.11197	5.24541	1.55938e-07	1.9244e-06	GMNN	51053
ENSG00000165156	3698.51	0.428448	0.081741	5.24154	1.59246e-07	1.96365e-06	ZHX1	11244
ENSG00000137507	31.644	-1.55343	0.296481	-5.23956	1.6096e-07	1.9832e-06	LRRC32	2615
ENSG00000142937	25780.6	0.421966	0.0805712	5.23717	1.63055e-07	2.00742e-06	RPS8	6202
ENSG00000136938	3579.18	0.452967	0.0864937	5.23699	1.63214e-07	2.00778e-06	ANP32B	10541
ENSG00000143816	37.5231	1.51291	0.288973	5.23548	1.64558e-07	2.02271e-06	WNT9A	7483
ENSG00000004478	2519.91	0.560265	0.107031	5.23462	1.65328e-07	2.03055e-06	FKBP4	2288
ENSG00000128829	1706.1	0.477297	0.0912041	5.23328	1.66529e-07	2.04367e-06	EIF2AK4	440275
ENSG00000117862	1537.7	-0.443148	0.0846836	-5.23298	1.66798e-07	2.04535e-06	TXNDC12	51060
ENSG00000141574	269.222	0.939538	0.179571	5.23213	1.67571e-07	2.05272e-06	SECTM1	6398
ENSG00000178802	456.709	-0.591664	0.113085	-5.23202	1.67664e-07	2.05272e-06	MPI	4351
ENSG00000177606	3976.05	-0.409724	0.0783367	-5.23029	1.69245e-07	2.07044e-06	JUN	3725
ENSG00000105514	221.377	-0.868398	0.166072	-5.22904	1.70389e-07	2.08279e-06	RAB3D	9545
ENSG00000162458	1846.36	-0.564742	0.108013	-5.22845	1.70936e-07	2.08782e-06	FBLIM1	54751
ENSG00000135966	683.081	0.568018	0.108716	5.22481	1.7433e-07	2.1276e-06	TGFBRAP1	9392
ENSG00000138760	7282.82	0.406956	0.0779251	5.2224	1.76623e-07	2.15389e-06	SCARB2	950
ENSG00000186106	386.888	0.724608	0.138774	5.22149	1.77489e-07	2.16274e-06	ANKRD46	157567
ENSG00000100299	231.396	-0.922486	0.176677	-5.2213	1.7767e-07	2.16323e-06	ARSA	410
ENSG00000119396	2241.54	-0.505005	0.0967471	-5.21985	1.79072e-07	2.17859e-06	RAB14	51552
ENSG00000139200	100.729	-1.14817	0.220005	-5.21883	1.80057e-07	2.18886e-06	PIANP	196500
ENSG00000100263	172.21	-0.91982	0.176282	-5.21788	1.80982e-07	2.19837e-06	RHBDD3	25807
ENSG00000011465	8452.76	-0.632063	0.121143	-5.21748	1.81373e-07	2.20139e-06	DCN	1634
ENSG00000126787	3097.6	0.442897	0.084914	5.21583	1.82995e-07	2.21904e-06	DLGAP5	9787
ENSG00000228300	616.466	0.573812	0.110016	5.21571	1.83114e-07	2.21904e-06	C19orf24	55009
ENSG00000234456	583.135	0.602061	0.115449	5.21497	1.83848e-07	2.22619e-06	MAGI2-AS3	100505881
ENSG00000155380	2957.35	-0.449995	0.0862929	-5.21474	1.84071e-07	2.22714e-06	SLC16A1	6566
ENSG00000100479	162.941	0.947474	0.181714	5.2141	1.8471e-07	2.2331e-06	POLE2	5427
ENSG00000114098	1041.44	0.59122	0.113392	5.21396	1.84852e-07	2.2331e-06	ARMC8	25852
ENSG00000102119	1328.68	0.512873	0.0983762	5.21338	1.8543e-07	2.23834e-06	EMD	2010
ENSG00000111110	313.813	-0.851212	0.16332	-5.21192	1.86899e-07	2.25431e-06	PPM1H	57460
ENSG00000132204	96.3362	-1.02794	0.197357	-5.20854	1.90331e-07	2.29391e-06	NA	NA
ENSG00000101079	1401.44	0.471801	0.0906421	5.2051	1.93893e-07	2.33502e-06	NDRG3	57446
ENSG00000109790	2230.82	-0.50528	0.097093	-5.20408	1.94956e-07	2.34417e-06	KLHL5	51088
ENSG00000198918	8867.81	0.481913	0.0926003	5.20423	1.94807e-07	2.34417e-06	RPL39	6170
ENSG00000070718	832.154	-0.527411	0.101383	-5.20215	1.96992e-07	2.36681e-06	AP3M2	10947
ENSG00000143222	1303.32	0.543906	0.104576	5.20108	1.98137e-07	2.37871e-06	UFC1	51506
ENSG00000119185	2012.46	0.500533	0.0962427	5.20074	1.98493e-07	2.38115e-06	ITGB1BP1	9270
ENSG00000116521	2011.61	0.43021	0.0827484	5.19901	2.00356e-07	2.40164e-06	SCAMP3	10067
ENSG00000124181	1412.76	-0.566117	0.108937	-5.19675	2.028e-07	2.42904e-06	PLCG1	5335
ENSG00000249464	31.4709	1.53269	0.294959	5.19628	2.03319e-07	2.43337e-06	LINC01091	285419
ENSG00000135052	2804.67	0.464095	0.0893185	5.19596	2.03663e-07	2.43561e-06	GOLM1	51280
ENSG00000133874	210.747	-1.01848	0.196208	-5.19081	2.09376e-07	2.50199e-06	RNF122	79845
ENSG00000089154	2500.06	-0.513222	0.0989385	-5.18728	2.13385e-07	2.54793e-06	GCN1	10985
ENSG00000128596	93.5981	-1.06098	0.204566	-5.18647	2.14314e-07	2.55705e-06	CCDC136	64753
ENSG00000066629	1963.55	-0.623387	0.120208	-5.18589	2.14983e-07	2.56306e-06	EML1	2009
ENSG00000184009	52473.7	-0.394609	0.0760957	-5.18569	2.15212e-07	2.5638e-06	ACTG1	71
ENSG00000197223	182.064	-0.841792	0.162338	-5.18543	2.15523e-07	2.56553e-06	C1D	10438
ENSG00000214114	285.667	0.740648	0.142859	5.18446	2.16639e-07	2.57684e-06	MYCBP	26292
ENSG00000144647	251.688	-0.791989	0.152803	-5.18306	2.18269e-07	2.59423e-06	POMGNT2	84892
ENSG00000197045	3019.02	0.64501	0.124465	5.18227	2.19204e-07	2.60334e-06	GMFB	2764
ENSG00000048707	1138.13	-0.482818	0.093194	-5.18078	2.20956e-07	2.6206e-06	VPS13D	55187
ENSG00000064886	123.259	-0.989179	0.190934	-5.18075	2.20996e-07	2.6206e-06	CHI3L2	1117
ENSG00000182774	4114.12	0.487312	0.09407	5.18031	2.21512e-07	2.62471e-06	RPS17	6218
ENSG00000150938	2406.92	-0.518443	0.100097	-5.1794	2.22595e-07	2.63552e-06	CRIM1	51232
ENSG00000175826	1424.22	0.444277	0.0857897	5.17867	2.23468e-07	2.64383e-06	CTDNEP1	23399
ENSG00000164045	707.383	0.792867	0.15311	5.17842	2.23768e-07	2.64536e-06	CDC25A	993
ENSG00000159200	971.065	-0.536822	0.103675	-5.17793	2.24359e-07	2.65032e-06	RCAN1	1827
ENSG00000136003	597.788	0.561307	0.108426	5.17687	2.25634e-07	2.66334e-06	ISCU	23479
ENSG00000122705	4280.37	0.437938	0.0846116	5.17587	2.26856e-07	2.67572e-06	CLTA	1211
ENSG00000142798	4794.71	-1.35814	0.262463	-5.1746	2.28395e-07	2.69182e-06	HSPG2	3339
ENSG00000169230	3647.55	0.528773	0.102202	5.17379	2.29397e-07	2.70157e-06	PRELID1	27166
ENSG00000187954	913.508	0.55381	0.107052	5.17326	2.30046e-07	2.70715e-06	CYHR1	50626
ENSG00000165819	496.421	-0.61736	0.119376	-5.17155	2.32158e-07	2.72994e-06	METTL3	56339
ENSG00000154001	2045.12	0.478518	0.0925452	5.17064	2.33296e-07	2.74123e-06	PPP2R5E	5529
ENSG00000123191	33.9487	-1.56749	0.303261	-5.16878	2.35621e-07	2.76645e-06	ATP7B	540
ENSG00000028203	844.456	-0.531321	0.102817	-5.16765	2.37054e-07	2.78116e-06	VEZT	55591
ENSG00000110700	10469.3	0.557539	0.107903	5.16702	2.3786e-07	2.7885e-06	RPS13	6207
ENSG00000156398	57.2121	-1.23999	0.240038	-5.1658	2.39408e-07	2.80453e-06	SFXN2	118980
ENSG00000151657	244.653	0.715285	0.138557	5.1624	2.43808e-07	2.8539e-06	KIN	22944
ENSG00000159228	2191.12	0.420089	0.0813936	5.1612	2.45366e-07	2.86997e-06	CBR1	873
ENSG00000166483	1339.89	0.523714	0.101484	5.16057	2.46198e-07	2.87752e-06	WEE1	7465
ENSG00000105849	1256.09	0.570314	0.110531	5.15975	2.47278e-07	2.88796e-06	TWISTNB	221830
ENSG00000198001	422.374	0.669115	0.129687	5.15947	2.47648e-07	2.89009e-06	IRAK4	51135
ENSG00000147852	46.3423	-1.33783	0.259303	-5.15933	2.47837e-07	2.89013e-06	VLDLR	7436
ENSG00000138796	1251.68	0.498785	0.0966835	5.15895	2.48339e-07	2.8938e-06	HADH	3033
ENSG00000123739	207.112	-0.756998	0.146794	-5.15689	2.51089e-07	2.92364e-06	PLA2G12A	81579
ENSG00000160336	237.015	0.763423	0.14806	5.15619	2.52022e-07	2.9323e-06	ZNF761	388561
ENSG00000198087	670.808	0.545706	0.105906	5.15273	2.56727e-07	2.98479e-06	CD2AP	23607
ENSG00000166012	1823.41	0.570109	0.110684	5.15076	2.59436e-07	3.01402e-06	TAF1D	79101
ENSG00000169718	855.946	0.558193	0.108391	5.14982	2.6074e-07	3.02689e-06	DUS1L	64118
ENSG00000096092	823.544	0.549376	0.106756	5.14607	2.65994e-07	3.08557e-06	TMEM14A	28978
ENSG00000148925	1274.93	0.509612	0.0990497	5.14502	2.67498e-07	3.10069e-06	BTBD10	84280
ENSG00000134490	378.169	-0.634734	0.123373	-5.14486	2.67725e-07	3.101e-06	TMEM241	85019
ENSG00000186469	786.787	-0.530256	0.103088	-5.14372	2.69348e-07	3.11746e-06	GNG2	54331
ENSG00000154222	504.188	-0.559738	0.10883	-5.14325	2.70027e-07	3.12298e-06	CC2D1B	200014
ENSG00000172725	2011.05	0.58227	0.113215	5.14304	2.70323e-07	3.12406e-06	CORO1B	57175
ENSG00000213639	4085.83	-0.450704	0.0876506	-5.14205	2.71753e-07	3.13825e-06	PPP1CB	5500
ENSG00000172819	580.233	-0.647378	0.125928	-5.14086	2.73487e-07	3.15592e-06	RARG	5916
ENSG00000129128	2493.52	-0.61876	0.12039	-5.13964	2.75267e-07	3.17408e-06	SPCS3	60559
ENSG00000196787	15.5125	-1.7222	0.335361	-5.13538	2.81577e-07	3.24443e-06	HIST1H2AG	8969
ENSG00000184900	2343.74	-0.484177	0.0943075	-5.13402	2.83614e-07	3.26547e-06	SUMO3	6612
ENSG00000105968	3516.36	0.423327	0.0824711	5.13303	2.8511e-07	3.28025e-06	H2AFV	94239
ENSG00000151233	222.359	-0.801572	0.156216	-5.13116	2.87957e-07	3.31054e-06	GXYLT1	283464
ENSG00000129071	660.953	-0.530032	0.103301	-5.13095	2.88276e-07	3.31175e-06	MBD4	8930
ENSG00000021826	233.322	-0.981956	0.1914	-5.13038	2.89166e-07	3.3195e-06	CPS1	1373
ENSG00000184304	211.368	-0.817228	0.159422	-5.12618	2.95679e-07	3.39176e-06	PRKD1	5587
ENSG00000104388	5541.09	0.435923	0.0850487	5.12557	2.96644e-07	3.40031e-06	RAB2A	5862
ENSG00000037042	120.353	-0.968427	0.188985	-5.12436	2.98555e-07	3.41967e-06	TUBG2	27175
ENSG00000011677	311.761	-0.704719	0.137531	-5.12409	2.98978e-07	3.42198e-06	GABRA3	2556
ENSG00000135090	961.94	0.502561	0.0981137	5.12223	3.01948e-07	3.45342e-06	TAOK3	51347
ENSG00000134107	1063.12	-0.627828	0.122585	-5.12159	3.02966e-07	3.4625e-06	BHLHE40	8553
ENSG00000119729	1741.6	-0.574025	0.112112	-5.12011	3.05354e-07	3.48721e-06	RHOQ	23433
ENSG00000146859	52.372	-1.38265	0.270096	-5.11911	3.06977e-07	3.50317e-06	TMEM140	55281
ENSG00000145536	296.923	-0.763378	0.149179	-5.1172	3.10105e-07	3.53625e-06	ADAMTS16	170690
ENSG00000116095	510.231	0.624508	0.122052	5.11673	3.10882e-07	3.54115e-06	PLEKHA3	65977
ENSG00000173041	124.856	0.960474	0.187715	5.11666	3.10993e-07	3.54115e-06	ZNF680	340252
ENSG00000183778	130.745	-1.08681	0.212472	-5.11508	3.13609e-07	3.56831e-06	B3GALT5	10317
ENSG00000011114	848.652	-0.532394	0.104088	-5.11486	3.13966e-07	3.56974e-06	BTBD7	55727
ENSG00000205268	1319.52	0.539501	0.105491	5.11419	3.15086e-07	3.57984e-06	PDE7A	5150
ENSG00000104969	2550.37	0.413348	0.0808285	5.11389	3.15585e-07	3.58289e-06	SGTA	6449
ENSG00000008282	3272.03	0.489927	0.0958259	5.11268	3.17627e-07	3.60343e-06	SYPL1	6856
ENSG00000143093	519.354	-0.561784	0.109929	-5.11043	3.21433e-07	3.64393e-06	STRIP1	85369
ENSG00000152078	215.701	0.84568	0.165493	5.11006	3.2206e-07	3.64836e-06	TMEM56	148534
ENSG00000177432	157.533	-0.859285	0.16833	-5.10477	3.31191e-07	3.74906e-06	NAP1L5	266812
ENSG00000155660	5875.59	-0.557703	0.109279	-5.10345	3.3351e-07	3.77255e-06	PDIA4	9601
ENSG00000186073	533.394	0.615053	0.120539	5.10252	3.35166e-07	3.7885e-06	C15orf41	84529
ENSG00000100814	850.329	-0.523333	0.10258	-5.10169	3.36634e-07	3.80232e-06	CCNB1IP1	57820
ENSG00000167862	595.628	0.567712	0.111294	5.10103	3.37808e-07	3.81279e-06	ICT1	3396
ENSG00000067560	10392.8	0.39105	0.0766643	5.10081	3.38208e-07	3.81452e-06	RHOA	387
ENSG00000156931	557.055	-0.638599	0.125217	-5.09993	3.39776e-07	3.82942e-06	VPS8	23355
ENSG00000088280	587.903	-0.926441	0.181762	-5.097	3.45073e-07	3.88628e-06	ASAP3	55616
ENSG00000140545	2127.69	-0.562404	0.110416	-5.09349	3.51541e-07	3.95624e-06	MFGE8	4240
ENSG00000160208	762.167	-0.609788	0.119731	-5.093	3.52439e-07	3.96347e-06	RRP1B	23076
ENSG00000069399	466.878	0.661306	0.129882	5.09161	3.55042e-07	3.98984e-06	BCL3	602
ENSG00000165672	4181.98	0.478566	0.0940021	5.09102	3.5614e-07	3.99927e-06	PRDX3	10935
ENSG00000024048	956.683	0.523908	0.102942	5.08936	3.59275e-07	4.03154e-06	UBR2	23304
ENSG00000130227	3166.18	0.390137	0.0766803	5.08783	3.62182e-07	4.06121e-06	XPO7	23039
ENSG00000160058	906.338	-0.502539	0.0988255	-5.08511	3.6741e-07	4.11685e-06	BSDC1	55108
ENSG00000112378	5950.33	0.487603	0.0959157	5.08366	3.70228e-07	4.14543e-06	PERP	64065
ENSG00000103266	1430.63	0.53501	0.105271	5.08223	3.73031e-07	4.17379e-06	STUB1	10273
ENSG00000105355	10200	0.435072	0.0856213	5.08136	3.74749e-07	4.18998e-06	PLIN3	10226
ENSG00000138696	111.756	-1.00991	0.198758	-5.0811	3.75261e-07	4.19268e-06	BMPR1B	658
ENSG00000109917	2203.92	0.60415	0.118912	5.08065	3.7614e-07	4.19946e-06	ZPR1	8882
ENSG00000151729	319.309	0.678702	0.133608	5.07982	3.77796e-07	4.2149e-06	SLC25A4	291
ENSG00000204519	120.719	1.0051	0.197901	5.0788	3.79822e-07	4.23445e-06	ZNF551	90233
ENSG00000138764	349.444	-0.815277	0.160534	-5.07854	3.80347e-07	4.23725e-06	CCNG2	901
ENSG00000084093	813.282	-0.498705	0.0982443	-5.07618	3.85108e-07	4.28721e-06	REST	5978
ENSG00000139174	112.983	0.991019	0.195235	5.07602	3.85414e-07	4.28752e-06	PRICKLE1	144165
ENSG00000015676	2544.2	-0.40721	0.0802792	-5.07242	3.92785e-07	4.36638e-06	NUDCD3	23386
ENSG00000108788	775.396	0.53669	0.105835	5.07102	3.95685e-07	4.39546e-06	MLX	6945
ENSG00000171617	1205.74	-0.634233	0.125086	-5.07037	3.97053e-07	4.40748e-06	ENC1	8507
ENSG00000121898	1397.21	-0.612866	0.12094	-5.06754	4.03e-07	4.47029e-06	CPXM2	119587
ENSG00000177426	755.164	-0.590187	0.116492	-5.06634	4.05542e-07	4.49527e-06	TGIF1	7050
ENSG00000151470	215.938	0.775304	0.153078	5.06476	4.0891e-07	4.52935e-06	C4orf33	132321
ENSG00000229647	170.22	-0.926458	0.183062	-5.06088	4.17319e-07	4.61918e-06	NA	NA
ENSG00000170899	439.548	-0.693018	0.137019	-5.05782	4.24075e-07	4.69061e-06	GSTA4	2941
ENSG00000072506	576.97	-0.544454	0.10767	-5.05669	4.26592e-07	4.71508e-06	HSD17B10	3028
ENSG00000094841	207.744	-0.837315	0.165611	-5.0559	4.28361e-07	4.72787e-06	UPRT	139596
ENSG00000168003	2263.93	0.65005	0.128572	5.0559	4.28358e-07	4.72787e-06	SLC3A2	6520
ENSG00000181929	1517.76	0.598706	0.118429	5.05541	4.29473e-07	4.73677e-06	PRKAG1	5571
ENSG00000011243	665.77	0.58685	0.116109	5.0543	4.31981e-07	4.76102e-06	AKAP8L	26993
ENSG00000237190	779.081	0.582409	0.115323	5.05024	4.41248e-07	4.85969e-06	CDKN2AIPNL	91368
ENSG00000169429	6706.73	-1.53042	0.303051	-5.05003	4.41738e-07	4.86163e-06	CXCL8	3576
ENSG00000168487	2713.05	-0.534777	0.105924	-5.04867	4.44906e-07	4.89302e-06	BMP1	649
ENSG00000167766	278.128	0.675124	0.133728	5.04849	4.45305e-07	4.89392e-06	ZNF83	55769
ENSG00000185339	375.546	-0.72958	0.144536	-5.04774	4.47062e-07	4.90974e-06	TCN2	6948
ENSG00000142875	2229.64	0.534521	0.10592	5.04646	4.50071e-07	4.93928e-06	PRKACB	5567
ENSG00000089009	10892.5	0.473256	0.0937911	5.04585	4.51505e-07	4.95151e-06	RPL6	6128
ENSG00000136807	571.781	-0.537079	0.106446	-5.04556	4.52202e-07	4.95564e-06	CDK9	1025
ENSG00000151247	938.226	-0.68513	0.135814	-5.04461	4.54439e-07	4.97649e-06	EIF4E	1977
ENSG00000151414	2270.32	0.529855	0.105037	5.04448	4.54748e-07	4.97649e-06	NEK7	140609
ENSG00000122406	23691.1	0.46585	0.0923513	5.04433	4.5512e-07	4.97704e-06	RPL5	6125
ENSG00000152332	2486.71	-0.677205	0.134285	-5.04305	4.5817e-07	5.00684e-06	UHMK1	127933
ENSG00000162889	2570.52	-0.531327	0.105365	-5.04274	4.58923e-07	5.01071e-06	MAPKAPK2	9261
ENSG00000183955	602.111	0.570669	0.113169	5.04263	4.59172e-07	5.01071e-06	KMT5A	387893
ENSG00000185480	824.49	0.670477	0.132976	5.0421	4.60457e-07	5.02119e-06	PARPBP	55010
ENSG00000181163	29237.5	0.555041	0.110089	5.04177	4.61255e-07	5.02635e-06	NPM1	4869
ENSG00000187164	490.991	0.625889	0.124183	5.04007	4.65364e-07	5.06756e-06	SHTN1	57698
ENSG00000105877	1465.06	-0.543193	0.107878	-5.03523	4.77273e-07	5.19358e-06	DNAH11	8701
ENSG00000182575	56.9715	-1.29656	0.257585	-5.03354	4.81508e-07	5.23598e-06	NXPH3	11248
ENSG00000006576	1350.92	-0.470425	0.093464	-5.03322	4.82299e-07	5.24089e-06	PHTF2	57157
ENSG00000182899	7478.7	0.442091	0.087856	5.03199	4.85407e-07	5.27097e-06	RPL35A	6165
ENSG00000151388	10720.2	-0.399164	0.0793621	-5.02966	4.91351e-07	5.33176e-06	ADAMTS12	81792
ENSG00000109861	1511.32	0.470208	0.0935276	5.02747	4.96984e-07	5.3891e-06	CTSC	1075
ENSG00000279117	224.722	0.791667	0.157482	5.02704	4.98115e-07	5.39758e-06	NA	NA
ENSG00000074410	3575.83	-0.403672	0.0803831	-5.02185	5.11766e-07	5.54162e-06	CA12	771
ENSG00000116406	935.891	-0.567674	0.11307	-5.02054	5.15254e-07	5.57549e-06	EDEM3	80267
ENSG00000110047	3293.88	0.515545	0.10272	5.01893	5.19603e-07	5.61862e-06	EHD1	10938
ENSG00000126777	4627.05	0.439056	0.0875264	5.01626	5.2686e-07	5.6931e-06	KTN1	3895
ENSG00000178307	514.111	0.587446	0.117148	5.01455	5.31587e-07	5.74017e-06	TMEM11	8834
ENSG00000198642	929.668	-0.507621	0.101234	-5.01435	5.32134e-07	5.74207e-06	KLHL9	55958
ENSG00000058091	861.438	-0.486772	0.0971216	-5.01198	5.38714e-07	5.80902e-06	CDK14	5218
ENSG00000013588	54.6659	1.29356	0.258125	5.01135	5.40489e-07	5.82409e-06	GPRC5A	9052
ENSG00000196586	535.896	-0.588544	0.117522	-5.00796	5.50087e-07	5.92339e-06	MYO6	4646
ENSG00000109475	4299.26	0.48115	0.0960992	5.00681	5.53397e-07	5.95489e-06	RPL34	6164
ENSG00000128165	81.9076	-1.26796	0.253368	-5.00444	5.6025e-07	6.02444e-06	ADM2	79924
ENSG00000110844	131.985	-0.912761	0.182399	-5.00421	5.60927e-07	6.02753e-06	PRPF40B	25766
ENSG00000078399	184.184	0.862233	0.172307	5.00404	5.61415e-07	6.02858e-06	HOXA9	3205
ENSG00000155666	42.6282	-1.34748	0.269582	-4.9984	5.78074e-07	6.20317e-06	KDM8	79831
ENSG00000119471	1752.1	0.508844	0.101824	4.99729	5.81422e-07	6.23189e-06	HSDL2	84263
ENSG00000168268	2638.82	-0.423509	0.0847485	-4.99724	5.81557e-07	6.23189e-06	NT5DC2	64943
ENSG00000164615	906.345	0.498015	0.0996704	4.99662	5.83441e-07	6.24775e-06	CAMLG	819
ENSG00000156853	199.354	-0.83745	0.167663	-4.99484	5.88855e-07	6.30136e-06	ZNF689	115509
ENSG00000187398	964.976	0.549775	0.110096	4.9936	5.92641e-07	6.33749e-06	LUZP2	338645
ENSG00000234722	2087.38	-0.53234	0.106616	-4.99304	5.94356e-07	6.35144e-06	LINC01287	103724390
ENSG00000197858	3109.66	-0.590165	0.118211	-4.99249	5.96068e-07	6.36533e-06	GPAA1	8733
ENSG00000184831	451.169	-0.648515	0.129927	-4.9914	5.99443e-07	6.39695e-06	APOO	79135
ENSG00000081087	1624.85	0.608584	0.121997	4.9885	6.08506e-07	6.48331e-06	OSTM1	28962
ENSG00000102921	669.771	-0.565706	0.113404	-4.98841	6.08793e-07	6.48331e-06	N4BP1	9683
ENSG00000119333	1746.31	0.466126	0.0934377	4.98863	6.08099e-07	6.48331e-06	WDR34	89891
ENSG00000112763	639.493	0.531239	0.106526	4.98693	6.13449e-07	6.5284e-06	BTN2A1	11120
ENSG00000157625	305.756	-0.677368	0.13584	-4.98651	6.14799e-07	6.53378e-06	TAB3	257397
ENSG00000182795	17.6404	1.6491	0.330705	4.98661	6.14485e-07	6.53378e-06	C1orf116	79098
ENSG00000105254	1159.24	-0.529252	0.106142	-4.98628	6.15534e-07	6.53709e-06	TBCB	1155
ENSG00000115884	2981.61	-0.531996	0.106698	-4.986	6.16413e-07	6.54193e-06	SDC1	6382
ENSG00000117360	859.749	0.592095	0.118791	4.98434	6.21738e-07	6.59392e-06	PRPF3	9129
ENSG00000066855	2357.36	0.485388	0.0973863	4.98415	6.22342e-07	6.5958e-06	MTFR1	9650
ENSG00000151665	175.732	-0.809192	0.162421	-4.98206	6.29123e-07	6.6631e-06	PIGF	5281
ENSG00000146648	9071.67	0.446329	0.0895913	4.98183	6.29855e-07	6.66629e-06	EGFR	1956
ENSG00000151135	1316.81	-0.459335	0.092241	-4.97973	6.36733e-07	6.73447e-06	TMEM263	90488
ENSG00000121440	684.045	-0.500624	0.100547	-4.97899	6.39184e-07	6.75577e-06	PDZRN3	23024
ENSG00000116747	1112.98	0.539739	0.108447	4.97698	6.45831e-07	6.81671e-06	TROVE2	6738
ENSG00000144713	10145.5	0.415195	0.0834222	4.97703	6.45658e-07	6.81671e-06	RPL32	6161
ENSG00000087111	1185.5	-0.57725	0.116015	-4.97564	6.50334e-07	6.85956e-06	PIGS	94005
ENSG00000183495	806.36	-0.54633	0.109828	-4.97443	6.54396e-07	6.8977e-06	EP400	57634
ENSG00000112339	984.427	-0.529764	0.106528	-4.97299	6.59278e-07	6.94442e-06	HBS1L	10767
ENSG00000125534	1336.9	0.779521	0.15677	4.97237	6.61389e-07	6.96192e-06	PPDPF	79144
ENSG00000157168	1302.85	-0.738178	0.148487	-4.97132	6.64994e-07	6.99511e-06	NRG1	3084
ENSG00000115808	1408.19	0.45581	0.0916982	4.97077	6.66892e-07	7.00554e-06	STRN	6801
ENSG00000213625	2573.03	0.47223	0.0949999	4.97085	6.6659e-07	7.00554e-06	LEPROT	54741
ENSG00000011007	2629	0.476342	0.0958618	4.96905	6.72813e-07	7.06294e-06	TCEB3	6924
ENSG00000151491	4313.21	-0.385049	0.0775165	-4.96731	6.78864e-07	7.12162e-06	EPS8	2059
ENSG00000124177	668.282	-0.639226	0.128701	-4.96673	6.80912e-07	7.13827e-06	CHD6	84181
ENSG00000196141	5333.37	0.484016	0.0974583	4.96639	6.82124e-07	7.14613e-06	SPATS2L	26010
ENSG00000173276	941.92	-0.522809	0.105366	-4.96184	6.98293e-07	7.31057e-06	ZBTB21	49854
ENSG00000137770	1172.8	0.471824	0.0950943	4.96164	6.99008e-07	7.31309e-06	CTDSPL2	51496
ENSG00000213585	8393.01	0.456154	0.0919497	4.96091	7.01645e-07	7.33573e-06	VDAC1	7416
ENSG00000153904	1012.61	0.514632	0.103776	4.95905	7.08379e-07	7.40112e-06	DDAH1	23576
ENSG00000082458	232.284	-0.763568	0.154032	-4.95719	7.15218e-07	7.46753e-06	DLG3	1741
ENSG00000172037	2157.2	-0.795134	0.160415	-4.95674	7.16862e-07	7.47965e-06	LAMB2	3913
ENSG00000116497	441.587	-0.63249	0.127741	-4.95137	7.36935e-07	7.6839e-06	S100PBP	64766
ENSG00000131236	15604.4	0.444677	0.08982	4.95076	7.39257e-07	7.70292e-06	CAP1	10487
ENSG00000104332	9590.26	-0.50929	0.102889	-4.94991	7.42492e-07	7.73142e-06	SFRP1	6422
ENSG00000130669	693.438	0.668949	0.135154	4.94952	7.43968e-07	7.74157e-06	PAK4	10298
ENSG00000187240	935.157	-0.50597	0.10227	-4.94741	7.52087e-07	7.82079e-06	DYNC2H1	79659
ENSG00000167740	226.063	-0.744835	0.150599	-4.94582	7.58232e-07	7.87939e-06	CYB5D2	124936
ENSG00000111269	1038.44	0.493337	0.0997641	4.94504	7.613e-07	7.90596e-06	CREBL2	1389
ENSG00000256537	285.464	-0.822549	0.166481	-4.94079	7.78086e-07	8.07486e-06	SMIM10L1	100129361
ENSG00000108639	945.161	0.689775	0.139648	4.93937	7.83737e-07	8.12805e-06	SYNGR2	9144
ENSG00000107164	1578.04	0.422713	0.0855846	4.93913	7.84731e-07	8.13291e-06	FUBP3	8939
ENSG00000180398	6189.36	0.628753	0.127476	4.93233	8.12532e-07	8.4154e-06	MCFD2	90411
ENSG00000135535	2959.31	-0.408313	0.0827913	-4.93184	8.14598e-07	8.43114e-06	CD164	8763
ENSG00000124766	1513.41	-0.476621	0.0966447	-4.93169	8.15228e-07	8.43202e-06	SOX4	6659
ENSG00000166997	510.051	-0.762014	0.154523	-4.9314	8.16432e-07	8.43883e-06	CNPY4	245812
ENSG00000274211	303.466	-0.659096	0.133661	-4.9311	8.17687e-07	8.44615e-06	SOCS7	30837
ENSG00000167615	568.06	0.611272	0.123994	4.92986	8.22905e-07	8.4907e-06	LENG8	114823
ENSG00000181804	256.176	-0.81337	0.16499	-4.92981	8.23098e-07	8.4907e-06	SLC9A9	285195
ENSG00000120306	672.263	0.581436	0.11799	4.92784	8.31423e-07	8.57086e-06	CYSTM1	84418
ENSG00000108384	505.888	0.643352	0.130611	4.92572	8.40484e-07	8.6585e-06	RAD51C	5889
ENSG00000159128	1373.22	-0.476909	0.0968459	-4.92441	8.46157e-07	8.71114e-06	IFNGR2	3460
ENSG00000173207	1705.35	0.462188	0.0939194	4.92111	8.60546e-07	8.85338e-06	CKS1B	1163
ENSG00000109390	559.833	0.539322	0.109613	4.92022	8.64464e-07	8.88777e-06	NDUFC1	4717
ENSG00000233927	3409.3	0.438451	0.0891217	4.91969	8.668e-07	8.90587e-06	RPS28	6234
ENSG00000213516	516.909	-0.540634	0.109947	-4.91723	8.77771e-07	9.0126e-06	RBMXL1	494115
ENSG00000178695	1358.33	0.665673	0.135398	4.91642	8.81404e-07	9.0439e-06	KCTD12	115207
ENSG00000115963	9236.26	-0.472089	0.0960285	-4.91613	8.82711e-07	9.0513e-06	RND3	390
ENSG00000112640	1532.13	0.503329	0.102433	4.91376	8.93451e-07	9.15231e-06	PPP2R5D	5528
ENSG00000166780	569.622	-0.610144	0.124172	-4.9137	8.93746e-07	9.15231e-06	C16orf45	89927
ENSG00000184489	81.4593	-1.33364	0.271447	-4.91309	8.96543e-07	9.17488e-06	PTP4A3	11156
ENSG00000122786	4324.01	-0.65877	0.134183	-4.90949	9.13115e-07	9.33829e-06	CALD1	800
ENSG00000143337	1375.86	-0.506397	0.103164	-4.90866	9.16991e-07	9.36554e-06	TOR1AIP1	26092
ENSG00000162512	2551.79	-0.717641	0.146198	-4.90871	9.1678e-07	9.36554e-06	SDC3	9672
ENSG00000186432	3592.46	0.499372	0.101739	4.90836	9.18412e-07	9.37386e-06	KPNA4	3840
ENSG00000182197	8981.65	-0.416132	0.0848096	-4.90666	9.26411e-07	9.44927e-06	EXT1	2131
ENSG00000139436	678.839	-0.505153	0.102966	-4.90602	9.2942e-07	9.47371e-06	GIT2	9815
ENSG00000151148	626.099	-0.500291	0.10198	-4.90578	9.30571e-07	9.4792e-06	UBE3B	89910
ENSG00000043514	360.096	-0.663124	0.135287	-4.9016	9.50571e-07	9.67019e-06	TRIT1	54802
ENSG00000166598	19820.5	-0.471186	0.0961283	-4.90163	9.50425e-07	9.67019e-06	HSP90B1	7184
ENSG00000119681	767.927	-0.745523	0.152113	-4.9011	9.53018e-07	9.6887e-06	LTBP2	4053
ENSG00000100292	881.987	-0.620046	0.126549	-4.89967	9.59981e-07	9.75308e-06	HMOX1	3162
ENSG00000137404	627.168	0.538662	0.10996	4.8987	9.64716e-07	9.79475e-06	NRM	11270
ENSG00000164087	629.091	0.53475	0.109196	4.89717	9.72272e-07	9.86499e-06	POC1A	25886
ENSG00000230024	176.777	-0.810845	0.165581	-4.89698	9.73213e-07	9.86806e-06	NA	NA
ENSG00000163389	336.905	-0.68398	0.139752	-4.89425	9.86791e-07	9.99918e-06	POGLUT1	56983
ENSG00000010295	227.979	-0.77526	0.158459	-4.89248	9.95713e-07	1.00764e-05	IFFO1	25900
ENSG00000147536	1330.75	-0.655141	0.133906	-4.89253	9.95486e-07	1.00764e-05	GINS4	84296
ENSG00000248323	12.1004	-1.67711	0.342813	-4.89219	9.97182e-07	1.00846e-05	LUCAT1	100505994
ENSG00000185246	279.789	0.730078	0.14925	4.89164	9.99987e-07	1.01064e-05	PRPF39	55015
ENSG00000250961	41.4764	1.42227	0.29078	4.8912	1.00223e-06	1.01224e-05	NA	NA
ENSG00000142661	25.0851	-1.52412	0.311784	-4.88838	1.01667e-06	1.02616e-05	MYOM3	127294
ENSG00000082482	1432.91	0.547747	0.112069	4.88758	1.02085e-06	1.02971e-05	KCNK2	3776
ENSG00000123575	482.404	-0.582268	0.119137	-4.88739	1.0218e-06	1.02999e-05	FAM199X	139231
ENSG00000120868	694.119	0.55038	0.11263	4.88661	1.02588e-06	1.03343e-05	APAF1	317
ENSG00000187498	2245.94	-0.687283	0.140691	-4.88505	1.034e-06	1.04094e-05	COL4A1	1282
ENSG00000067955	879.648	-0.594931	0.121808	-4.88418	1.03861e-06	1.04489e-05	CBFB	865
ENSG00000076984	814.448	0.580704	0.118971	4.88105	1.05524e-06	1.06094e-05	MAP2K7	5609
ENSG00000186591	2908.64	-0.53198	0.109006	-4.88029	1.05928e-06	1.06431e-05	UBE2H	7328
ENSG00000130508	9645.76	-0.519274	0.106468	-4.87728	1.07561e-06	1.08001e-05	PXDN	7837
ENSG00000106299	1112.72	0.435374	0.089274	4.87683	1.07803e-06	1.08174e-05	WASL	8976
ENSG00000249992	1790.94	-1.22469	0.251135	-4.87661	1.07924e-06	1.08225e-05	TMEM158	25907
ENSG00000167470	995.579	0.575225	0.118017	4.87408	1.09318e-06	1.0954e-05	MIDN	90007
ENSG00000196663	784.375	-0.498972	0.102375	-4.87397	1.09377e-06	1.0954e-05	TECPR2	9895
ENSG00000108064	1130.63	0.60121	0.123389	4.87247	1.10213e-06	1.10306e-05	TFAM	7019
ENSG00000100304	1249.07	0.444365	0.0912077	4.87201	1.1047e-06	1.10491e-05	TTLL12	23170
ENSG00000178821	41.6868	1.33789	0.274618	4.87182	1.10575e-06	1.10524e-05	TMEM52	339456
ENSG00000173517	1002.73	-0.53947	0.110755	-4.87086	1.11115e-06	1.10993e-05	PEAK1	79834
ENSG00000140297	84.21	-1.07495	0.220827	-4.86786	1.12815e-06	1.12618e-05	GCNT3	9245
ENSG00000159596	439.258	-0.692138	0.142294	-4.86415	1.14948e-06	1.14674e-05	TMEM69	51249
ENSG00000215193	461.647	-0.569843	0.117255	-4.85984	1.1748e-06	1.17124e-05	PEX26	55670
ENSG00000106089	197.519	-0.864861	0.178001	-4.85875	1.1813e-06	1.17696e-05	STX1A	6804
ENSG00000162892	38.7636	-1.56198	0.321489	-4.85857	1.18234e-06	1.17724e-05	IL24	11009
ENSG00000187210	172.339	-0.876272	0.180382	-4.85787	1.18658e-06	1.1807e-05	GCNT1	2650
ENSG00000163527	4520.18	0.38682	0.0796315	4.85763	1.188e-06	1.18135e-05	STT3B	201595
ENSG00000001167	800.582	0.471127	0.09701	4.85647	1.19494e-06	1.18749e-05	NFYA	4800
ENSG00000164880	1862.5	-0.627584	0.129293	-4.85397	1.21016e-06	1.20184e-05	INTS1	26173
ENSG00000122034	1785.46	0.434573	0.0895371	4.85355	1.21268e-06	1.20358e-05	GTF3A	2971
ENSG00000180801	702.283	-0.494333	0.101859	-4.85313	1.21528e-06	1.20538e-05	ARSJ	79642
ENSG00000170396	736.63	-0.648095	0.133605	-4.85084	1.22938e-06	1.21859e-05	ZNF804A	91752
ENSG00000154864	2746.16	-0.481727	0.0993152	-4.85049	1.23157e-06	1.21997e-05	PIEZO2	63895
ENSG00000135111	2558.03	0.499565	0.102998	4.85023	1.2332e-06	1.22044e-05	TBX3	6926
ENSG00000183454	171.508	-0.78505	0.161861	-4.85016	1.23362e-06	1.22044e-05	GRIN2A	2903
ENSG00000143486	695.343	-0.610761	0.125946	-4.84941	1.2383e-06	1.22428e-05	EIF2D	1939
ENSG00000244754	435.782	-0.582369	0.120117	-4.84834	1.24497e-06	1.2301e-05	N4BP2L2	10443
ENSG00000101187	89.7931	1.11463	0.22993	4.84769	1.24905e-06	1.23333e-05	SLCO4A1	28231
ENSG00000104946	864.885	-0.5948	0.122753	-4.8455	1.26292e-06	1.24623e-05	TBC1D17	79735
ENSG00000174791	674.62	0.5565	0.114854	4.84527	1.26441e-06	1.24691e-05	RIN1	9610
ENSG00000176058	300.187	0.702147	0.144955	4.84389	1.27324e-06	1.25482e-05	TPRN	286262
ENSG00000260917	58.9213	-1.15093	0.237641	-4.84314	1.278e-06	1.25871e-05	LOC103344931	103344931
ENSG00000167986	7793.73	0.399124	0.0824346	4.8417	1.28731e-06	1.26707e-05	DDB1	1642
ENSG00000166272	1763.1	0.546753	0.112962	4.84016	1.29733e-06	1.27612e-05	WBP1L	54838
ENSG00000115363	828.614	-0.486294	0.100492	-4.83912	1.30415e-06	1.2812e-05	EVA1A	84141
ENSG00000121957	1602.33	0.410988	0.0849293	4.83917	1.3038e-06	1.2812e-05	GPSM2	29899
ENSG00000169964	71.9818	-1.1416	0.235952	-4.83827	1.30973e-06	1.28586e-05	TMEM42	131616
ENSG00000116096	584.637	0.521198	0.10773	4.838	1.3115e-06	1.28679e-05	SPR	6697
ENSG00000154429	627.739	0.527593	0.109064	4.83749	1.31492e-06	1.28932e-05	CCSAP	126731
ENSG00000137054	1207.6	0.570224	0.117915	4.83587	1.32562e-06	1.29899e-05	POLR1E	64425
ENSG00000102178	1631.59	0.44863	0.0927766	4.83559	1.32749e-06	1.29949e-05	UBL4A	8266
ENSG00000134851	1468.04	-0.491783	0.101703	-4.83549	1.32821e-06	1.29949e-05	TMEM165	55858
ENSG00000152484	901.96	0.635203	0.131365	4.83542	1.32865e-06	1.29949e-05	USP12	219333
ENSG00000278259	1156.14	0.491923	0.101744	4.83492	1.33197e-06	1.30192e-05	MYO19	80179
ENSG00000141985	3808.06	0.474201	0.0981422	4.83177	1.35322e-06	1.32185e-05	SH3GL1	6455
ENSG00000268758	26.9202	-1.49925	0.310357	-4.83074	1.36029e-06	1.32791e-05	ADGRE4P	326342
ENSG00000186184	1018.26	0.458511	0.094925	4.83024	1.36366e-06	1.33036e-05	POLR1D	51082
ENSG00000162645	604.064	-0.777637	0.161004	-4.82993	1.36584e-06	1.33165e-05	GBP2	2634
ENSG00000084764	510.661	-0.56006	0.116012	-4.82759	1.38192e-06	1.34648e-05	MAPRE3	22924
ENSG00000198837	403.863	-0.616949	0.127838	-4.82602	1.39289e-06	1.35631e-05	DENND4B	9909
ENSG00000102103	598.634	0.590814	0.122456	4.8247	1.40211e-06	1.36443e-05	PQBP1	10084
ENSG00000174227	666.186	0.515197	0.106842	4.82204	1.42097e-06	1.38192e-05	PIGG	54872
ENSG00000068097	426.015	-0.570971	0.118442	-4.82066	1.43082e-06	1.39062e-05	HEATR6	63897
ENSG00000196628	104.074	-0.985515	0.204503	-4.81907	1.44232e-06	1.40092e-05	TCF4	6925
ENSG00000124532	559.031	0.546306	0.113379	4.81839	1.4472e-06	1.40478e-05	MRS2	57380
ENSG00000119630	225	-0.691923	0.143745	-4.81356	1.48264e-06	1.43827e-05	PGF	5228
ENSG00000160877	2702.13	0.432467	0.0898517	4.81312	1.4859e-06	1.44053e-05	NACC1	112939
ENSG00000254194	169.791	1.22622	0.254883	4.81092	1.5024e-06	1.45561e-05	NA	NA
ENSG00000271334	45.2629	1.27767	0.265662	4.80938	1.51399e-06	1.46593e-05	LOC101926940	101926940
ENSG00000175634	1044.57	0.472668	0.0982853	4.80915	1.51577e-06	1.46673e-05	RPS6KB2	6199
ENSG00000197930	2127.72	0.510757	0.106228	4.80811	1.52365e-06	1.47343e-05	ERO1A	30001
ENSG00000141564	1676.02	-0.477771	0.0994034	-4.80639	1.53683e-06	1.48525e-05	RPTOR	57521
ENSG00000011198	402.041	0.695676	0.144802	4.80432	1.55282e-06	1.49977e-05	ABHD5	51099
ENSG00000197756	10409.6	0.368751	0.0767643	4.80368	1.55778e-06	1.50283e-05	RPL37A	6168
ENSG00000203650	28.0173	-1.52511	0.317498	-4.80354	1.55882e-06	1.50283e-05	LINC01285	101928287
ENSG00000243701	175.713	-0.831523	0.173107	-4.80353	1.55891e-06	1.50283e-05	DUBR	344595
ENSG00000166750	1215.15	-0.520598	0.108408	-4.80219	1.56939e-06	1.51199e-05	SLFN5	162394
ENSG00000116731	717.659	-0.513062	0.106932	-4.79804	1.60228e-06	1.54272e-05	PRDM2	7799
ENSG00000165209	266.63	0.749495	0.156241	4.79705	1.61018e-06	1.54936e-05	STRBP	55342
ENSG00000130775	163.969	-0.988401	0.206083	-4.79614	1.61751e-06	1.55545e-05	THEMIS2	9473
ENSG00000145391	2663.11	0.467463	0.0975094	4.79403	1.63465e-06	1.57095e-05	SETD7	80854
ENSG00000104756	2553.95	0.508917	0.106182	4.79288	1.64402e-06	1.57898e-05	KCTD9	54793
ENSG00000174628	197.131	-0.861466	0.179834	-4.79035	1.66491e-06	1.59804e-05	IQCK	124152
ENSG00000235106	619.294	-0.513529	0.107216	-4.78967	1.67052e-06	1.60244e-05	LINC00094	266655
ENSG00000125772	310.526	0.809786	0.169162	4.78704	1.69263e-06	1.62264e-05	GPCPD1	56261
ENSG00000254305	47.1482	-1.30478	0.272842	-4.78218	1.73403e-06	1.66129e-05	NA	NA
ENSG00000138944	2820.34	-0.410215	0.0857865	-4.78182	1.73719e-06	1.66329e-05	KIAA1644	85352
ENSG00000244405	1319.06	-0.427236	0.0893516	-4.78152	1.73978e-06	1.66474e-05	ETV5	2119
ENSG00000141682	304.414	-0.661984	0.138501	-4.77965	1.75604e-06	1.67926e-05	PMAIP1	5366
ENSG00000204248	21.7762	-1.52987	0.320101	-4.77934	1.75872e-06	1.68079e-05	COL11A2	1302
ENSG00000100600	1959.23	-0.394477	0.0825552	-4.77834	1.76748e-06	1.6873e-05	LGMN	5641
ENSG00000150961	2900.52	-0.413343	0.0865039	-4.77831	1.76772e-06	1.6873e-05	SEC24D	9871
ENSG00000115758	4409.18	1.16414	0.243779	4.77539	1.79361e-06	1.70996e-05	ODC1	4953
ENSG00000117114	3152.51	-0.426314	0.0892733	-4.77538	1.79367e-06	1.70996e-05	ADGRL2	23266
ENSG00000070540	715.022	-0.513423	0.107527	-4.77481	1.79876e-06	1.71376e-05	WIPI1	55062
ENSG00000081377	861.742	-0.479817	0.100572	-4.77089	1.83414e-06	1.74638e-05	CDC14B	8555
ENSG00000167100	48.9478	-1.35693	0.284434	-4.77062	1.83663e-06	1.74768e-05	SAMD14	201191
ENSG00000011523	262.878	-0.828539	0.173789	-4.76751	1.86515e-06	1.77263e-05	CEP68	23177
ENSG00000064115	1032.57	0.451575	0.0947186	4.76754	1.86488e-06	1.77263e-05	TM7SF3	51768
ENSG00000125430	222.705	-0.748108	0.156947	-4.76663	1.87331e-06	1.7793e-05	HS3ST3B1	9953
ENSG00000103353	1233.8	0.496898	0.104265	4.76573	1.88175e-06	1.78622e-05	UBFD1	56061
ENSG00000168259	1206.44	0.503433	0.10564	4.76556	1.88328e-06	1.78657e-05	DNAJC7	7266
ENSG00000160446	1175.73	0.457913	0.0961179	4.76408	1.89722e-06	1.79869e-05	ZDHHC12	84885
ENSG00000101333	220.226	-0.832283	0.174709	-4.76382	1.89962e-06	1.79987e-05	PLCB4	5332
ENSG00000108298	16136.9	0.357428	0.075035	4.76349	1.90273e-06	1.80171e-05	RPL19	6143
ENSG00000142945	4444.9	0.369926	0.0776697	4.76281	1.9092e-06	1.80562e-05	KIF2C	11004
ENSG00000169213	1134.98	-0.67631	0.141996	-4.76287	1.90859e-06	1.80562e-05	RAB3B	5865
ENSG00000137494	99.7448	-0.933599	0.196063	-4.76174	1.91935e-06	1.81412e-05	ANKRD42	338699
ENSG00000135390	2960.6	0.40128	0.084277	4.76144	1.92216e-06	1.81566e-05	ATP5G2	517
ENSG00000074696	2290.3	0.407146	0.0855176	4.76096	1.92678e-06	1.81871e-05	HACD3	51495
ENSG00000111252	3686.78	0.500612	0.105152	4.76085	1.92775e-06	1.81871e-05	SH2B3	10019
ENSG00000177879	1677.84	0.45084	0.0947123	4.7601	1.93498e-06	1.82443e-05	AP3S1	1176
ENSG00000147669	1002.63	-0.607346	0.127605	-4.75958	1.93995e-06	1.828e-05	POLR2K	5440
ENSG00000173542	633.032	-0.614832	0.129181	-4.75945	1.9412e-06	1.82806e-05	MOB1B	92597
ENSG00000235813	23.4871	-1.50367	0.315967	-4.75895	1.94602e-06	1.83148e-05	NA	NA
ENSG00000105926	263.088	-0.653178	0.137292	-4.75757	1.95933e-06	1.84289e-05	MPP6	51678
ENSG00000123064	1149.3	0.429838	0.0903571	4.7571	1.96395e-06	1.84612e-05	DDX54	79039
ENSG00000136942	8938.63	0.398261	0.083748	4.75547	1.97982e-06	1.8599e-05	RPL35	11224
ENSG00000075292	1264	-0.446737	0.0939528	-4.75491	1.98533e-06	1.86395e-05	ZNF638	27332
ENSG00000154678	1639.96	-0.439702	0.0924768	-4.75473	1.98711e-06	1.86448e-05	PDE1C	5137
ENSG00000179604	1238.46	0.436992	0.0919368	4.75317	2.00247e-06	1.87776e-05	CDC42EP4	23580
ENSG00000144802	651.656	-0.754125	0.158662	-4.75303	2.00388e-06	1.87794e-05	NFKBIZ	64332
ENSG00000148356	305.229	-0.661531	0.139195	-4.75256	2.00854e-06	1.88117e-05	LRSAM1	90678
ENSG00000052841	998.772	0.54494	0.11472	4.75016	2.03252e-06	1.90247e-05	TTC17	55761
ENSG00000082512	297.694	0.646611	0.136128	4.75003	2.03384e-06	1.90255e-05	TRAF5	7188
ENSG00000198843	2672.14	0.552169	0.116321	4.74693	2.06529e-06	1.93081e-05	SELT	51714
ENSG00000178498	303.913	-0.619317	0.130484	-4.74629	2.07184e-06	1.93576e-05	DTX3	196403
ENSG00000047644	154.055	-0.770277	0.162351	-4.74451	2.0901e-06	1.95164e-05	WWC3	55841
ENSG00000116649	1889.07	0.472724	0.0996607	4.74334	2.10225e-06	1.96181e-05	SRM	6723
ENSG00000089220	3919.61	0.388771	0.0819702	4.74283	2.10751e-06	1.96553e-05	PEBP1	5037
ENSG00000183629	22.511	-1.49954	0.316288	-4.74106	2.12605e-06	1.98162e-05	GOLGA8G	283768
ENSG00000138604	592.082	-0.490079	0.103397	-4.73979	2.1394e-06	1.99287e-05	GLCE	26035
ENSG00000078401	114.78	-1.03492	0.218396	-4.73874	2.15056e-06	2.00085e-05	EDN1	1906
ENSG00000130813	299.773	-0.675145	0.142471	-4.73883	2.14956e-06	2.00085e-05	C19orf66	55337
ENSG00000125266	1271.99	0.573844	0.121112	4.73812	2.15709e-06	2.00572e-05	EFNB2	1948
ENSG00000139269	27.2956	-1.5413	0.32551	-4.73503	2.19024e-06	2.03532e-05	INHBE	83729
ENSG00000278962	127.868	-0.875968	0.185052	-4.73363	2.20538e-06	2.04815e-05	NA	NA
ENSG00000014138	1682.73	0.428345	0.0905911	4.72833	2.26369e-06	2.10105e-05	POLA2	23649
ENSG00000141380	3224.34	0.365068	0.0772631	4.72499	2.30127e-06	2.13465e-05	SS18	6760
ENSG00000158417	2713.37	0.436647	0.0924199	4.7246	2.30573e-06	2.1375e-05	EIF5B	9669
ENSG00000175193	906.517	0.582119	0.123242	4.72336	2.31976e-06	2.14922e-05	PARL	55486
ENSG00000136235	9194.65	0.507286	0.107492	4.71929	2.36675e-06	2.19144e-05	GPNMB	10457
ENSG00000134516	89.9517	-0.990182	0.209908	-4.71722	2.39092e-06	2.2125e-05	DOCK2	1794
ENSG00000163597	1396.16	0.540033	0.114489	4.71692	2.39447e-06	2.21445e-05	SNHG16	100507246
ENSG00000163939	1366.2	0.408901	0.0867074	4.71587	2.40675e-06	2.22448e-05	PBRM1	55193
ENSG00000171490	2774.28	0.589568	0.125023	4.71568	2.40901e-06	2.22524e-05	RSL1D1	26156
ENSG00000160703	502.247	-0.616502	0.130772	-4.71432	2.42518e-06	2.23884e-05	NLRX1	79671
ENSG00000188157	1794.17	-1.44796	0.307391	-4.71049	2.4712e-06	2.27997e-05	AGRN	375790
ENSG00000122884	3213.48	-0.543952	0.115501	-4.7095	2.48328e-06	2.28974e-05	P4HA1	5033
ENSG00000102981	20.0723	1.56618	0.33264	4.70834	2.49748e-06	2.30009e-05	PARD6A	50855
ENSG00000152620	998.764	0.478473	0.101622	4.70835	2.49736e-06	2.30009e-05	NADK2	133686
ENSG00000123453	88.7273	-0.976509	0.207414	-4.70801	2.50146e-06	2.30239e-05	SARDH	1757
ENSG00000174444	25176.6	0.389284	0.0827065	4.70682	2.51616e-06	2.31454e-05	RPL4	6124
ENSG00000141101	838.032	0.541413	0.11508	4.70465	2.54299e-06	2.33783e-05	NOB1	28987
ENSG00000178761	379.227	0.629258	0.13377	4.70404	2.55067e-06	2.3435e-05	FAM219B	57184
ENSG00000005206	353.955	-0.764501	0.162541	-4.70343	2.55831e-06	2.34773e-05	SPPL2B	56928
ENSG00000258717	40.5593	-1.25388	0.266587	-4.70346	2.55792e-06	2.34773e-05	NA	NA
ENSG00000101150	2545.09	-0.453033	0.0963857	-4.7002	2.59901e-06	2.38366e-05	TPD52L2	7165
ENSG00000197150	634.319	-0.490657	0.104425	-4.69867	2.61867e-06	2.40026e-05	ABCB8	11194
ENSG00000198538	105.178	0.92567	0.197119	4.69599	2.65324e-06	2.43052e-05	ZNF28	7576
ENSG00000156273	967.051	0.467395	0.0995567	4.69476	2.66921e-06	2.44369e-05	BACH1	571
ENSG00000169641	2717.09	0.405187	0.0863455	4.69263	2.69721e-06	2.46786e-05	LUZP1	7798
ENSG00000168936	288.432	-0.711216	0.151612	-4.69102	2.7185e-06	2.48587e-05	TMEM129	92305
ENSG00000177885	3870.21	0.384567	0.0820231	4.68852	2.75185e-06	2.51489e-05	GRB2	2885
ENSG00000140598	432.416	-0.588414	0.125538	-4.68715	2.77032e-06	2.53027e-05	EFL1	79631
ENSG00000112237	1101.62	0.446447	0.0952552	4.68685	2.77445e-06	2.53254e-05	CCNC	892
ENSG00000221867	1992.13	0.462958	0.0987927	4.68615	2.7839e-06	2.53967e-05	MAGEA3	4102
ENSG00000198431	5707.67	-0.423397	0.0903564	-4.68586	2.78788e-06	2.54181e-05	TXNRD1	7296
ENSG00000134480	782.43	-0.631914	0.134863	-4.6856	2.79145e-06	2.54356e-05	CCNH	902
ENSG00000167799	83.226	1.07177	0.228762	4.68509	2.79841e-06	2.54839e-05	NUDT8	254552
ENSG00000116001	1451.37	0.442199	0.0943957	4.68453	2.80604e-06	2.55384e-05	TIA1	7072
ENSG00000110048	1789.85	-0.430546	0.0919287	-4.68347	2.82054e-06	2.56483e-05	OSBP	5007
ENSG00000240342	3237.41	0.465349	0.0993613	4.68341	2.82143e-06	2.56483e-05	NA	NA
ENSG00000163703	117.02	-0.996144	0.21273	-4.68267	2.83163e-06	2.5726e-05	CRELD1	78987
ENSG00000115504	1160.64	-0.449661	0.0960377	-4.68213	2.83905e-06	2.57782e-05	EHBP1	23301
ENSG00000170291	955.263	0.440611	0.0941357	4.68059	2.86054e-06	2.5958e-05	ELP5	23587
ENSG00000251144	200.992	-0.869385	0.18587	-4.67739	2.90552e-06	2.63507e-05	NA	NA
ENSG00000125630	831.393	0.574448	0.12282	4.67716	2.90879e-06	2.6365e-05	POLR1B	84172
ENSG00000101347	897.173	-0.562684	0.120313	-4.67684	2.91336e-06	2.63909e-05	SAMHD1	25939
ENSG00000182325	130.044	-0.832698	0.178056	-4.67661	2.91652e-06	2.64041e-05	FBXL6	26233
ENSG00000125779	768.018	0.484852	0.103683	4.6763	2.92092e-06	2.64284e-05	PANK2	80025
ENSG00000181396	585.752	-0.518401	0.110941	-4.67276	2.97184e-06	2.68734e-05	OGFOD3	79701
ENSG00000104081	203.698	-1.02894	0.220257	-4.67155	2.98942e-06	2.70052e-05	BMF	90427
ENSG00000187778	977.073	0.490868	0.105077	4.67151	2.9899e-06	2.70052e-05	MCRS1	10445
ENSG00000138698	1991.29	-0.414039	0.0886475	-4.67062	3.0029e-06	2.71067e-05	RAP1GDS1	5910
ENSG00000065427	3214.01	0.478942	0.102568	4.6695	3.01937e-06	2.72395e-05	KARS	3735
ENSG00000068489	1904.83	0.536035	0.114811	4.66884	3.02899e-06	2.72945e-05	PRR11	55771
ENSG00000189223	437.033	-1.56764	0.335765	-4.66886	3.02879e-06	2.72945e-05	PAX8-AS1	654433
ENSG00000162441	675.09	0.573741	0.122918	4.66766	3.04651e-06	2.74363e-05	LZIC	84328
ENSG00000157450	557.775	-0.557805	0.119565	-4.6653	3.0816e-06	2.77362e-05	RNF111	54778
ENSG00000143570	3589.28	0.352193	0.075522	4.66345	3.10952e-06	2.79712e-05	SLC39A1	27173
ENSG00000104886	1017.4	0.464911	0.0997418	4.66114	3.14457e-06	2.82587e-05	PLEKHJ1	55111
ENSG00000172943	229.152	-0.692869	0.148649	-4.66111	3.14513e-06	2.82587e-05	PHF8	23133
ENSG00000132274	38.0457	-1.45877	0.313125	-4.65873	3.18162e-06	2.85699e-05	TRIM22	10346
ENSG00000115486	1217.59	-0.425675	0.091374	-4.6586	3.18368e-06	2.85718e-05	GGCX	2677
ENSG00000115841	159.55	0.907275	0.194845	4.6564	3.21788e-06	2.88463e-05	RMDN2	151393
ENSG00000146842	727.164	0.616543	0.132408	4.65639	3.21799e-06	2.88463e-05	TMEM209	84928
ENSG00000143643	506.476	0.624134	0.134089	4.65463	3.24566e-06	2.90774e-05	TTC13	79573
ENSG00000187522	1125.6	0.542238	0.116544	4.65262	3.27736e-06	2.93445e-05	HSPA14	51182
ENSG00000171680	365.899	-0.567683	0.122037	-4.65172	3.29173e-06	2.9456e-05	PLEKHG5	57449
ENSG00000003756	533.978	-0.536769	0.115412	-4.65089	3.30501e-06	2.95577e-05	RBM5	10181
ENSG00000089157	29576.2	0.416925	0.089653	4.65043	3.3125e-06	2.96076e-05	RPLP0	6175
ENSG00000143164	2293.33	0.411577	0.0885359	4.6487	3.34035e-06	2.98221e-05	DCAF6	55827
ENSG00000232559	92.1586	-0.974345	0.209593	-4.64875	3.33955e-06	2.98221e-05	NA	NA
ENSG00000141837	432.038	-0.70987	0.152732	-4.64782	3.35454e-06	2.99314e-05	CACNA1A	773
ENSG00000140988	14854.5	0.446289	0.0960258	4.6476	3.35823e-06	2.99471e-05	RPS2	6187
ENSG00000130348	458.403	0.625231	0.134546	4.64696	3.36857e-06	3.0022e-05	QRSL1	55278
ENSG00000144959	1197.65	-0.796105	0.171363	-4.64572	3.38884e-06	3.01853e-05	NCEH1	57552
ENSG00000146223	2989.11	0.480141	0.103373	4.64475	3.40488e-06	3.03107e-05	RPL7L1	285855
ENSG00000148334	1106.57	0.453249	0.0976018	4.64386	3.41956e-06	3.04239e-05	PTGES2	80142
ENSG00000145734	516.915	-0.59403	0.127944	-4.6429	3.43558e-06	3.05315e-05	BDP1	55814
ENSG00000152894	2321.03	0.487711	0.105045	4.6429	3.43561e-06	3.05315e-05	PTPRK	5796
ENSG00000109536	547.666	0.578188	0.124561	4.64179	3.45401e-06	3.06774e-05	FRG1	2483
ENSG00000049130	1606.31	0.543985	0.11723	4.64032	3.47872e-06	3.08791e-05	KITLG	4254
ENSG00000188760	71.4842	1.12217	0.241932	4.63838	3.51145e-06	3.11518e-05	TMEM198	130612
ENSG00000116922	627.481	0.564798	0.121772	4.63816	3.51521e-06	3.11673e-05	C1orf109	54955
ENSG00000155545	530.731	-0.494369	0.106611	-4.63713	3.53286e-06	3.13058e-05	MIER3	166968
ENSG00000185100	96.9711	-0.972082	0.209666	-4.63634	3.54631e-06	3.1407e-05	ADSSL1	122622
ENSG00000144395	81.0623	0.995309	0.214698	4.63585	3.55476e-06	3.14638e-05	CCDC150	284992
ENSG00000117461	690.008	-0.620677	0.133941	-4.63395	3.5876e-06	3.17363e-05	PIK3R3	8503
ENSG00000204351	727.607	-0.483309	0.104327	-4.63261	3.61079e-06	3.19232e-05	SKIV2L	6499
ENSG00000243199	529.335	0.54085	0.116763	4.63202	3.62115e-06	3.19965e-05	NA	NA
ENSG00000281649	813.823	-0.491572	0.10613	-4.63179	3.62519e-06	3.20139e-05	EBLN3	100506710
ENSG00000085117	1219.78	-0.516074	0.111429	-4.6314	3.63208e-06	3.20417e-05	CD82	3732
ENSG00000107201	727.122	-0.691462	0.149299	-4.63137	3.63249e-06	3.20417e-05	DDX58	23586
ENSG00000136689	221.431	-0.774484	0.167232	-4.6312	3.63561e-06	3.2051e-05	IL1RN	3557
ENSG00000166946	511.394	0.553179	0.119459	4.63071	3.64407e-06	3.21073e-05	CCNDBP1	23582
ENSG00000213390	288.921	0.677991	0.146459	4.62923	3.6703e-06	3.232e-05	ARHGAP19	84986
ENSG00000109881	383.19	0.601454	0.129961	4.62797	3.69259e-06	3.24977e-05	CCDC34	91057
ENSG00000120992	3299.28	0.511602	0.110552	4.62772	3.69712e-06	3.25006e-05	LYPLA1	10434
ENSG00000168646	218.743	-0.941772	0.203505	-4.62776	3.69647e-06	3.25006e-05	AXIN2	8313
ENSG00000147677	10987.1	0.39094	0.0845181	4.62551	3.73671e-06	3.283e-05	EIF3H	8667
ENSG00000164366	651.063	0.499285	0.107966	4.62448	3.75541e-06	3.29755e-05	CCDC127	133957
ENSG00000134815	476.165	0.538821	0.116519	4.62433	3.75818e-06	3.29811e-05	DHX34	9704
ENSG00000278763	43.7884	1.29845	0.280875	4.62285	3.78503e-06	3.31979e-05	NA	NA
ENSG00000198964	804.877	0.489928	0.106019	4.62114	3.81644e-06	3.34544e-05	SGMS1	259230
ENSG00000134146	151.877	0.956975	0.207096	4.62092	3.82039e-06	3.34701e-05	DPH6	89978
ENSG00000128602	328.859	-0.718403	0.155553	-4.61839	3.86725e-06	3.38614e-05	SMO	6608
ENSG00000068903	1532	0.434549	0.0942892	4.60868	4.05229e-06	3.54616e-05	SIRT2	22933
ENSG00000108518	19933.1	0.32346	0.0702095	4.60707	4.08374e-06	3.57165e-05	PFN1	5216
ENSG00000140044	274.836	-0.698137	0.151551	-4.6066	4.09298e-06	3.57771e-05	JDP2	122953
ENSG00000082126	141.624	-1.04187	0.226178	-4.60641	4.09673e-06	3.57897e-05	MPP4	58538
ENSG00000033030	195.209	-0.738467	0.160325	-4.60607	4.10357e-06	3.58292e-05	ZCCHC8	55596
ENSG00000162980	1079.1	0.52657	0.114324	4.60595	4.10591e-06	3.58294e-05	ARL5A	26225
ENSG00000151612	478.075	-0.512337	0.111359	-4.60077	4.20927e-06	3.67106e-05	ZNF827	152485
ENSG00000005700	1286.04	-0.435399	0.0946628	-4.59948	4.23556e-06	3.69191e-05	IBTK	25998
ENSG00000145741	10651.9	0.482062	0.10482	4.59894	4.24642e-06	3.69929e-05	BTF3	689
ENSG00000090020	1808.19	0.41484	0.0902568	4.59622	4.30227e-06	3.74583e-05	SLC9A1	6548
ENSG00000101096	122.562	-0.884358	0.192481	-4.59453	4.33735e-06	3.77425e-05	NFATC2	4773
ENSG00000138162	690.792	0.57651	0.125564	4.59135	4.40392e-06	3.83003e-05	TACC2	10579
ENSG00000205659	175.263	-0.743197	0.161919	-4.58994	4.43379e-06	3.85383e-05	LIN52	91750
ENSG00000121766	784.083	-0.491002	0.106996	-4.58898	4.45421e-06	3.8694e-05	ZCCHC17	51538
ENSG00000116717	700.393	-0.498976	0.108827	-4.58502	4.53935e-06	3.94115e-05	GADD45A	1647
ENSG00000111331	540.98	-0.769599	0.167864	-4.58467	4.54704e-06	3.94562e-05	OAS3	4940
ENSG00000115459	200.322	0.727499	0.158718	4.58359	4.57069e-06	3.96246e-05	ELMOD3	84173
ENSG00000172992	339.382	0.649416	0.141684	4.58355	4.57157e-06	3.96246e-05	DCAKD	79877
ENSG00000138326	15198.7	0.436878	0.0953912	4.57986	4.65288e-06	4.03067e-05	RPS24	6229
ENSG00000196504	2997.69	0.374133	0.0816961	4.57957	4.65927e-06	4.03395e-05	PRPF40A	55660
ENSG00000155329	372.953	0.573005	0.125191	4.57705	4.71581e-06	4.08061e-05	ZCCHC10	54819
ENSG00000142089	9688.33	0.489985	0.10706	4.57671	4.72337e-06	4.08487e-05	IFITM3	10410
ENSG00000235385	75.2666	1.36998	0.299384	4.57601	4.7392e-06	4.09627e-05	NA	NA
ENSG00000184640	5419.17	-0.358484	0.0783713	-4.57417	4.78117e-06	4.13023e-05	2009-09-01	10801
ENSG00000198805	1194.32	0.5029	0.109953	4.57376	4.79038e-06	4.13588e-05	PNP	4860
ENSG00000105486	693.736	-0.554227	0.121227	-4.5718	4.83543e-06	4.17245e-05	LIG1	3978
ENSG00000221829	680.7	0.493402	0.10796	4.57022	4.87206e-06	4.20171e-05	FANCG	2189
ENSG00000179820	2661.46	0.411578	0.0900738	4.56934	4.89267e-06	4.21713e-05	MYADM	91663
ENSG00000156858	327.82	0.658437	0.144197	4.56624	4.96545e-06	4.27748e-05	PRR14	78994
ENSG00000146112	1893.53	0.406605	0.089086	4.56419	5.01438e-06	4.31723e-05	PPP1R18	170954
ENSG00000196611	152.273	-1.52621	0.334438	-4.56351	5.03043e-06	4.32864e-05	MMP1	4312
ENSG00000042286	289.139	0.641451	0.14058	4.5629	5.04511e-06	4.33885e-05	AIFM2	84883
ENSG00000163659	4752.43	0.382881	0.0839255	4.56216	5.0631e-06	4.3519e-05	TIPARP	25976
ENSG00000257923	1247.32	-0.434588	0.0952754	-4.56138	5.08179e-06	4.36554e-05	CUX1	1523
ENSG00000007944	130.12	1.13799	0.249498	4.56111	5.08842e-06	4.36734e-05	MYLIP	29116
ENSG00000090615	650.001	-0.581187	0.127433	-4.56071	5.09809e-06	4.36734e-05	GOLGA3	2802
ENSG00000104361	1302.82	-0.538597	0.118095	-4.56072	5.09775e-06	4.36734e-05	NIPAL2	79815
ENSG00000141429	3756.06	0.39612	0.0868571	4.5606	5.10083e-06	4.36734e-05	GALNT1	2589
ENSG00000161970	1056.31	0.578873	0.126929	4.56062	5.10023e-06	4.36734e-05	RPL26	6154
ENSG00000164237	2404.62	0.578007	0.126733	4.56083	5.09528e-06	4.36734e-05	CMBL	134147
ENSG00000133872	4755.72	-0.396722	0.0870077	-4.55962	5.12458e-06	4.38525e-05	SARAF	51669
ENSG00000134375	2968.9	0.591814	0.12983	4.55839	5.15475e-06	4.40863e-05	TIMM17A	10440
ENSG00000164741	2623.81	0.435887	0.0956442	4.55738	5.17953e-06	4.42737e-05	DLC1	10395
ENSG00000100284	453.589	-0.591783	0.129891	-4.55599	5.21405e-06	4.45441e-05	TOM1	10043
ENSG00000101574	320.627	-0.616659	0.135388	-4.55475	5.24475e-06	4.47817e-05	METTL4	64863
ENSG00000131469	4648.63	0.49696	0.109153	4.55286	5.29222e-06	4.5162e-05	RPL27	6155
ENSG00000101057	3802.6	0.46199	0.101481	4.55248	5.30169e-06	4.52179e-05	MYBL2	4605
ENSG00000111665	805.53	0.504606	0.110846	4.55233	5.30557e-06	4.5226e-05	CDCA3	83461
ENSG00000075131	284.044	0.792024	0.174013	4.55151	5.32619e-06	4.53768e-05	TIPIN	54962
ENSG00000135124	244.317	-0.65139	0.143164	-4.54995	5.36578e-06	4.56889e-05	P2RX4	5025
ENSG00000054148	1094.56	0.419597	0.0922537	4.54829	5.40828e-06	4.60254e-05	PHPT1	29085
ENSG00000120802	3055.96	0.436211	0.0959103	4.54812	5.41282e-06	4.60388e-05	TMPO	7112
ENSG00000268516	71.3313	1.00423	0.22085	4.54711	5.43887e-06	4.62349e-05	NA	NA
ENSG00000105223	1765.11	-0.635648	0.139796	-4.54698	5.44222e-06	4.6238e-05	PLD3	23646
ENSG00000197763	190.717	-0.776196	0.170937	-4.54083	5.60322e-06	4.75797e-05	TXNRD3	114112
ENSG00000203667	1579.24	-0.505933	0.111427	-4.54051	5.61188e-06	4.76271e-05	COX20	116228
ENSG00000257219	189.498	-1.05046	0.23139	-4.53979	5.63095e-06	4.77627e-05	NA	NA
ENSG00000003402	776.252	-0.475331	0.104732	-4.53854	5.66453e-06	4.80212e-05	CFLAR	8837
ENSG00000183255	7387.79	0.396811	0.0874481	4.53768	5.68777e-06	4.81918e-05	PTTG1IP	754
ENSG00000077254	2604.72	-0.400031	0.088161	-4.53751	5.69222e-06	4.82031e-05	USP33	23032
ENSG00000197860	299.418	-0.693662	0.152952	-4.53516	5.75602e-06	4.87166e-05	SGTB	54557
ENSG00000239305	516.78	0.51231	0.112967	4.53504	5.75924e-06	4.87172e-05	RNF103	7844
ENSG00000176410	157.327	-0.789961	0.174248	-4.53355	5.80003e-06	4.90087e-05	DNAJC30	84277
ENSG00000213160	92.6611	0.983727	0.216987	4.53357	5.79946e-06	4.90087e-05	KLHL23	151230
ENSG00000051341	423.747	0.657311	0.145067	4.53108	5.86833e-06	4.95585e-05	POLQ	10721
ENSG00000136068	3760.75	-0.407628	0.0899649	-4.53096	5.87152e-06	4.95585e-05	FLNB	2317
ENSG00000164400	32.3317	-1.45311	0.320798	-4.52968	5.90742e-06	4.98344e-05	CSF2	1437
ENSG00000177084	1091.07	0.470628	0.103917	4.5289	5.92912e-06	4.99902e-05	POLE	5426
ENSG00000103381	1113.08	0.633266	0.139862	4.5278	5.96016e-06	5.02245e-05	CPPED1	55313
ENSG00000233532	240.15	0.659069	0.145573	4.5274	5.97149e-06	5.02925e-05	NA	NA
ENSG00000137310	1819.5	0.445447	0.098463	4.524	6.06822e-06	5.10794e-05	TCF19	6941
ENSG00000154646	30.8261	1.3808	0.305317	4.5225	6.11138e-06	5.14147e-05	TMPRSS15	5651
ENSG00000165895	371.129	0.551482	0.121965	4.52164	6.13614e-06	5.15949e-05	ARHGAP42	143872
ENSG00000253304	735.562	0.535631	0.118471	4.52118	6.14948e-06	5.1679e-05	TMEM200B	399474
ENSG00000197912	398.562	-0.575808	0.127398	-4.51975	6.19116e-06	5.2001e-05	SPG7	6687
ENSG00000147649	9594.7	0.420404	0.0930276	4.51913	6.20937e-06	5.21257e-05	MTDH	92140
ENSG00000164022	1135.18	0.466775	0.103333	4.5172	6.26629e-06	5.2575e-05	AIMP1	9255
ENSG00000157500	1393.37	0.47198	0.104513	4.51598	6.30252e-06	5.28502e-05	APPL1	26060
ENSG00000188641	2347.94	0.43528	0.0964498	4.51302	6.39105e-06	5.35636e-05	DPYD	1806
ENSG00000176390	323.85	0.645895	0.143124	4.51283	6.39687e-06	5.35833e-05	CRLF3	51379
ENSG00000109184	532.183	-0.506557	0.112282	-4.51147	6.43788e-06	5.38977e-05	DCUN1D4	23142
ENSG00000086061	5829.44	0.414372	0.0918546	4.51117	6.44696e-06	5.39445e-05	DNAJA1	3301
ENSG00000107902	347.255	-0.758887	0.168416	-4.50604	6.60485e-06	5.52357e-05	LHPP	64077
ENSG00000088325	7105.47	0.359554	0.0798129	4.50496	6.63853e-06	5.54874e-05	TPX2	22974
ENSG00000114354	2567.36	-0.363353	0.0806659	-4.50441	6.65576e-06	5.56013e-05	TFG	10342
ENSG00000167196	485.998	0.515379	0.114433	4.50377	6.67588e-06	5.57393e-05	FBXO22	26263
ENSG00000198034	19879.9	0.389566	0.0865044	4.50342	6.68689e-06	5.58011e-05	RPS4X	6191
ENSG00000136731	3607.87	-0.423801	0.094132	-4.5022	6.72523e-06	5.60908e-05	UGGT1	56886
ENSG00000055044	2570.94	0.619538	0.137626	4.5016	6.74441e-06	5.62204e-05	NOP58	51602
ENSG00000054523	2002.15	-0.390738	0.0868396	-4.49954	6.81004e-06	5.67369e-05	KIF1B	23095
ENSG00000196923	682.118	-0.454007	0.100937	-4.49794	6.86154e-06	5.71351e-05	PDLIM7	9260
ENSG00000137941	502.216	-0.537361	0.119546	-4.49503	6.95606e-06	5.78911e-05	TTLL7	79739
ENSG00000083223	577.545	-0.506598	0.112746	-4.49326	7.01408e-06	5.83425e-05	ZCCHC6	79670
ENSG00000118181	9947.2	0.360194	0.0801783	4.49241	7.04203e-06	5.85435e-05	RPS25	6230
ENSG00000148229	2898.03	0.615762	0.1371	4.49134	7.07763e-06	5.88079e-05	POLE3	54107
ENSG00000154556	302.396	-0.680101	0.151442	-4.49085	7.0941e-06	5.8913e-05	SORBS2	8470
ENSG00000171298	1140.37	-0.683139	0.152136	-4.49031	7.11206e-06	5.90305e-05	GAA	2548
ENSG00000124067	807.537	-0.449521	0.100112	-4.49018	7.1162e-06	5.90332e-05	SLC12A4	6560
ENSG00000275832	934.683	0.573114	0.127701	4.48793	7.19197e-06	5.96297e-05	ARHGAP23	57636
ENSG00000109685	3373.19	0.436769	0.0973376	4.48715	7.21814e-06	5.98146e-05	WHSC1	7468
ENSG00000125730	11125.7	-1.14853	0.25606	-4.48541	7.27752e-06	6.02744e-05	C3	718
ENSG00000162613	1199.52	-0.461832	0.102973	-4.485	7.29153e-06	6.03581e-05	FUBP1	8880
ENSG00000102977	431.358	0.610089	0.136175	4.48019	7.45781e-06	6.16947e-05	ACD	65057
ENSG00000107104	1344.61	-0.554318	0.123729	-4.4801	7.46097e-06	6.16947e-05	KANK1	23189
ENSG00000183098	35.2772	-1.38772	0.309815	-4.47918	7.49296e-06	6.1926e-05	GPC6	10082
ENSG00000238227	1169.7	-0.40509	0.0904639	-4.47792	7.53725e-06	6.22588e-05	C9orf69	90120
ENSG00000253161	341.176	-0.63992	0.142929	-4.47719	7.56309e-06	6.24389e-05	NA	NA
ENSG00000229043	114.044	-0.88191	0.196995	-4.4768	7.57693e-06	6.25197e-05	NA	NA
ENSG00000154493	377.561	-0.783073	0.174933	-4.47641	7.59098e-06	6.25792e-05	C10orf90	118611
ENSG00000227082	48.1884	1.14735	0.256312	4.47637	7.59223e-06	6.25792e-05	NA	NA
ENSG00000119777	2629.87	-0.374132	0.0835955	-4.47551	7.62295e-06	6.2799e-05	TMEM214	54867
ENSG00000126247	9163.36	0.382722	0.0855352	4.47445	7.66099e-06	6.30787e-05	CAPNS1	826
ENSG00000033170	1906.73	-0.497345	0.111159	-4.47417	7.67071e-06	6.31251e-05	FUT8	2530
ENSG00000076604	577.104	0.555613	0.124199	4.47359	7.69185e-06	6.32654e-05	TRAF4	9618
ENSG00000073584	369.167	-0.532881	0.119124	-4.47332	7.7016e-06	6.32784e-05	SMARCE1	6605
ENSG00000117016	347.272	-0.846952	0.189331	-4.4734	7.69866e-06	6.32784e-05	RIMS3	9783
ENSG00000144848	1633.48	0.433996	0.0970303	4.47279	7.72051e-06	6.34001e-05	ATG3	64422
ENSG00000090674	377.383	-0.581486	0.130015	-4.47244	7.73304e-06	6.34692e-05	MCOLN1	57192
ENSG00000085721	863.142	0.514433	0.115034	4.47202	7.74829e-06	6.35337e-05	RRN3	54700
ENSG00000137821	179.723	-0.702123	0.157004	-4.472	7.74911e-06	6.35337e-05	LRRC49	54839
ENSG00000077044	1313.05	-0.569019	0.127304	-4.46978	7.83019e-06	6.41644e-05	DGKD	8527
ENSG00000005469	1042.92	0.424945	0.0950818	4.46926	7.84915e-06	6.42857e-05	CROT	54677
ENSG00000160294	1717.24	-0.387503	0.0867382	-4.46751	7.91366e-06	6.47797e-05	MCM3AP	8888
ENSG00000147854	898.501	-0.629496	0.140984	-4.46502	8.00623e-06	6.55028e-05	UHRF2	115426
ENSG00000114942	6995.76	0.477555	0.106976	4.46413	8.03936e-06	6.57391e-05	EEF1B2	1933
ENSG00000069424	326.457	-0.736101	0.164911	-4.46363	8.05832e-06	6.58593e-05	KCNAB2	8514
ENSG00000132846	104.677	-0.851012	0.19067	-4.46327	8.07171e-06	6.59154e-05	ZBED3	84327
ENSG00000165915	681.176	-0.458571	0.102744	-4.46322	8.07371e-06	6.59154e-05	SLC39A13	91252
ENSG00000134013	17819.1	-0.584048	0.130875	-4.46265	8.09521e-06	6.60052e-05	LOXL2	4017
ENSG00000172366	193.656	0.769978	0.172541	4.46259	8.09752e-06	6.60052e-05	FAM195A	84331
ENSG00000237649	1495.67	0.418858	0.0938571	4.46272	8.09247e-06	6.60052e-05	KIFC1	3833
ENSG00000197852	685.558	-0.624122	0.139866	-4.4623	8.10857e-06	6.60257e-05	FAM212B	55924
ENSG00000236393	59.1101	-1.09162	0.24463	-4.46231	8.10791e-06	6.60257e-05	LOC101927476	101927476
ENSG00000130520	3260.1	0.378728	0.0848776	4.46205	8.11798e-06	6.60405e-05	LSM4	25804
ENSG00000146587	490.843	0.49403	0.110719	4.46202	8.11893e-06	6.60405e-05	RBAK	57786
ENSG00000095261	2008.3	0.4806	0.107716	4.46176	8.12907e-06	6.60882e-05	PSMD5	5711
ENSG00000117650	1274.96	0.46695	0.104709	4.45949	8.21547e-06	6.67556e-05	NEK2	4751
ENSG00000115194	56.6399	-1.12165	0.251626	-4.4576	8.28839e-06	6.73127e-05	SLC30A3	7781
ENSG00000138303	664.671	-0.475431	0.106674	-4.45686	8.31705e-06	6.751e-05	ASCC1	51008
ENSG00000121039	267.886	0.596575	0.133893	4.45561	8.36549e-06	6.78204e-05	RDH10	157506
ENSG00000126822	401.781	-0.607193	0.136277	-4.45559	8.36636e-06	6.78204e-05	PLEKHG3	26030
ENSG00000197724	555.998	-0.614642	0.13795	-4.45553	8.36845e-06	6.78204e-05	PHF2	5253
ENSG00000146233	83.7263	0.993418	0.222993	4.45492	8.39241e-06	6.79789e-05	CYP39A1	51302
ENSG00000185585	312.443	-0.9553	0.214469	-4.45425	8.41869e-06	6.81561e-05	OLFML2A	169611
ENSG00000164077	238.903	0.621575	0.139558	4.45389	8.43293e-06	6.82357e-05	MON1A	84315
ENSG00000143061	298.1	-0.629965	0.141477	-4.45278	8.47672e-06	6.85541e-05	IGSF3	3321
ENSG00000146828	460.419	-0.5535	0.12431	-4.4526	8.48385e-06	6.85759e-05	SLC12A9	56996
ENSG00000117519	5294.95	-0.385378	0.0865592	-4.45219	8.4998e-06	6.8669e-05	CNN3	1266
ENSG00000134884	253.707	-0.661435	0.148597	-4.4512	8.53915e-06	6.89508e-05	ARGLU1	55082
ENSG00000107175	1257.39	0.477043	0.107217	4.44934	8.61353e-06	6.94615e-05	CREB3	10488
ENSG00000125775	23.7571	1.38839	0.312047	4.44928	8.61587e-06	6.94615e-05	SDCBP2	27111
ENSG00000228716	3061.73	0.407175	0.0915108	4.44948	8.60794e-06	6.94615e-05	DHFR	1719
ENSG00000118985	1538.84	0.480509	0.108001	4.44913	8.62176e-06	6.94728e-05	ELL2	22936
ENSG00000137962	6090.56	-0.379895	0.0854044	-4.44819	8.65979e-06	6.97429e-05	ARHGAP29	9411
ENSG00000122008	656.887	-0.508005	0.114247	-4.44654	8.72638e-06	7.02426e-05	POLK	51426
ENSG00000148399	189.519	0.723569	0.16279	4.4448	8.79744e-06	7.07777e-05	DPH7	92715
ENSG00000164342	380.089	0.5644	0.127	4.44408	8.82684e-06	7.09774e-05	TLR3	7098
ENSG00000091409	5228.94	0.508205	0.114359	4.44393	8.83298e-06	7.09898e-05	ITGA6	3655
ENSG00000178719	4768.54	0.353969	0.0796612	4.44343	8.85354e-06	7.11181e-05	GRINA	2907
ENSG00000115241	3348.08	0.337119	0.0758738	4.44315	8.86518e-06	7.11746e-05	PPM1G	5496
ENSG00000169379	554.768	0.508052	0.114379	4.44184	8.91925e-06	7.15715e-05	ARL13B	200894
ENSG00000214706	1191.25	0.564778	0.127161	4.44144	8.93589e-06	7.16679e-05	IFRD2	7866
ENSG00000104976	541.933	0.482487	0.108652	4.44065	8.96868e-06	7.18936e-05	SNAPC2	6618
ENSG00000161981	385.652	0.536763	0.120885	4.44028	8.98422e-06	7.19808e-05	SNRNP25	79622
ENSG00000154511	981.817	-0.481855	0.108543	-4.43931	9.02465e-06	7.22673e-05	FAM69A	388650
ENSG00000182952	1646.41	0.433842	0.0977572	4.43796	9.08162e-06	7.26859e-05	HMGN4	10473
ENSG00000112419	718.527	0.587274	0.132389	4.43598	9.16553e-06	7.33195e-05	PHACTR2	9749
ENSG00000115525	924.754	0.423835	0.095559	4.43532	9.19338e-06	7.35043e-05	ST3GAL5	8869
ENSG00000163964	866.73	0.435098	0.0981243	4.43415	9.2435e-06	7.38668e-05	PIGX	54965
ENSG00000171462	59.5122	1.23411	0.278384	4.43313	9.2874e-06	7.41793e-05	DLK2	65989
ENSG00000126010	85.0995	-1.20244	0.271253	-4.4329	9.29748e-06	7.42215e-05	GRPR	2925
ENSG00000236509	12.7423	-1.50938	0.340518	-4.43261	9.31e-06	7.42831e-05	NA	NA
ENSG00000168118	261.772	-0.614468	0.138637	-4.43221	9.32713e-06	7.43814e-05	RAB4A	5867
ENSG00000237550	4423.76	0.525043	0.118511	4.43034	9.40828e-06	7.49898e-05	NA	NA
ENSG00000171914	1003.23	-0.532217	0.120147	-4.42972	9.43574e-06	7.51699e-05	TLN2	83660
ENSG00000011009	1300.26	0.440396	0.0994214	4.42959	9.44138e-06	7.51761e-05	LYPLA2	11313
ENSG00000127580	91.9234	-0.890552	0.201303	-4.42393	9.69224e-06	7.71339e-05	WDR24	84219
ENSG00000183527	1311.63	0.508413	0.114953	4.4228	9.74317e-06	7.74993e-05	PSMG1	8624
ENSG00000151422	568.902	-0.57469	0.129947	-4.42249	9.75708e-06	7.75701e-05	FER	2241
ENSG00000169926	1461.51	-0.418261	0.0946428	-4.41937	9.89905e-06	7.86583e-05	KLF13	51621
ENSG00000135801	757.708	0.451545	0.102203	4.41812	9.95648e-06	7.9074e-05	TAF5L	27097
ENSG00000259207	66.1157	-1.1138	0.252142	-4.41738	9.99061e-06	7.93043e-05	ITGB3	3690
ENSG00000078018	115.726	-0.977352	0.221309	-4.41622	1.00441e-05	7.96881e-05	MAP2	4133
ENSG00000213096	191.96	0.674049	0.152669	4.41509	1.00968e-05	8.00648e-05	ZNF254	9534
ENSG00000175203	2137.35	-0.387089	0.087682	-4.41469	1.01153e-05	8.01707e-05	DCTN2	10540
ENSG00000112149	268.827	0.631117	0.142997	4.4135	1.01711e-05	8.05712e-05	CD83	9308
ENSG00000100281	634.954	-0.478351	0.108402	-4.41276	1.02063e-05	8.0809e-05	HMGXB4	10042
ENSG00000182612	74.3033	-1.0284	0.233098	-4.41189	1.0247e-05	8.10896e-05	TSPAN10	83882
ENSG00000153253	1229.28	-0.498838	0.113075	-4.41155	1.02636e-05	8.11792e-05	SCN3A	6328
ENSG00000100554	2507.59	0.492167	0.111589	4.41055	1.0311e-05	8.15125e-05	ATP6V1D	51382
ENSG00000100483	151.558	0.76645	0.173806	4.40979	1.03469e-05	8.17545e-05	VCPKMT	79609
ENSG00000130720	1051.1	-0.642785	0.14578	-4.40929	1.03708e-05	8.18613e-05	FIBCD1	84929
ENSG00000136810	6208.06	0.428581	0.0971995	4.40929	1.0371e-05	8.18613e-05	TXN	7295
ENSG00000002330	1203.91	0.560758	0.127227	4.40753	1.04557e-05	8.24879e-05	BAD	572
ENSG00000112118	2464.79	0.476129	0.108104	4.40437	1.06092e-05	8.36563e-05	MCM3	4172
ENSG00000109689	646.688	0.492166	0.111762	4.40368	1.06428e-05	8.38788e-05	STIM2	57620
ENSG00000131697	227.296	-0.703234	0.159748	-4.40216	1.07181e-05	8.44286e-05	NPHP4	261734
ENSG00000158552	317.501	0.627467	0.142545	4.40188	1.07315e-05	8.44912e-05	ZFAND2B	130617
ENSG00000071054	6753.52	0.429152	0.0975053	4.40132	1.07595e-05	8.46686e-05	MAP4K4	9448
ENSG00000154059	1062.69	-0.490727	0.111524	-4.40017	1.08164e-05	8.50731e-05	IMPACT	55364
ENSG00000175264	30.4665	-1.31693	0.299326	-4.39966	1.08419e-05	8.52304e-05	CHST1	8534
ENSG00000128059	945.064	0.521592	0.118559	4.39942	1.0854e-05	8.52822e-05	PPAT	5471
ENSG00000165338	314.913	0.589734	0.134064	4.39891	1.08796e-05	8.54403e-05	HECTD2	143279
ENSG00000093144	1350.24	0.419976	0.0955929	4.39338	1.11602e-05	8.75993e-05	ECHDC1	55862
ENSG00000105402	1405.37	0.403329	0.0918295	4.39215	1.12237e-05	8.80529e-05	NAPA	8775
ENSG00000167996	50870.4	-0.561652	0.127926	-4.39044	1.13121e-05	8.87015e-05	FTH1	2495
ENSG00000163349	2129.72	0.435013	0.0990987	4.3897	1.13509e-05	8.89608e-05	HIPK1	204851
ENSG00000117394	1997.47	0.483443	0.110143	4.38923	1.13755e-05	8.91083e-05	SLC2A1	6513
ENSG00000100124	464.193	0.492074	0.112121	4.38877	1.13995e-05	8.92508e-05	ANKRD54	129138
ENSG00000185414	415.981	-0.603312	0.13752	-4.38709	1.14876e-05	8.98949e-05	MRPL30	51263
ENSG00000230487	177.995	-0.814423	0.185783	-4.38374	1.16659e-05	9.12443e-05	PSMG3-AS1	114796
ENSG00000106603	1284.12	-0.474386	0.108226	-4.38332	1.16887e-05	9.13762e-05	COA1	55744
ENSG00000050426	356.944	-0.541798	0.123636	-4.38221	1.17479e-05	9.1793e-05	LETMD1	25875
ENSG00000149231	293.461	-0.612822	0.139852	-4.38193	1.17634e-05	9.18671e-05	CCDC82	79780
ENSG00000088899	203.178	-0.741317	0.16927	-4.3795	1.18953e-05	9.28038e-05	LZTS3	9762
ENSG00000163132	97.4768	0.876789	0.200203	4.37951	1.18948e-05	9.28038e-05	MSX1	4487
ENSG00000137075	593.72	0.524197	0.119719	4.37855	1.19469e-05	9.31596e-05	RNF38	152006
ENSG00000011304	6617.71	0.374482	0.0855432	4.37769	1.19944e-05	9.34822e-05	PTBP1	5725
ENSG00000107331	757.103	-0.767968	0.175446	-4.37722	1.20201e-05	9.36355e-05	ABCA2	20
ENSG00000126524	2852.09	0.570847	0.130428	4.37672	1.20481e-05	9.38063e-05	SBDS	51119
ENSG00000167378	291.592	-0.724986	0.165764	-4.3736	1.22217e-05	9.51102e-05	IRGQ	126298
ENSG00000172667	699.032	0.598689	0.136997	4.3701	1.24188e-05	9.65538e-05	ZMAT3	64393
ENSG00000196358	93.0182	-0.937321	0.214486	-4.37009	1.24197e-05	9.65538e-05	NTNG2	84628
ENSG00000107562	54.4555	1.1438	0.261803	4.36893	1.24857e-05	9.70182e-05	CXCL12	6387
ENSG00000196660	74.5295	-1.04817	0.239984	-4.36768	1.25574e-05	9.75261e-05	SLC30A10	55532
ENSG00000135272	2264.52	0.426753	0.0977211	4.36705	1.25934e-05	9.77079e-05	MDFIC	29969
ENSG00000169551	307.177	-0.610443	0.139783	-4.36707	1.25927e-05	9.77079e-05	CT55	54967
ENSG00000166226	4344.58	-0.561396	0.128581	-4.3661	1.26482e-05	9.8084e-05	CCT2	10576
ENSG00000140259	683.174	0.460223	0.105425	4.3654	1.26892e-05	9.83521e-05	MFAP1	4236
ENSG00000157502	18.9923	-1.40666	0.32227	-4.36486	1.27206e-05	9.85467e-05	MUM1L1	139221
ENSG00000114315	230.585	0.665983	0.152588	4.36457	1.27373e-05	9.86266e-05	HES1	3280
ENSG00000164587	10246.7	0.409913	0.0939375	4.36368	1.27892e-05	9.8979e-05	RPS14	6208
ENSG00000170515	3225.83	0.527641	0.120974	4.3616	1.29115e-05	9.98755e-05	PA2G4	5036
[truncated: 58,676 more rows]

## Sheet: Hs578T_siBUD31
	baseMean	log2FoldChange	lfcSE	stat	pvalue	padj	symbol	entrez
ENSG00000106245	982.696	-5.24352	0.146892	-35.6964	4.50077e-279	7.6225e-275	BUD31	8896
ENSG00000096433	1804.11	-4.09943	0.121053	-33.8648	2.20023e-251	1.86316e-247	ITPR3	3710
ENSG00000196924	19512	-3.22982	0.101795	-31.7289	6.2153e-221	3.50874e-217	FLNA	2316
ENSG00000177731	1635.9	-3.35695	0.106706	-31.4599	3.07243e-217	1.30087e-213	FLII	2314
ENSG00000204394	1477.94	-3.14908	0.103447	-30.4416	1.54567e-203	5.2355e-200	VARS	7407
ENSG00000196961	2052.21	-2.55882	0.0916733	-27.9124	1.88853e-171	5.33068e-168	AP2A1	160
ENSG00000071894	823.673	-3.23962	0.118402	-27.3612	7.94879e-165	1.92315e-161	CPSF1	29894
ENSG00000164880	1300.83	-2.80137	0.104818	-26.7259	2.35516e-157	4.98588e-154	INTS1	26173
ENSG00000197879	4168.44	-2.51265	0.0947842	-26.5092	7.59241e-155	1.42872e-151	MYO1C	4641
ENSG00000128591	3393.94	-2.44705	0.0948705	-25.7936	1.04575e-146	1.77109e-143	FLNC	2318
ENSG00000131653	948.02	-2.59256	0.102005	-25.4162	1.67173e-142	2.57385e-139	TRAF7	84231
ENSG00000123384	5868.2	-3.15764	0.124349	-25.3934	2.98369e-142	4.21098e-139	LRP1	4035
ENSG00000105063	1813.5	-2.13864	0.0851562	-25.1144	3.46518e-139	4.19188e-136	PPP6R1	22870
ENSG00000196576	1181.42	-3.13831	0.124957	-25.1151	3.39859e-139	4.19188e-136	PLXNB2	23654
ENSG00000164889	1761.75	-2.2544	0.0910972	-24.7472	3.32223e-135	3.75102e-132	SLC4A2	6522
ENSG00000089154	1814.5	-2.12194	0.0865092	-24.5285	7.32898e-133	7.75772e-130	GCN1	10985
ENSG00000137076	7735.36	-2.035	0.0841643	-24.1789	3.71209e-129	3.69811e-126	TLN1	7094
ENSG00000084774	1383.85	-2.24343	0.0936773	-23.9485	9.57818e-127	9.012e-124	CAD	790
ENSG00000132361	716.791	-2.87478	0.120246	-23.9074	2.56399e-126	2.28546e-123	CLUH	23277
ENSG00000142798	4165.94	-2.77214	0.117093	-23.6748	6.56298e-124	5.55753e-121	HSPG2	3339
ENSG00000165458	1546.81	-2.2286	0.0947226	-23.5276	2.12724e-122	1.71557e-119	INPPL1	3636
ENSG00000100241	861.989	-3.1711	0.135166	-23.4608	1.0264e-121	7.90138e-119	SBF1	6305
ENSG00000198431	14064.5	1.7023	0.0732572	23.2373	1.91422e-119	1.40953e-116	TXNRD1	7296
ENSG00000107331	517.761	-3.77595	0.162972	-23.1693	9.28639e-119	6.5531e-116	ABCA2	20
ENSG00000171608	541.189	-2.81252	0.122796	-22.9041	4.23364e-116	2.86804e-113	PIK3CD	5293
ENSG00000117228	3005.08	2.39574	0.104988	22.8193	2.95212e-115	1.92297e-112	GBP1	2633
ENSG00000103335	1251.17	-2.64215	0.116869	-22.6078	3.63307e-113	2.27888e-110	PIEZO1	9780
ENSG00000100403	1671.13	-2.34821	0.104173	-22.5415	1.62826e-112	9.84862e-110	ZC3H7B	23264
ENSG00000114270	1305.7	-3.12904	0.139191	-22.4803	6.47105e-112	3.7791e-109	COL7A1	1294
ENSG00000177494	325.608	-4.14266	0.184518	-22.4513	1.24365e-111	7.0208e-109	ZBED2	79413
ENSG00000076201	579.096	-2.80678	0.125154	-22.4267	2.16252e-111	1.18143e-108	PTPN23	25930
ENSG00000204843	2795.68	-1.92105	0.0862138	-22.2824	5.47111e-110	2.89559e-107	DCTN1	1639
ENSG00000196235	1392.55	-2.06108	0.0929723	-22.1688	6.87763e-109	3.52968e-106	SUPT5H	6829
ENSG00000203485	825.672	-2.65189	0.121594	-21.8094	1.88848e-105	9.40688e-103	INF2	64423
ENSG00000019144	1096.14	-2.23366	0.102776	-21.7332	9.95724e-105	4.81817e-102	PHLDB1	23187
ENSG00000166741	3577.22	2.51006	0.11585	21.6664	4.25528e-104	2.00187e-101	NNMT	4837
ENSG00000178209	10050.6	-2.45326	0.113272	-21.6583	5.08105e-104	2.32575e-101	PLEC	5339
ENSG00000110046	453.5	-2.95806	0.137175	-21.5641	3.90562e-103	1.74067e-100	ATG2A	23130
ENSG00000197102	9743.44	-2.1247	0.102067	-20.8168	3.04872e-96	1.32393e-93	DYNC1H1	1778
ENSG00000088247	3263.49	-1.70881	0.0824599	-20.7229	2.15466e-95	9.12285e-93	KHSRP	8570
ENSG00000139641	3244.51	-1.75778	0.0850233	-20.6741	5.9244e-95	2.44721e-92	ESYT1	23344
ENSG00000183751	334.661	-3.21721	0.155723	-20.6598	7.97029e-95	3.21392e-92	TBL3	10607
ENSG00000180900	902.649	-2.38823	0.115948	-20.5974	2.89815e-94	1.14147e-91	SCRIB	23513
ENSG00000032444	1074.86	-2.02483	0.099477	-20.3548	4.21088e-92	1.6208e-89	PNPLA6	10908
ENSG00000172046	599.063	-2.41503	0.11899	-20.2961	1.39304e-91	5.24277e-89	USP19	10869
ENSG00000161638	12442.7	-1.63959	0.0811004	-20.2169	6.95748e-91	2.56156e-88	ITGA5	3678
ENSG00000141959	1493.72	-2.34792	0.116441	-20.164	2.02749e-90	7.30587e-88	PFKL	5211
ENSG00000175467	647.353	-2.28718	0.114043	-20.0554	1.80957e-89	6.38478e-87	SART1	9092
ENSG00000076924	468.665	-2.51092	0.125282	-20.0421	2.36587e-89	8.17721e-87	XAB2	56949
ENSG00000072786	744.291	-2.08902	0.104559	-19.9794	8.32373e-89	2.81941e-86	STK10	6793
ENSG00000005884	4826.37	-2.2691	0.113746	-19.9488	1.53472e-88	5.09646e-86	ITGA3	3675
ENSG00000129250	2535.73	-1.69339	0.0855793	-19.7874	3.82267e-87	1.24501e-84	KIF1C	10749
ENSG00000006282	1032.03	-2.10454	0.106521	-19.757	6.98798e-87	2.23299e-84	SPATA20	64847
ENSG00000141503	874.617	-2.18425	0.110668	-19.7371	1.03624e-86	3.24994e-84	MINK1	50488
ENSG00000128731	2029.86	-2.00838	0.101898	-19.7097	1.78109e-86	5.48445e-84	HERC2	8924
ENSG00000110422	1335.77	1.81998	0.0936619	19.4314	4.19099e-84	1.26748e-81	HIPK3	10114
ENSG00000114554	1507.34	-2.30873	0.119894	-19.2564	1.24863e-82	3.70997e-80	PLXNA1	5361
ENSG00000105401	2082.12	-2.0944	0.108957	-19.2223	2.40973e-82	7.0364e-80	CDC37	11140
ENSG00000116337	1004.1	-1.91342	0.100061	-19.1225	1.6392e-81	4.70534e-79	AMPD2	271
ENSG00000014216	2610.21	-1.6566	0.0871172	-19.0157	1.26356e-80	3.56661e-78	CAPN1	823
ENSG00000197136	796.266	-1.96361	0.103729	-18.9302	6.4284e-80	1.78478e-77	PCNX3	399909
ENSG00000100258	728.723	-2.3515	0.125851	-18.6847	6.58994e-78	1.80012e-75	LMF2	91289
ENSG00000076382	803.811	-2.14073	0.114703	-18.6633	9.85058e-78	2.64809e-75	SPAG5	10615
ENSG00000149260	549.75	-2.21116	0.119147	-18.5583	6.98437e-77	1.84824e-74	CAPN5	726
ENSG00000167548	632.276	-2.32113	0.125128	-18.5501	8.13827e-77	2.12046e-74	KMT2D	8085
ENSG00000179218	20437	-1.38394	0.0748298	-18.4945	2.28624e-76	5.86663e-74	CALR	811
ENSG00000166012	2984.53	1.60848	0.0873065	18.4234	8.53431e-76	2.15727e-73	TAF1D	79101
ENSG00000172053	2366.02	-1.56624	0.085144	-18.3952	1.43623e-75	3.57705e-73	QARS	5859
ENSG00000161013	1978.58	-1.96975	0.107347	-18.3493	3.34196e-75	8.20281e-73	MGAT4B	11282
ENSG00000135218	442.295	-2.65533	0.144774	-18.3412	3.88188e-75	9.39194e-73	CD36	948
ENSG00000138316	620.026	-2.34838	0.12897	-18.2088	4.39864e-74	1.04923e-71	ADAMTS14	140766
ENSG00000137504	1034.51	2.15902	0.118678	18.1923	5.9448e-74	1.39835e-71	CREBZF	58487
ENSG00000185483	886.749	-2.48473	0.136934	-18.1454	1.39604e-73	3.23881e-71	ROR1	4919
ENSG00000089159	1979.39	-1.84525	0.101876	-18.1127	2.52947e-73	5.78906e-71	PXN	5829
ENSG00000172037	1685.25	-2.19215	0.121085	-18.1043	2.94584e-73	6.6521e-71	LAMB2	3913
ENSG00000006712	738.834	-2.08516	0.115998	-17.9758	3.01423e-72	6.71696e-70	PAF1	54623
ENSG00000081059	1232.96	-1.87322	0.10427	-17.9651	3.6561e-72	8.04153e-70	TCF7	6932
ENSG00000144028	4985.28	-1.34912	0.075253	-17.9278	7.15222e-72	1.55295e-69	SNRNP200	23020
ENSG00000184216	4031.83	-1.47639	0.0838447	-17.6086	2.11619e-69	4.53668e-67	IRAK1	3654
ENSG00000196700	437.185	-2.27375	0.129517	-17.5557	5.38386e-69	1.13976e-66	ZNF512B	57473
ENSG00000128510	533.969	-2.37948	0.136109	-17.4821	1.96032e-68	4.09875e-66	CPA4	51200
ENSG00000184634	292.837	-2.94793	0.169125	-17.4305	4.8399e-68	9.99616e-66	MED12	9968
ENSG00000132024	378.283	-2.403	0.138161	-17.3927	9.36736e-68	1.91139e-65	CC2D1A	54862
ENSG00000124181	1035.43	-2.14792	0.124189	-17.2956	5.08107e-67	1.02444e-64	PLCG1	5335
ENSG00000072778	2842.85	-1.52011	0.0881289	-17.2487	1.14452e-66	2.28043e-64	ACADVL	37
ENSG00000100345	19414.2	-1.48376	0.0860686	-17.2392	1.34783e-66	2.65429e-64	MYH9	4627
ENSG00000075213	1345.36	-1.53527	0.0891088	-17.2292	1.60345e-66	3.12138e-64	SEMA3A	10371
ENSG00000062822	309.124	-2.60241	0.15128	-17.2026	2.53977e-66	4.88791e-64	POLD1	5424
ENSG00000184845	218.332	-3.13044	0.182165	-17.1846	3.46488e-66	6.59339e-64	DRD1	1812
ENSG00000159842	3063.55	-1.41393	0.0828537	-17.0654	2.68628e-65	5.05498e-63	ABR	29
ENSG00000167792	1147.52	-1.63975	0.0967046	-16.9563	1.7286e-64	3.21709e-62	NDUFV1	4723
ENSG00000124228	521.603	-2.33746	0.13826	-16.9063	4.04478e-64	7.44592e-62	DDX27	55661
ENSG00000163110	3829.34	1.48343	0.087767	16.9019	4.35947e-64	7.93893e-62	PDLIM5	10611
ENSG00000132382	719.844	-2.0288	0.120101	-16.8925	5.10776e-64	9.20266e-62	MYBBP1A	10514
ENSG00000167107	474.048	-2.26095	0.134022	-16.87	7.48338e-64	1.33409e-61	ACSF2	80221
ENSG00000143815	2335.51	1.55814	0.0928311	16.7847	3.15871e-63	5.57249e-61	LBR	3930
ENSG00000178035	2910.8	-1.43396	0.0855712	-16.7575	4.98852e-63	8.70986e-61	IMPDH2	3615
ENSG00000168615	10639.6	1.36947	0.0817544	16.751	5.56531e-63	9.61777e-61	ADAM9	8754
ENSG00000013364	2653.29	-1.51687	0.0906183	-16.7391	6.79725e-63	1.16281e-60	MVP	9961
ENSG00000108312	903.988	-1.74554	0.104377	-16.7235	8.8396e-63	1.49708e-60	UBTF	7343
ENSG00000112655	2101.51	-1.82595	0.109444	-16.6838	1.71964e-62	2.88355e-60	PTK7	5754
ENSG00000168067	295.814	-2.64267	0.158437	-16.6796	1.84497e-62	3.06338e-60	MAP4K2	5871
ENSG00000109814	5792.08	1.2807	0.0769728	16.6384	3.67533e-62	6.04324e-60	UGDH	7358
ENSG00000092010	2218.78	-1.5401	0.0928867	-16.5804	9.66078e-62	1.57322e-59	PSME1	5720
ENSG00000228536	238.686	-2.81294	0.170078	-16.5392	1.9168e-61	3.09171e-59	NA	NA
ENSG00000099821	350.341	-2.31637	0.140453	-16.4922	4.1769e-61	6.67358e-59	POLRMT	5442
ENSG00000079432	1034.59	-2.26264	0.137287	-16.481	5.02156e-61	7.94814e-59	CIC	23152
ENSG00000081087	2534.16	1.54872	0.0940197	16.4723	5.8046e-61	9.10248e-59	OSTM1	28962
ENSG00000033050	1650.79	-1.58524	0.0963489	-16.4531	7.9658e-61	1.23769e-58	ABCF2	10061
ENSG00000204371	541.343	-2.09531	0.127642	-16.4155	1.48216e-60	2.28199e-58	EHMT2	10919
ENSG00000145391	3981	1.34795	0.0821305	16.4123	1.56131e-60	2.38219e-58	SETD7	80854
ENSG00000010292	3266.74	-1.48975	0.0910141	-16.3684	3.2165e-60	4.86381e-58	NCAPD2	9918
ENSG00000125503	597.665	-1.91613	0.117709	-16.2785	1.40208e-59	2.10138e-57	PPP1R12C	54776
ENSG00000261236	1303.74	-1.88367	0.115784	-16.2688	1.64222e-59	2.4397e-57	BOP1	23246
ENSG00000023445	1165.81	1.79026	0.110155	16.2522	2.15634e-59	3.17563e-57	BIRC3	330
ENSG00000173442	731.923	-2.10343	0.129447	-16.2493	2.25809e-59	3.29681e-57	EHBP1L1	254102
ENSG00000105810	5518.23	1.39672	0.0860693	16.2279	3.20273e-59	4.63601e-57	CDK6	1021
ENSG00000123143	1148.7	-1.60974	0.0992425	-16.2203	3.62583e-59	5.20398e-57	PKN1	5585
ENSG00000148180	2240.82	-1.52608	0.094364	-16.1722	7.91817e-59	1.12691e-56	GSN	2934
ENSG00000125734	1072.64	-1.64478	0.102008	-16.124	1.73e-58	2.44161e-56	GPR108	56927
ENSG00000095319	1733.66	-1.49154	0.0926046	-16.1065	2.29665e-58	3.21455e-56	NUP188	23511
ENSG00000198198	395.508	-2.55462	0.159119	-16.0547	5.29713e-58	7.35346e-56	SZT2	23334
ENSG00000204463	2436.63	-1.34877	0.0842713	-16.0051	1.17798e-57	1.62198e-55	BAG6	7917
ENSG00000142733	403.814	-2.24474	0.14028	-16.0019	1.24007e-57	1.6937e-55	MAP3K6	9064
ENSG00000105397	821.641	-1.8108	0.11322	-15.9936	1.41638e-57	1.9038e-55	TYK2	7297
ENSG00000149499	331.862	-2.40427	0.150323	-15.994	1.40707e-57	1.9038e-55	EML3	256364
ENSG00000088280	474.839	-2.21538	0.138644	-15.979	1.79066e-57	2.38792e-55	ASAP3	55616
ENSG00000179115	1145.62	-1.683	0.105449	-15.9604	2.41318e-57	3.19293e-55	FARSA	2193
ENSG00000132153	800.148	-1.59483	0.099972	-15.9527	2.72626e-57	3.57923e-55	DHX30	22907
ENSG00000171724	820.332	-2.08461	0.130886	-15.927	4.11793e-57	5.36472e-55	VAT1L	57687
ENSG00000104946	637.475	-2.16885	0.136461	-15.8935	7.02867e-57	9.08684e-55	TBC1D17	79735
ENSG00000103549	1017.28	-1.59795	0.100586	-15.8865	7.86397e-57	1.00897e-54	RNF40	9810
ENSG00000140983	388.598	-2.18206	0.13754	-15.8649	1.10953e-56	1.41286e-54	RHOT2	89941
ENSG00000058668	6440.35	-1.40789	0.0887535	-15.863	1.14388e-56	1.44572e-54	ATP2B4	493
ENSG00000266074	384.865	-2.36978	0.149699	-15.8303	1.92348e-56	2.41304e-54	BAHCC1	57597
ENSG00000242125	1057.04	1.5101	0.0956117	15.7941	3.41544e-56	4.25322e-54	SNHG3	8420
ENSG00000130589	621.108	-2.34641	0.148654	-15.7843	3.98858e-56	4.9307e-54	HELZ2	85441
ENSG00000214063	1748.15	-1.55837	0.0989142	-15.7548	6.36564e-56	7.81221e-54	TSPAN4	7106
ENSG00000164220	208.029	2.98451	0.190485	15.668	2.50454e-55	3.05157e-53	F2RL2	2151
ENSG00000160695	585.279	-1.90951	0.122193	-15.627	4.76872e-55	5.76879e-53	VPS11	55823
ENSG00000228409	147.143	3.45287	0.221003	15.6237	5.02361e-55	6.03403e-53	NA	NA
ENSG00000272333	336.561	-2.40673	0.154077	-15.6203	5.29495e-55	6.31516e-53	KMT2B	9757
ENSG00000140319	2000.79	-1.36192	0.0872238	-15.614	5.84281e-55	6.91985e-53	SRP14	6727
ENSG00000140859	1206.86	-1.57872	0.10115	-15.6078	6.44686e-55	7.58222e-53	KIFC3	3801
ENSG00000052841	1549.3	1.48337	0.0950459	15.6069	6.53153e-55	7.62882e-53	TTC17	55761
ENSG00000117500	5017.64	1.22786	0.0787675	15.5885	8.72096e-55	1.01163e-52	TMED5	50999
ENSG00000204351	538.035	-1.90542	0.122304	-15.5794	1.00547e-54	1.15842e-52	SKIV2L	6499
ENSG00000117600	328.959	-2.70462	0.173714	-15.5694	1.17464e-54	1.34416e-52	PLPPR4	9890
ENSG00000196498	1874.23	-1.81077	0.116452	-15.5495	1.60297e-54	1.82201e-52	NCOR2	9612
ENSG00000064932	663.94	-2.01715	0.130313	-15.4793	4.78691e-54	5.40474e-52	SBNO2	22904
ENSG00000196535	485.653	-1.87459	0.121453	-15.4347	9.5623e-54	1.0725e-51	MYO18A	399687
ENSG00000071564	1275.21	-1.45018	0.0940736	-15.4154	1.28978e-53	1.43709e-51	TCF3	6929
ENSG00000130726	4611.1	-1.33588	0.0869108	-15.3707	2.57318e-53	2.84833e-51	TRIM28	10155
ENSG00000155363	1045.22	-1.55687	0.101373	-15.3579	3.13773e-53	3.45069e-51	MOV10	4343
ENSG00000108828	2637.8	-1.43968	0.093896	-15.3328	4.61908e-53	5.04702e-51	VAT1	10493
ENSG00000125733	796.529	-1.67593	0.109335	-15.3284	4.94282e-53	5.36613e-51	TRIP10	9322
ENSG00000149782	676.846	-1.99356	0.130263	-15.3041	7.17728e-53	7.74232e-51	PLCB3	5331
ENSG00000131899	606.804	-1.88613	0.123262	-15.3018	7.43785e-53	7.97262e-51	LLGL1	3996
ENSG00000177666	351.006	-2.47797	0.162034	-15.2929	8.52362e-53	9.079e-51	PNPLA2	57104
ENSG00000144579	539.198	-1.92072	0.125727	-15.2769	1.08976e-52	1.15351e-50	CTDSP1	58190
ENSG00000152291	3618.21	-1.24909	0.081812	-15.2678	1.25417e-52	1.31929e-50	TGOLN2	10618
ENSG00000132613	587.518	-1.74076	0.114094	-15.2573	1.47322e-52	1.54015e-50	MTSS1L	92154
ENSG00000125755	955.485	-1.55061	0.101742	-15.2406	1.90074e-52	1.9749e-50	SYMPK	8189
ENSG00000187325	716.896	-1.84643	0.121219	-15.2321	2.16359e-52	2.23431e-50	TAF9B	51616
ENSG00000100106	1582.63	-1.44852	0.0952049	-15.2148	2.82092e-52	2.89546e-50	TRIOBP	11078
ENSG00000173599	475.574	-1.9899	0.130814	-15.2117	2.95845e-52	3.01833e-50	PC	5091
ENSG00000196083	1943.13	1.60527	0.105638	15.1959	3.76577e-52	3.81899e-50	IL1RAP	3556
ENSG00000126107	1154.49	-1.409	0.0927386	-15.1933	3.91964e-52	3.95137e-50	HECTD3	79654
ENSG00000157978	623.312	-1.6462	0.108629	-15.1544	7.08835e-52	7.10345e-50	LDLRAP1	26119
ENSG00000111642	4313.49	-1.18272	0.0782694	-15.1108	1.3738e-51	1.36862e-49	CHD4	1108
ENSG00000122515	674.265	-1.62688	0.108293	-15.023	5.19021e-51	5.14043e-49	ZMIZ2	83637
ENSG00000110697	371.754	-2.44803	0.164823	-14.8525	6.69858e-50	6.59577e-48	PITPNM1	9600
ENSG00000111799	1904.44	-1.52109	0.102466	-14.8448	7.5205e-50	7.36226e-48	COL12A1	1303
ENSG00000151012	3727.24	2.00484	0.135065	14.8435	7.65977e-50	7.45551e-48	SLC7A11	23657
ENSG00000165584	685.651	1.67526	0.112996	14.8258	9.97183e-50	9.65045e-48	SSX3	10214
ENSG00000166508	3511.84	-1.26142	0.0853865	-14.7731	2.18559e-49	2.10313e-47	MCM7	4176
ENSG00000029534	628.119	-2.13135	0.144314	-14.7688	2.32714e-49	2.22669e-47	ANK1	286
ENSG00000137497	2664.62	-1.45984	0.0989723	-14.75	3.07499e-49	2.92573e-47	NUMA1	4926
ENSG00000116584	1011.29	-1.87268	0.127055	-14.7392	3.61063e-49	3.41618e-47	ARHGEF2	9181
ENSG00000082213	1620.51	1.27619	0.0866075	14.7353	3.82359e-49	3.59757e-47	C5orf22	55322
ENSG00000182872	449.889	-1.81081	0.123174	-14.7012	6.32859e-49	5.9216e-47	RBM10	8241
ENSG00000198018	1223.39	1.53753	0.104783	14.6734	9.5392e-49	8.87669e-47	ENTPD7	57089
ENSG00000131584	326.281	-2.12929	0.145185	-14.6661	1.06357e-48	9.84298e-47	ACAP3	116983
ENSG00000171298	941.848	-1.60531	0.109535	-14.6556	1.24054e-48	1.14184e-46	GAA	2548
ENSG00000166888	1840.02	-1.35254	0.0922952	-14.6545	1.26174e-48	1.15507e-46	STAT6	6778
ENSG00000164068	320.926	-2.14818	0.146821	-14.6313	1.77464e-48	1.61587e-46	RNF123	63891
ENSG00000109189	924.217	1.44331	0.0988941	14.5945	3.04407e-48	2.75692e-46	USP46	64854
ENSG00000172732	251.477	-2.38326	0.163528	-14.574	4.11055e-48	3.703e-46	MUS81	80198
ENSG00000254986	808.35	-1.5104	0.103771	-14.5551	5.42372e-48	4.86011e-46	DPP3	10072
ENSG00000038358	399.228	-1.8798	0.129332	-14.5347	7.30597e-48	6.51231e-46	EDC4	23644
ENSG00000145934	922.706	-1.81966	0.12533	-14.519	9.1878e-48	8.14684e-46	TENM2	57451
ENSG00000186635	736.159	-1.56853	0.108067	-14.5144	9.82805e-48	8.66916e-46	ARAP1	116985
ENSG00000133275	942.509	-1.46017	0.100873	-14.4753	1.73554e-47	1.52296e-45	CSNK1G2	1455
ENSG00000188976	1743.22	-1.54244	0.106596	-14.47	1.87428e-47	1.63623e-45	NOC2L	26155
ENSG00000153904	1736.19	1.63957	0.113596	14.4334	3.19e-47	2.77056e-45	DDAH1	23576
ENSG00000205336	360.724	-2.04515	0.141825	-14.4203	3.85933e-47	3.33478e-45	ADGRG1	9289
ENSG00000149091	442.585	-2.08368	0.144563	-14.4137	4.24657e-47	3.65076e-45	DGKZ	8525
ENSG00000119333	982.865	-1.53057	0.106467	-14.376	7.32104e-47	6.26208e-45	WDR34	89891
ENSG00000213676	489.976	-1.81476	0.126675	-14.3261	1.50348e-46	1.27954e-44	ATF6B	1388
ENSG00000170540	4383.71	1.14087	0.0796482	14.3239	1.55231e-46	1.3145e-44	ARL6IP1	23204
ENSG00000145012	3109.99	1.35526	0.095284	14.2234	6.55853e-46	5.52613e-44	LPP	4026
ENSG00000138095	2916.57	-1.14588	0.0807252	-14.1949	9.85915e-46	8.26606e-44	LRPPRC	10128
ENSG00000185189	306.075	-2.08277	0.146874	-14.1806	1.20736e-45	1.00728e-43	NRBP2	340371
ENSG00000073711	1057.86	-1.51483	0.106945	-14.1646	1.51831e-45	1.26049e-43	PPP2R3A	5523
ENSG00000130827	187.521	-2.71598	0.192076	-14.1401	2.14839e-45	1.77489e-43	PLXNA3	55558
ENSG00000099331	1736.85	-1.46497	0.103649	-14.134	2.34475e-45	1.9277e-43	MYO9B	4650
ENSG00000124126	437.245	-1.81371	0.128417	-14.1236	2.71677e-45	2.22276e-43	PREX1	57580
ENSG00000151239	3554.7	1.19895	0.0850474	14.0974	3.93824e-45	3.20664e-43	TWF1	5756
ENSG00000142949	974.831	-1.59808	0.113725	-14.0522	7.47043e-45	6.05355e-43	PTPRF	5792
ENSG00000124067	616.968	-1.63624	0.116448	-14.0512	7.5693e-45	6.10446e-43	SLC12A4	6560
ENSG00000196367	1703.19	-1.24604	0.0887529	-14.0394	8.94969e-45	7.1835e-43	TRRAP	8295
ENSG00000180448	144.797	-3.11724	0.222269	-14.0246	1.1022e-44	8.8051e-43	HMHA1	23526
ENSG00000160957	511.905	-1.67395	0.119747	-13.979	2.09263e-44	1.66389e-42	RECQL4	9401
ENSG00000182179	282.184	-2.47119	0.177062	-13.9566	2.8675e-44	2.26935e-42	UBA7	7318
ENSG00000171680	271.184	-2.0602	0.147695	-13.949	3.18991e-44	2.51276e-42	PLEKHG5	57449
ENSG00000172795	1152.46	1.57473	0.113132	13.9194	4.83044e-44	3.78742e-42	DCP2	167227
ENSG00000152332	5343.57	1.28306	0.0923444	13.8943	6.85935e-44	5.35346e-42	UHMK1	127933
ENSG00000197858	2582.71	-1.41234	0.101688	-13.8889	7.39344e-44	5.74382e-42	GPAA1	8733
ENSG00000135596	258.602	-2.21217	0.159415	-13.8768	8.76232e-44	6.77619e-42	MICAL1	64780
ENSG00000183914	193.056	-2.49476	0.179988	-13.8607	1.0964e-43	8.4403e-42	DNAH2	146754
ENSG00000164896	623.789	-1.55102	0.112158	-13.8289	1.70662e-43	1.30784e-41	FASTK	10922
ENSG00000172432	419.576	-1.79785	0.130438	-13.7831	3.22031e-43	2.45672e-41	GTPBP2	54676
ENSG00000107404	551.667	-1.66589	0.121047	-13.7624	4.29121e-43	3.25901e-41	DVL1	1855
ENSG00000088038	494.494	-1.68328	0.122329	-13.7603	4.41722e-43	3.33974e-41	CNOT3	4849
ENSG00000124920	313.662	-2.04282	0.14851	-13.7554	4.72397e-43	3.55578e-41	MYRF	745
ENSG00000181222	1822.4	-1.20825	0.087915	-13.7434	5.57792e-43	4.17998e-41	POLR2A	5430
ENSG00000004399	599.694	-2.13221	0.155238	-13.7351	6.25411e-43	4.66606e-41	PLXND1	23129
ENSG00000160789	12561.9	-1.23995	0.0903788	-13.7195	7.76379e-43	5.767e-41	LMNA	4000
ENSG00000129347	297.896	-2.16852	0.158298	-13.6989	1.03052e-42	7.62135e-41	KRI1	65095
ENSG00000127946	598.445	-1.68194	0.122795	-13.6971	1.05595e-42	7.77548e-41	HIP1	3092
ENSG00000164032	5583.43	-1.20101	0.087878	-13.6668	1.6035e-42	1.17562e-40	H2AFZ	3015
ENSG00000120217	208.611	2.63313	0.19325	13.6255	2.82289e-42	2.06071e-40	CD274	29126
ENSG00000136295	5107.72	-1.38986	0.102202	-13.5992	4.04698e-42	2.94162e-40	TTYH3	80727
ENSG00000103197	521.531	-1.56373	0.115032	-13.5939	4.35184e-42	3.14969e-40	TSC2	7249
ENSG00000185896	6384.65	-1.17706	0.0870215	-13.5261	1.09684e-41	7.90472e-40	LAMP1	3916
ENSG00000169139	3438.03	1.12652	0.0834767	13.495	1.67366e-41	1.20106e-39	UBE2V2	7336
ENSG00000099917	630.29	-1.764	0.131265	-13.4385	3.59637e-41	2.56996e-39	MED15	51586
ENSG00000275023	834.893	-1.38875	0.103345	-13.438	3.62034e-41	2.57622e-39	MLLT6	4302
ENSG00000117569	654.686	1.5636	0.116439	13.4284	4.12024e-41	2.91968e-39	PTBP2	58155
ENSG00000139496	1830.92	1.24513	0.0933818	13.3337	1.47326e-40	1.03532e-38	NUP58	9818
ENSG00000151233	591.315	1.6139	0.121038	13.3338	1.47216e-40	1.03532e-38	GXYLT1	283464
ENSG00000008256	1284.07	-1.27999	0.0961224	-13.3163	1.86117e-40	1.30251e-38	CYTH3	9265
ENSG00000139613	888.311	-1.49274	0.112106	-13.3154	1.88395e-40	1.31303e-38	SMARCC2	6601
ENSG00000122218	7524.62	-0.966878	0.0726359	-13.3113	1.99036e-40	1.3815e-38	COPA	1314
ENSG00000196611	142.087	-3.21688	0.241831	-13.3022	2.24836e-40	1.55421e-38	MMP1	4312
ENSG00000104866	384.134	-1.74956	0.131712	-13.2832	2.89794e-40	1.9951e-38	PPP1R37	284352
ENSG00000011028	3280.96	-1.61451	0.121678	-13.2687	3.51597e-40	2.41079e-38	MRC2	9902
ENSG00000130158	284.968	-2.18788	0.165386	-13.2289	5.97614e-40	4.08113e-38	DOCK6	57572
ENSG00000164062	1403.45	-1.21185	0.0917941	-13.2018	8.56547e-40	5.8259e-38	APEH	327
ENSG00000173706	5060.65	1.09757	0.0832626	13.182	1.11431e-39	7.54877e-38	HEG1	57493
ENSG00000109111	1805.29	-1.14708	0.0870427	-13.1784	1.16879e-39	7.88628e-38	SUPT6H	6830
ENSG00000100304	710.593	-1.51881	0.115262	-13.177	1.18962e-39	7.995e-38	TTLL12	23170
ENSG00000051128	589.861	-1.53011	0.116336	-13.1525	1.64713e-39	1.09826e-37	HOMER3	9454
ENSG00000117360	1313.76	1.4875	0.113096	13.1525	1.64633e-39	1.09826e-37	PRPF3	9129
ENSG00000008838	310.46	-1.96559	0.149687	-13.1314	2.17732e-39	1.44608e-37	MED24	9862
ENSG00000128567	625.153	-1.4807	0.112802	-13.1265	2.3203e-39	1.53502e-37	PODXL	5420
ENSG00000204574	1375.81	-1.16772	0.0890006	-13.1204	2.51588e-39	1.65794e-37	ABCF1	23
ENSG00000108448	5031.82	1.3965	0.106504	13.1122	2.80438e-39	1.84089e-37	TRIM16L	147166
ENSG00000182979	490.821	-1.76982	0.135063	-13.1037	3.13405e-39	2.04935e-37	MTA1	9112
ENSG00000108592	1121.08	-1.25806	0.0961039	-13.0907	3.72405e-39	2.42579e-37	FTSJ3	117246
ENSG00000136205	4161.46	-1.08209	0.0827107	-13.0829	4.12477e-39	2.67651e-37	TNS3	64759
ENSG00000169727	1063.58	-1.28103	0.0979566	-13.0775	4.42593e-39	2.86098e-37	GPS1	2873
ENSG00000198276	196.21	-2.22384	0.170289	-13.0592	5.63039e-39	3.62571e-37	UCKL1	54963
ENSG00000174996	587.034	-1.59727	0.12252	-13.0368	7.55255e-39	4.84507e-37	KLC2	64837
ENSG00000143515	1019.55	-1.42332	0.109209	-13.033	7.94134e-39	5.07526e-37	ATP8B2	57198
ENSG00000230024	129.557	-2.75486	0.211829	-13.0051	1.14415e-38	7.2847e-37	NA	NA
ENSG00000197780	1517.33	1.37829	0.106085	12.9924	1.35208e-38	8.57634e-37	TAF13	6884
ENSG00000221968	343.274	-1.87713	0.144522	-12.9885	1.4216e-38	8.98369e-37	FADS3	3995
ENSG00000273749	1850.34	-1.14889	0.0884822	-12.9844	1.49993e-38	9.44342e-37	CYFIP1	23191
ENSG00000197256	1933.96	-1.13287	0.0873608	-12.9678	1.86394e-38	1.16917e-36	KANK2	25959
ENSG00000120889	6125.69	0.983103	0.0758235	12.9657	1.91537e-38	1.197e-36	TNFRSF10B	8795
ENSG00000124767	6881.28	0.994733	0.0768459	12.9445	2.52372e-38	1.57138e-36	GLO1	2739
ENSG00000029153	721.511	1.7815	0.137736	12.9342	2.88765e-38	1.7914e-36	ARNTL2	56938
ENSG00000161714	288.047	-1.84727	0.14296	-12.9216	3.40028e-38	2.10172e-36	PLCD3	113026
ENSG00000141469	719.323	-1.66495	0.128921	-12.9145	3.72776e-38	2.29576e-36	SLC14A1	6563
ENSG00000215041	134.514	-2.88045	0.223139	-12.9088	4.01722e-38	2.46506e-36	NEURL4	84461
ENSG00000100359	227.288	-2.1224	0.16486	-12.874	6.30837e-38	3.85699e-36	SGSM3	27352
ENSG00000008710	374.402	-2.37491	0.185151	-12.8268	1.15985e-37	7.06591e-36	PKD1	5310
ENSG00000127616	2266.68	-1.22897	0.0959952	-12.8024	1.5904e-37	9.65413e-36	SMARCA4	6597
ENSG00000120318	162.832	-2.44983	0.191374	-12.8013	1.61278e-37	9.755e-36	ARAP3	64411
ENSG00000162433	533.898	2.0434	0.159917	12.7779	2.17909e-37	1.31335e-35	AK4	205
ENSG00000145623	6313.4	1.38149	0.108191	12.769	2.44364e-37	1.46757e-35	OSMR	9180
ENSG00000166333	3296.93	-1.23052	0.0964005	-12.7647	2.58142e-37	1.54484e-35	ILK	3611
ENSG00000127054	545.504	-1.40851	0.110435	-12.7541	2.95648e-37	1.76306e-35	CPSF3L	54973
ENSG00000141380	2018.46	-1.2022	0.094349	-12.7421	3.45193e-37	2.0513e-35	SS18	6760
ENSG00000087086	81669.8	0.949365	0.0745773	12.73	4.03084e-37	2.38694e-35	FTL	2512
ENSG00000149428	5264.38	-1.01981	0.0802475	-12.7084	5.31273e-37	3.13507e-35	HYOU1	10525
ENSG00000179832	300.507	-1.74946	0.137672	-12.7074	5.37794e-37	3.16253e-35	MROH1	727957
ENSG00000090924	350.997	-1.8921	0.149287	-12.6742	8.21555e-37	4.81448e-35	PLEKHG2	64857
ENSG00000148730	4425.68	1.2018	0.0948943	12.6646	9.28862e-37	5.42455e-35	EIF4EBP2	1979
ENSG00000162545	1764.57	-1.21652	0.0962389	-12.6406	1.26037e-36	7.33526e-35	CAMK2N1	55450
ENSG00000113273	805.024	1.42883	0.113057	12.6381	1.30095e-36	7.54552e-35	ARSB	411
ENSG00000155816	2074.81	-1.20844	0.0956477	-12.6343	1.36656e-36	7.89902e-35	FMN2	56776
ENSG00000112659	205.126	-2.15335	0.170452	-12.6332	1.38531e-36	7.98014e-35	CUL9	23113
ENSG00000214706	618.963	-1.72078	0.136436	-12.6124	1.80489e-36	1.03619e-34	IFRD2	7866
ENSG00000161202	1391.12	-1.19793	0.0951022	-12.5963	2.2137e-36	1.26659e-34	DVL3	1857
ENSG00000117408	1014.78	-1.2627	0.100335	-12.5849	2.55761e-36	1.45844e-34	IPO13	9670
ENSG00000168056	1019.66	-1.62861	0.12945	-12.5809	2.68888e-36	1.52815e-34	LTBP3	4054
ENSG00000129219	273.989	-1.85534	0.147671	-12.564	3.32959e-36	1.88595e-34	PLD2	5338
ENSG00000141258	260.156	-2.12812	0.169795	-12.5335	4.89785e-36	2.765e-34	SGSM2	9905
ENSG00000141424	4289.92	1.00753	0.080561	12.5064	6.88437e-36	3.87354e-34	SLC39A6	25800
ENSG00000186106	578.095	1.55859	0.124867	12.482	9.36231e-36	5.25033e-34	ANKRD46	157567
ENSG00000148175	1943.23	1.10915	0.0891003	12.4483	1.42777e-35	7.98045e-34	STOM	2040
ENSG00000119977	1130.42	-1.18828	0.0955635	-12.4345	1.69831e-35	9.4614e-34	TCTN3	26123
ENSG00000050730	530.636	1.74713	0.140773	12.4109	2.27958e-35	1.2658e-33	TNIP3	79931
ENSG00000099797	1458.48	-1.19821	0.096572	-12.4074	2.38296e-35	1.31888e-33	TECR	9524
ENSG00000140829	529.57	-1.37326	0.110965	-12.3757	3.53812e-35	1.95184e-33	DHX38	9785
ENSG00000185567	3427.59	-0.988502	0.0799236	-12.3681	3.88961e-35	2.13878e-33	AHNAK2	113146
ENSG00000136279	1573.97	-1.19265	0.0965029	-12.3587	4.37286e-35	2.39672e-33	DBNL	28988
ENSG00000162613	2148.9	1.04275	0.0844139	12.3529	4.70041e-35	2.56794e-33	FUBP1	8880
ENSG00000129925	711.644	-1.50947	0.122241	-12.3483	4.97787e-35	2.71078e-33	TMEM8A	58986
ENSG00000109929	1685.66	1.29365	0.105005	12.3199	7.08067e-35	3.83261e-33	SC5D	6309
ENSG00000205581	3070.72	-1.14173	0.0926743	-12.3198	7.08319e-35	3.83261e-33	HMGN1	3150
ENSG00000117298	8786.65	-1.05828	0.0860417	-12.2996	9.10194e-35	4.90925e-33	ECE1	1889
ENSG00000113758	1177.87	-1.25381	0.101958	-12.2973	9.36549e-35	5.03536e-33	DBN1	1627
ENSG00000215305	338.472	-1.63949	0.133668	-12.2654	1.38965e-34	7.44781e-33	VPS16	64601
ENSG00000185033	1668.2	-1.2513	0.102135	-12.2514	1.65121e-34	8.82172e-33	SEMA4B	10509
ENSG00000182054	2058.29	-1.09012	0.0889963	-12.249	1.70011e-34	9.0544e-33	IDH2	3418
ENSG00000105255	354.101	-1.61664	0.132283	-12.221	2.40079e-34	1.2746e-32	FSD1	79187
ENSG00000104888	215.132	-2.27961	0.186595	-12.2169	2.52551e-34	1.33663e-32	SLC17A7	57030
ENSG00000142459	440.165	-1.68461	0.137907	-12.2156	2.56696e-34	1.35433e-32	EVI5L	115704
ENSG00000115282	316.435	-1.67487	0.137188	-12.2086	2.79513e-34	1.47013e-32	TTC31	64427
ENSG00000204590	780.309	-1.27136	0.104141	-12.2081	2.81465e-34	1.47582e-32	GNL1	2794
ENSG00000108840	235.185	-2.1681	0.177776	-12.1957	3.2771e-34	1.71052e-32	HDAC5	10014
ENSG00000204560	605.44	-1.3115	0.107539	-12.1956	3.28247e-34	1.71052e-32	DHX16	8449
ENSG00000104635	5401.06	-0.986233	0.0808965	-12.1913	3.45884e-34	1.7969e-32	SLC39A14	23516
ENSG00000044090	494.495	-1.52862	0.125607	-12.1698	4.50176e-34	2.33155e-32	CUL7	9820
ENSG00000091490	1453.07	-1.45098	0.119257	-12.1669	4.66696e-34	2.40975e-32	SEL1L3	23231
ENSG00000153989	1878.66	1.06663	0.0877192	12.1595	5.10447e-34	2.62764e-32	NUS1	116150
ENSG00000147383	1363.06	1.22199	0.100505	12.1585	5.17284e-34	2.65477e-32	NSDHL	50814
ENSG00000111602	1148.06	-1.14675	0.0943479	-12.1545	5.4323e-34	2.7795e-32	TIMELESS	8914
ENSG00000167110	889.799	-1.57272	0.129642	-12.1313	7.21321e-34	3.67961e-32	GOLGA2	2801
ENSG00000188157	1561.94	-3.24939	0.268142	-12.1182	8.46303e-34	4.3042e-32	AGRN	375790
ENSG00000162576	783.009	-1.42593	0.117925	-12.0918	1.16658e-33	5.91532e-32	MXRA8	54587
ENSG00000135476	506.908	-1.41255	0.116967	-12.0765	1.4063e-33	7.10956e-32	ESPL1	9700
ENSG00000121753	235.45	-2.06879	0.17162	-12.0545	1.8369e-33	9.25885e-32	ADGRB2	576
ENSG00000130402	8810.93	-0.996696	0.0827939	-12.0383	2.23577e-33	1.12359e-31	ACTN4	81
ENSG00000164161	438.122	-1.818	0.151025	-12.0377	2.25105e-33	1.12792e-31	HHIP	64399
ENSG00000164466	3632.53	1.17794	0.0980148	12.018	2.85816e-33	1.4279e-31	SFXN1	94081
ENSG00000166340	2623.92	-1.08726	0.090552	-12.007	3.26384e-33	1.62578e-31	TPP1	1200
ENSG00000039523	658.256	-1.47633	0.123375	-11.9662	5.3425e-33	2.65339e-31	FAM65A	79567
ENSG00000157613	2041.7	-1.23759	0.103473	-11.9605	5.72471e-33	2.8349e-31	CREB3L1	90993
ENSG00000115241	2214.82	-1.00538	0.0841794	-11.9434	7.0324e-33	3.47232e-31	PPM1G	5496
ENSG00000241973	1201.78	-1.18734	0.0994783	-11.9356	7.71763e-33	3.79959e-31	PI4KA	5297
ENSG00000105612	1482.65	-1.18594	0.0994274	-11.9277	8.49294e-33	4.16917e-31	DNASE2	1777
ENSG00000176340	971.662	-1.42643	0.119814	-11.9054	1.10975e-32	5.43201e-31	COX8A	1351
ENSG00000167468	2406.22	-1.17802	0.0994163	-11.8494	2.16793e-32	1.0581e-30	GPX4	2879
ENSG00000185585	251.989	-2.3053	0.194778	-11.8355	2.55873e-32	1.24525e-30	OLFML2A	169611
ENSG00000179526	539.509	-1.37298	0.116017	-11.8342	2.59695e-32	1.26023e-30	SHARPIN	81858
ENSG00000100239	536.067	-1.36935	0.11574	-11.8313	2.68791e-32	1.30064e-30	PPP6R2	9701
ENSG00000101363	1222.15	1.5586	0.131826	11.8231	2.96384e-32	1.43008e-30	MANBAL	63905
ENSG00000118579	869.969	1.18874	0.100705	11.8042	3.71381e-32	1.78685e-30	MED28	80306
ENSG00000095059	951.704	-1.23927	0.105181	-11.7822	4.8212e-32	2.31309e-30	DHPS	1725
ENSG00000140961	399.518	1.7041	0.144883	11.7619	6.13049e-32	2.93294e-30	OSGIN1	29948
ENSG00000105325	1055.94	-1.18118	0.100546	-11.7476	7.26114e-32	3.46407e-30	FZR1	51343
ENSG00000106049	1515.45	-1.16038	0.0988743	-11.7359	8.34203e-32	3.96856e-30	HIBADH	11112
ENSG00000112186	1427.65	-1.0476	0.0892963	-11.7317	8.76802e-32	4.15953e-30	CAP2	10486
ENSG00000197694	4522.98	-1.04821	0.0894906	-11.7131	1.09187e-31	5.16532e-30	SPTAN1	6709
ENSG00000210082	53564.3	1.05001	0.0896763	11.7088	1.14838e-31	5.41754e-30	NA	NA
ENSG00000197530	138.12	-2.32652	0.198765	-11.7049	1.2035e-31	5.6618e-30	MIB2	142678
ENSG00000064607	1711.11	0.993004	0.0848598	11.7017	1.24924e-31	5.86072e-30	SUGP2	10147
ENSG00000136878	306.605	-1.6831	0.143856	-11.6999	1.27576e-31	5.96857e-30	USP20	10868
ENSG00000145781	779.004	1.1976	0.102383	11.6973	1.31643e-31	6.1419e-30	COMMD10	51397
ENSG00000100994	3084.45	-1.04978	0.089797	-11.6906	1.4235e-31	6.6232e-30	PYGB	5834
ENSG00000116701	192.205	2.67426	0.229042	11.6758	1.69394e-31	7.85989e-30	NCF2	4688
ENSG00000180370	4189.09	0.896285	0.0768355	11.665	1.92432e-31	8.90446e-30	PAK2	5062
ENSG00000094631	150.702	-2.25435	0.19341	-11.6558	2.14294e-31	9.88905e-30	HDAC6	10013
ENSG00000170144	2802.88	-0.94904	0.0814587	-11.6506	2.27956e-31	1.04909e-29	HNRNPA3	220988
ENSG00000132017	386.127	-1.55799	0.13374	-11.6495	2.30907e-31	1.05979e-29	DCAF15	90379
ENSG00000136877	678.03	-1.36854	0.117661	-11.6312	2.86176e-31	1.30991e-29	FPGS	2356
ENSG00000119681	689.016	-1.25625	0.108116	-11.6194	3.28523e-31	1.49969e-29	LTBP2	4053
ENSG00000090097	894.651	-1.23525	0.10658	-11.5899	4.63626e-31	2.11074e-29	PCBP4	57060
ENSG00000196517	244.715	-2.3577	0.203441	-11.5891	4.67892e-31	2.12445e-29	SLC6A9	6536
ENSG00000025770	449.633	-1.57797	0.136409	-11.5679	5.99085e-31	2.71286e-29	NCAPH2	29781
ENSG00000168487	2450.58	-0.945665	0.0817593	-11.5664	6.09559e-31	2.75293e-29	BMP1	649
ENSG00000249992	1911.72	-1.13315	0.0980057	-11.5621	6.41521e-31	2.88958e-29	TMEM158	25907
ENSG00000010810	660.446	-1.23044	0.106459	-11.5579	6.73734e-31	3.02662e-29	FYN	2534
ENSG00000144959	3124.68	1.56842	0.135711	11.5571	6.79787e-31	3.04574e-29	NCEH1	57552
ENSG00000116489	7109.42	0.99897	0.0864409	11.5567	6.82919e-31	3.05169e-29	CAPZA1	829
ENSG00000189184	601.952	-1.53585	0.132969	-11.5504	7.34891e-31	3.27529e-29	PCDH18	54510
ENSG00000150687	3177.2	-0.960528	0.08317	-11.549	7.46986e-31	3.32046e-29	PRSS23	11098
ENSG00000140391	1978.31	1.02355	0.0886383	11.5475	7.59914e-31	3.36909e-29	TSPAN3	10099
ENSG00000143320	288.954	-1.83721	0.159505	-11.5182	1.0684e-30	4.72441e-29	CRABP2	1382
ENSG00000104415	2869.41	-1.19603	0.103895	-11.5119	1.14887e-30	5.06699e-29	WISP1	8840
ENSG00000164930	4990.8	0.853903	0.0742532	11.4999	1.32092e-30	5.81068e-29	FZD6	8323
ENSG00000140854	259.767	-1.68012	0.146242	-11.4886	1.50467e-30	6.60185e-29	KATNB1	10300
ENSG00000122861	8941.11	0.928733	0.0809329	11.4753	1.75482e-30	7.67949e-29	PLAU	5328
ENSG00000139304	114.915	-2.47957	0.216214	-11.4681	1.90705e-30	8.32416e-29	PTPRQ	374462
ENSG00000157240	1172.23	-1.12164	0.0978319	-11.465	1.97775e-30	8.61058e-29	FZD1	8321
ENSG00000105778	3163.41	0.942962	0.0824732	11.4336	2.84227e-30	1.23427e-28	AVL9	23080
ENSG00000107521	645.923	-1.24005	0.108535	-11.4253	3.12554e-30	1.35381e-28	HPS1	3257
ENSG00000157379	227.783	-1.89629	0.166068	-11.4188	3.36927e-30	1.45566e-28	DHRS1	115817
ENSG00000159363	601.079	-1.34216	0.117575	-11.4154	3.50472e-30	1.51033e-28	ATP13A2	23400
ENSG00000108854	1235.18	-1.0534	0.092285	-11.4146	3.53378e-30	1.51899e-28	SMURF2	64750
ENSG00000148400	255.761	-1.75187	0.153486	-11.4138	3.56713e-30	1.52944e-28	NOTCH1	4851
ENSG00000161791	620.836	-1.32395	0.116232	-11.3905	4.66146e-30	1.9936e-28	FMNL3	91010
ENSG00000169710	3305.26	-2.88816	0.253833	-11.3782	5.36967e-30	2.2907e-28	FASN	2194
ENSG00000221914	3158.27	1.0076	0.0885996	11.3725	5.73458e-30	2.44022e-28	PPP2R2A	5520
ENSG00000160753	552.203	-1.34668	0.118453	-11.3689	5.97422e-30	2.53582e-28	RUSC1	23623
ENSG00000164050	187.112	-2.17706	0.191669	-11.3584	6.73362e-30	2.85101e-28	PLXNB1	5364
ENSG00000167702	206.525	-1.84625	0.162552	-11.3579	6.77414e-30	2.86102e-28	KIFC2	90990
ENSG00000130635	16672.7	-1.43565	0.126465	-11.3521	7.24213e-30	3.05106e-28	COL5A1	1289
ENSG00000166881	1468.16	1.02286	0.0901218	11.3498	7.43574e-30	3.12485e-28	NEMP1	23306
ENSG00000163728	876.881	1.43728	0.126672	11.3465	7.71847e-30	3.23564e-28	TTC14	151613
ENSG00000237441	354.672	-1.47661	0.130148	-11.3456	7.79455e-30	3.25947e-28	RGL2	5863
ENSG00000171552	1445.53	-1.11572	0.0984395	-11.3341	8.89833e-30	3.71187e-28	BCL2L1	598
ENSG00000116478	3280.55	-0.934056	0.0824288	-11.3317	9.145e-30	3.8054e-28	HDAC1	3065
ENSG00000137752	577.843	1.50851	0.133163	11.3283	9.50721e-30	3.94642e-28	CASP1	834
ENSG00000104915	540.372	-1.26175	0.111405	-11.3258	9.7765e-30	4.04828e-28	STX10	8677
ENSG00000111846	518.54	1.35159	0.119341	11.3254	9.82622e-30	4.05895e-28	GCNT2	2651
ENSG00000123992	651.795	-1.21071	0.106979	-11.3173	1.07792e-29	4.44175e-28	DNPEP	23549
ENSG00000136689	174.401	-2.04818	0.181014	-11.315	1.10604e-29	4.54656e-28	IL1RN	3557
ENSG00000135723	129.317	-2.42623	0.2149	-11.2901	1.4692e-29	6.01024e-28	FHOD1	29109
ENSG00000183495	687.192	-1.21517	0.10763	-11.2903	1.4658e-29	6.01024e-28	EP400	57634
ENSG00000263528	250.094	-1.77551	0.157351	-11.2838	1.57866e-29	6.44247e-28	IKBKE	9641
ENSG00000169251	2777.23	0.921412	0.0816602	11.2835	1.58341e-29	6.4463e-28	NMD3	51068
ENSG00000142186	913.524	-1.18143	0.104881	-11.2644	1.96591e-29	7.98431e-28	SCYL1	57410
ENSG00000116774	2613.5	-1.5615	0.138659	-11.2614	2.03475e-29	8.24415e-28	OLFML3	56944
ENSG00000174231	8015.48	-0.789639	0.0701689	-11.2534	2.22811e-29	9.00604e-28	PRPF8	10594
ENSG00000105135	519.757	-1.36608	0.121559	-11.238	2.65221e-29	1.06947e-27	ILVBL	10994
ENSG00000108262	338.967	-1.50094	0.133762	-11.221	3.21747e-29	1.29432e-27	GIT1	28964
ENSG00000117650	1674.91	1.08171	0.0964508	11.2152	3.43537e-29	1.37871e-27	NEK2	4751
ENSG00000108821	114638	-1.24549	0.111132	-11.2073	3.75379e-29	1.49939e-27	COL1A1	1277
ENSG00000130529	490.778	-1.58549	0.141468	-11.2074	3.75203e-29	1.49939e-27	TRPM4	54795
ENSG00000104518	543.52	-1.31216	0.117178	-11.198	4.16986e-29	1.66166e-27	GSDMD	79792
ENSG00000172354	3253.94	-1.05872	0.0946401	-11.1868	4.73131e-29	1.88097e-27	GNB2	2783
ENSG00000162298	446.597	-1.46152	0.130729	-11.1797	5.12414e-29	2.03237e-27	SYVN1	84447
ENSG00000004975	734.97	-1.25211	0.112041	-11.1755	5.37751e-29	2.12789e-27	DVL2	1856
ENSG00000041880	324.438	-1.50569	0.134913	-11.1605	6.36589e-29	2.51312e-27	PARP3	10039
ENSG00000125520	822.113	-1.30078	0.116577	-11.1581	6.53449e-29	2.57368e-27	SLC2A4RG	56731
ENSG00000086289	1617.68	0.998164	0.0895133	11.151	7.07983e-29	2.78199e-27	EPDR1	54749
ENSG00000119953	1428.86	1.01544	0.0910819	11.1486	7.27096e-29	2.85048e-27	SMNDC1	10285
ENSG00000130702	1384.79	-3.56001	0.319378	-11.1467	7.4313e-29	2.90662e-27	LAMA5	3911
ENSG00000067225	46035.5	0.784595	0.0706911	11.0989	1.26965e-28	4.95457e-27	PKM	5315
ENSG00000143183	3254.8	1.07343	0.09681	11.088	1.43404e-28	5.58318e-27	TMCO1	54499
ENSG00000104805	4199.96	-1.01863	0.0919103	-11.0828	1.51977e-28	5.90342e-27	NUCB1	4924
ENSG00000100528	4326.58	0.955065	0.0862679	11.0709	1.73597e-28	6.72777e-27	CNIH1	10175
ENSG00000129667	451.521	-1.37854	0.124587	-11.0649	1.85648e-28	7.17838e-27	RHBDF2	79651
ENSG00000113328	5178.11	0.825559	0.0746302	11.062	1.9177e-28	7.3982e-27	CCNG1	900
ENSG00000132589	1341.05	-1.08043	0.097745	-11.0536	2.10709e-28	8.1104e-27	FLOT2	2319
ENSG00000104884	992.355	-1.21354	0.109894	-11.0428	2.37503e-28	9.12098e-27	ERCC2	2068
ENSG00000197355	918.164	-1.20565	0.109183	-11.0424	2.38476e-28	9.13762e-27	UAP1L1	91373
ENSG00000121281	937.658	-1.10863	0.100421	-11.0398	2.4563e-28	9.39049e-27	ADCY7	113
ENSG00000178695	730.724	-1.28645	0.116606	-11.0325	2.66262e-28	1.01564e-26	KCTD12	115207
ENSG00000178585	760.8	-1.22848	0.11141	-11.0266	2.84281e-28	1.0795e-26	CTNNBIP1	56998
ENSG00000198682	2576.13	1.10434	0.100152	11.0267	2.84223e-28	1.0795e-26	PAPSS2	9060
ENSG00000130787	227.387	-1.77755	0.161485	-11.0075	3.51529e-28	1.33188e-26	HIP1R	9026
ENSG00000160949	294.424	-1.55899	0.141661	-11.0051	3.61056e-28	1.36492e-26	TONSL	4796
ENSG00000169067	69.0067	-3.26465	0.296772	-11.0005	3.79889e-28	1.43292e-26	ACTBL2	345651
ENSG00000112339	1701.98	0.923026	0.0839136	10.9997	3.83349e-28	1.44276e-26	HBS1L	10767
ENSG00000183258	528.964	-1.26818	0.115334	-10.9957	4.00928e-28	1.50557e-26	DDX41	51428
ENSG00000130821	1307.17	-0.981336	0.089344	-10.9838	4.57286e-28	1.71341e-26	SLC6A8	6535
ENSG00000144867	3012.47	1.04318	0.0949949	10.9814	4.69544e-28	1.75545e-26	SRPRB	58477
ENSG00000136811	739.262	-1.17562	0.107093	-10.9775	4.90389e-28	1.82934e-26	ODF2	4957
ENSG00000137962	5130.35	-1.03998	0.0947397	-10.9773	4.91625e-28	1.82993e-26	ARHGAP29	9411
ENSG00000135919	2645.2	-1.24952	0.113914	-10.969	5.38831e-28	2.00124e-26	SERPINE2	5270
ENSG00000073050	452.184	-1.44175	0.131478	-10.9658	5.58291e-28	2.06898e-26	XRCC1	7515
ENSG00000163378	547.674	1.299	0.118509	10.9612	5.87265e-28	2.1716e-26	EOGT	285203
ENSG00000185000	357.388	-1.5473	0.141225	-10.9563	6.20145e-28	2.28819e-26	DGAT1	8694
ENSG00000170004	4331.54	-1.0933	0.0997997	-10.955	6.29116e-28	2.31624e-26	CHD3	1107
ENSG00000123159	1519.73	-1.29061	0.117887	-10.9479	6.80243e-28	2.49904e-26	GIPC1	10755
ENSG00000182473	1820.59	-0.98756	0.0902154	-10.9467	6.89195e-28	2.52645e-26	EXOC7	23265
ENSG00000140807	169.801	-2.31365	0.211869	-10.9202	9.232e-28	3.37696e-26	NKD1	85407
ENSG00000074855	240.78	-1.94124	0.178149	-10.8967	1.19545e-27	4.36338e-26	ANO8	57719
ENSG00000115318	1248.04	-1.06825	0.0980369	-10.8964	1.19886e-27	4.36642e-26	LOXL3	84695
ENSG00000175115	1301.27	-1.06976	0.0983254	-10.8798	1.43927e-27	5.23078e-26	PACS1	55690
ENSG00000076108	916.01	-1.30891	0.120437	-10.868	1.63804e-27	5.94042e-26	BAZ2A	11176
ENSG00000133872	4141.7	-0.922322	0.0849122	-10.8621	1.74751e-27	6.3239e-26	SARAF	51669
ENSG00000110719	140.308	-2.13982	0.197027	-10.8605	1.77743e-27	6.41846e-26	TCIRG1	10312
ENSG00000155100	762.704	1.21323	0.111795	10.8522	1.94674e-27	7.01489e-26	OTUD6B	51633
ENSG00000125753	1808.31	-0.978837	0.0903059	-10.8391	2.24606e-27	8.07628e-26	VASP	7408
ENSG00000156162	2157.9	0.885633	0.0817387	10.8349	2.35126e-27	8.43665e-26	DPY19L4	286148
ENSG00000138119	9280.39	-0.900846	0.0831478	-10.8343	2.36826e-27	8.47967e-26	MYOF	26509
ENSG00000160293	663.23	-1.21756	0.112509	-10.822	2.70929e-27	9.68029e-26	VAV2	7410
ENSG00000135535	4676.62	0.808274	0.0747016	10.82	2.76673e-27	9.8647e-26	CD164	8763
ENSG00000108509	470.034	-1.438	0.132944	-10.8166	2.87223e-27	1.02193e-25	CAMTA2	23125
ENSG00000007384	216.534	-1.77183	0.164025	-10.8022	3.36053e-27	1.19317e-25	RHBDF1	64285
ENSG00000127603	5264.52	-1.17339	0.108639	-10.8007	3.4143e-27	1.20972e-25	MACF1	23499
ENSG00000171914	848.306	-1.23483	0.114345	-10.7991	3.47554e-27	1.22885e-25	TLN2	83660
ENSG00000188015	952.249	-1.02419	0.0950327	-10.7772	4.40874e-27	1.55555e-25	S100A3	6274
ENSG00000182199	2284.03	-0.908018	0.0842664	-10.7756	4.48991e-27	1.5809e-25	SHMT2	6472
ENSG00000101608	9354.81	0.821931	0.0762819	10.7749	4.52196e-27	1.58888e-25	MYL12A	10627
ENSG00000145526	301.459	-1.56199	0.145056	-10.7682	4.8654e-27	1.70601e-25	CDH18	1016
ENSG00000068438	363.683	-1.45463	0.135122	-10.7653	5.01948e-27	1.7564e-25	FTSJ1	24140
ENSG00000151445	379.039	-1.34817	0.125372	-10.7533	5.71495e-27	1.99564e-25	VIPAS39	63894
ENSG00000115756	2001.21	-0.974063	0.090712	-10.738	6.75103e-27	2.35258e-25	HPCAL1	3241
ENSG00000104375	1507.76	1.05385	0.0981958	10.7322	7.19017e-27	2.49534e-25	STK3	6788
ENSG00000166483	1704.18	1.0621	0.0989634	10.7322	7.18369e-27	2.49534e-25	WEE1	7465
ENSG00000196411	1293.13	-1.17572	0.109726	-10.7151	8.6508e-27	2.99611e-25	EPHB4	2050
ENSG00000052802	4348.97	1.37053	0.128011	10.7063	9.5056e-27	3.28545e-25	MSMO1	6307
ENSG00000141756	2851.28	-1.07544	0.10046	-10.7052	9.62014e-27	3.31826e-25	FKBP10	60681
ENSG00000179119	1990.45	0.955247	0.0892745	10.7001	1.01662e-26	3.49947e-25	SPTY2D1	144108
ENSG00000196365	1074.84	-1.08872	0.101782	-10.6966	1.05601e-26	3.62772e-25	LONP1	9361
ENSG00000122786	7292.55	0.782919	0.0732002	10.6956	1.06743e-26	3.65952e-25	CALD1	800
ENSG00000180817	4360.33	0.870792	0.0814646	10.6892	1.14351e-26	3.91242e-25	PPA1	5464
ENSG00000177303	204.708	-1.89527	0.177415	-10.6827	1.22671e-26	4.18862e-25	CASKIN2	57513
ENSG00000196155	87.1381	-2.64676	0.247817	-10.6803	1.25911e-26	4.29059e-25	PLEKHG4	25894
ENSG00000197852	586.946	-1.30954	0.122625	-10.6793	1.27268e-26	4.32813e-25	FAM212B	55924
ENSG00000185386	173.456	-1.92196	0.179983	-10.6786	1.28188e-26	4.3507e-25	MAPK11	5600
ENSG00000112144	651.916	1.2223	0.114499	10.6753	1.32869e-26	4.50053e-25	ICK	22858
ENSG00000154640	803.641	1.10108	0.103145	10.6751	1.33156e-26	4.50125e-25	BTG3	10950
ENSG00000102119	797.176	-1.11147	0.104199	-10.6668	1.45553e-26	4.91052e-25	EMD	2010
ENSG00000042493	2808.94	-0.978113	0.091702	-10.6662	1.46475e-26	4.9318e-25	CAPG	822
ENSG00000106771	2716.74	0.890817	0.0835243	10.6654	1.47831e-26	4.96759e-25	TMEM245	23731
ENSG00000125618	307.96	-1.51884	0.142537	-10.6558	1.63893e-26	5.49642e-25	PAX8	7849
ENSG00000196154	877.897	-1.31939	0.123915	-10.6476	1.78996e-26	5.99105e-25	S100A4	6275
ENSG00000125648	1509.03	-1.516	0.142403	-10.6459	1.8224e-26	6.0876e-25	SLC25A23	79085
ENSG00000164305	1086.68	1.02805	0.0967717	10.6234	2.31881e-26	7.73057e-25	CASP3	836
ENSG00000011422	1484.98	1.16882	0.110089	10.617	2.48401e-26	8.26508e-25	PLAUR	5329
ENSG00000116871	2743.31	-0.838946	0.0790895	-10.6075	2.74867e-26	9.12774e-25	MAP7D1	55700
ENSG00000177106	128.506	-2.16149	0.203829	-10.6044	2.84172e-26	9.41829e-25	EPS8L2	64787
ENSG00000102144	14734.4	0.930239	0.0877677	10.5989	3.01556e-26	9.9749e-25	PGK1	5230
ENSG00000174705	1773.41	-1.23434	0.116588	-10.5872	3.41502e-26	1.12742e-24	SH3PXD2B	285590
ENSG00000179335	680.581	1.14769	0.108466	10.5811	3.64744e-26	1.20181e-24	CLK3	1198
ENSG00000166997	447.176	-1.38699	0.131137	-10.5766	3.82516e-26	1.25792e-24	CNPY4	245812
ENSG00000176978	711.048	-1.22541	0.115893	-10.5737	3.94639e-26	1.29527e-24	DPP7	29952
ENSG00000125378	126.131	-2.15857	0.204167	-10.5726	3.99413e-26	1.30841e-24	BMP4	652
ENSG00000139329	3938.85	-1.15614	0.109427	-10.5655	4.30889e-26	1.40879e-24	LUM	4060
ENSG00000173020	634.675	-1.17938	0.111649	-10.5633	4.41078e-26	1.43933e-24	ADRBK1	156
ENSG00000180228	722.764	1.07747	0.10206	10.5571	4.70787e-26	1.53332e-24	PRKRA	8575
ENSG00000138678	496.064	1.42308	0.134892	10.5498	5.09134e-26	1.65503e-24	GPAT3	84803
ENSG00000180488	786.051	1.05598	0.100158	10.5432	5.46263e-26	1.77232e-24	FAM73A	374986
ENSG00000165502	2063.27	-0.909141	0.0862741	-10.5378	5.78289e-26	1.87264e-24	RPL36AL	6166
ENSG00000167658	50935.4	-0.851444	0.0808857	-10.5265	6.52109e-26	2.10766e-24	EEF2	1938
ENSG00000134369	3842.05	-0.943757	0.0897323	-10.5175	7.1774e-26	2.31536e-24	NAV1	89796
ENSG00000105429	1010.54	-2.85179	0.271339	-10.5101	7.76249e-26	2.49935e-24	MEGF8	1954
ENSG00000168268	2337.08	-0.886012	0.0843266	-10.5069	8.02816e-26	2.57998e-24	NT5DC2	64943
ENSG00000112769	1068.33	-1.09871	0.104607	-10.5032	8.34602e-26	2.67705e-24	LAMA4	3910
ENSG00000174010	294.607	1.53968	0.146667	10.4978	8.83986e-26	2.83009e-24	KLHL15	80311
ENSG00000159069	713.717	-1.23609	0.117794	-10.4937	9.23717e-26	2.95171e-24	FBXW5	54461
ENSG00000172725	1184.97	-1.05408	0.100542	-10.484	1.02305e-25	3.26298e-24	CORO1B	57175
ENSG00000110660	642.768	1.33278	0.127229	10.4754	1.12036e-25	3.56662e-24	SLC35F2	54733
ENSG00000265190	231.881	-1.6241	0.155096	-10.4716	1.16623e-25	3.70567e-24	ANXA8	653145
ENSG00000176986	2308.81	-0.899066	0.085964	-10.4586	1.33774e-25	4.24269e-24	SEC24C	9632
ENSG00000189223	505.557	-1.53044	0.146345	-10.4578	1.34969e-25	4.27258e-24	PAX8-AS1	654433
ENSG00000074755	1201.26	-1.0149	0.097131	-10.4487	1.48475e-25	4.69138e-24	ZZEF1	23140
ENSG00000141736	463.613	-1.32022	0.126596	-10.4286	1.83568e-25	5.7894e-24	ERBB2	2064
ENSG00000128159	108.974	-2.24941	0.215954	-10.4161	2.09312e-25	6.58906e-24	TUBGCP6	85378
ENSG00000169738	603.532	-1.18845	0.114188	-10.4078	2.28398e-25	7.17653e-24	DCXR	51181
ENSG00000113649	1460.43	0.92529	0.0889151	10.4064	2.31715e-25	7.26727e-24	TCERG1	10915
ENSG00000101350	2267.94	0.879523	0.084547	10.4028	2.40835e-25	7.53933e-24	KIF3B	9371
ENSG00000103507	314.81	-1.40662	0.135358	-10.3918	2.70103e-25	8.43998e-24	BCKDK	10295
ENSG00000173530	630.799	1.19205	0.114777	10.3858	2.87722e-25	8.97396e-24	TNFRSF10D	8793
ENSG00000109133	1659.98	1.02606	0.0988758	10.3773	3.14577e-25	9.79352e-24	TMEM33	55161
ENSG00000104549	8926.45	1.1616	0.11197	10.3742	3.24759e-25	1.0092e-23	SQLE	6713
ENSG00000126457	2870.04	-0.913975	0.0881196	-10.372	3.32557e-25	1.03154e-23	PRMT1	3276
ENSG00000094975	1404.99	1.0511	0.101417	10.3641	3.61135e-25	1.11813e-23	SUCO	51430
ENSG00000101856	5664.76	0.760907	0.0734485	10.3597	3.78028e-25	1.1683e-23	PGRMC1	10857
ENSG00000157193	1174.59	1.22879	0.118826	10.3411	4.5921e-25	1.41661e-23	LRP8	7804
ENSG00000151208	1547.29	-0.885065	0.0855988	-10.3397	4.66054e-25	1.43511e-23	DLG5	9231
ENSG00000104626	1734.94	0.877862	0.0849256	10.3368	4.80122e-25	1.47574e-23	ERI1	90459
ENSG00000111052	519.569	-1.24916	0.120975	-10.3258	5.38533e-25	1.65228e-23	LIN7A	8825
ENSG00000149577	476.849	-1.3094	0.127162	-10.2971	7.25865e-25	2.22301e-23	SIDT2	51092
ENSG00000160712	627.632	1.36916	0.133159	10.2822	8.48135e-25	2.59278e-23	IL6R	3570
ENSG00000021762	518.22	-1.20589	0.11738	-10.2734	9.29052e-25	2.83503e-23	OSBPL5	114879
ENSG00000065989	284.565	-1.67437	0.162987	-10.273	9.3231e-25	2.83986e-23	PDE4A	5141
ENSG00000121644	2805.44	0.823623	0.0802725	10.2603	1.06339e-24	3.23331e-23	DESI2	51029
ENSG00000182013	584.317	1.27985	0.124962	10.2419	1.28655e-24	3.90483e-23	PNMAL1	55228
ENSG00000005007	1525.96	-0.907045	0.0886916	-10.227	1.50164e-24	4.54951e-23	UPF1	5976
ENSG00000139921	2285.91	0.87865	0.0859823	10.219	1.63084e-24	4.93211e-23	TMX1	81542
ENSG00000116809	300.514	-1.43385	0.140318	-10.2186	1.637e-24	4.94193e-23	ZBTB17	7709
ENSG00000101210	1063.26	-1.19037	0.116754	-10.1956	2.0753e-24	6.25397e-23	EEF1A2	1917
ENSG00000133226	2156.66	1.0194	0.100038	10.1902	2.19419e-24	6.6005e-23	SRRM1	10250
ENSG00000107798	3112.56	0.822328	0.0807022	10.1897	2.20556e-24	6.62292e-23	LIPA	3988
ENSG00000112237	1334	0.889019	0.0873326	10.1797	2.44339e-24	7.3241e-23	CCNC	892
ENSG00000152990	1207.36	-1.00259	0.098578	-10.1705	2.68471e-24	8.03325e-23	ADGRA3	166647
ENSG00000061273	886.598	-1.04431	0.102684	-10.1701	2.69508e-24	8.05006e-23	HDAC7	51564
ENSG00000105726	615.702	-1.07147	0.105552	-10.1511	3.27715e-24	9.77143e-23	ATP13A1	57130
ENSG00000196954	2170.88	0.894414	0.0882125	10.1393	3.69709e-24	1.10042e-22	CASP4	837
ENSG00000142453	1695.69	-0.891719	0.0879528	-10.1386	3.72387e-24	1.10645e-22	CARM1	10498
ENSG00000167969	246.524	-1.55489	0.153456	-10.1325	3.9645e-24	1.17588e-22	ECI1	1632
ENSG00000114850	11842.8	0.837487	0.0826887	10.1282	4.14262e-24	1.22656e-22	SSR3	6747
ENSG00000198752	1739.86	-0.931156	0.0920314	-10.1178	4.60645e-24	1.36151e-22	CDC42BPB	9578
ENSG00000172531	2782.27	-0.890064	0.0880194	-10.1121	4.8811e-24	1.44018e-22	PPP1CA	5499
ENSG00000221955	2353.55	1.16538	0.115291	10.1082	5.08348e-24	1.49728e-22	SLC12A8	84561
ENSG00000106080	2941.91	0.83219	0.0823301	10.108	5.09306e-24	1.4975e-22	FKBP14	55033
ENSG00000164171	3364.48	-0.949482	0.0939464	-10.1066	5.16267e-24	1.51534e-22	ITGA2	3673
ENSG00000132467	1011.58	1.17031	0.115905	10.0972	5.6851e-24	1.66579e-22	UTP3	57050
ENSG00000132286	897.378	1.07013	0.106054	10.0904	6.08915e-24	1.7811e-22	TIMM10B	26515
ENSG00000131871	1210.77	1.00306	0.0994241	10.0887	6.20037e-24	1.81051e-22	VIMP	55829
ENSG00000197989	138.04	1.94922	0.19322	10.0881	6.23754e-24	1.81823e-22	SNHG12	85028
ENSG00000136999	677.427	-1.36089	0.134951	-10.0843	6.48145e-24	1.88608e-22	NOV	4856
ENSG00000127920	7901.35	0.87684	0.087001	10.0785	6.87667e-24	1.99766e-22	GNG11	2791
ENSG00000006534	378.743	-1.29629	0.12869	-10.073	7.27577e-24	2.10997e-22	ALDH3B1	221
ENSG00000134698	429.924	1.28432	0.127593	10.0657	7.82998e-24	2.26681e-22	AGO4	192670
ENSG00000048707	987.111	-1.04599	0.104077	-10.0501	9.17383e-24	2.65133e-22	VPS13D	55187
ENSG00000172086	481.165	-1.18675	0.118105	-10.0483	9.34589e-24	2.69646e-22	KRCC1	51315
ENSG00000106397	4069.94	-0.808311	0.0804541	-10.0469	9.48464e-24	2.7272e-22	PLOD3	8985
ENSG00000131652	186.451	-2.00452	0.199517	-10.0469	9.47972e-24	2.7272e-22	THOC6	79228
ENSG00000179010	7704.56	0.752936	0.0749985	10.0393	1.0235e-23	2.93798e-22	MRFAP1	93621
ENSG00000169184	286.26	-1.39257	0.138723	-10.0385	1.03281e-23	2.95967e-22	MN1	4330
ENSG00000152700	2012.98	0.875792	0.0872591	10.0367	1.05157e-23	3.00835e-22	SAR1B	51128
ENSG00000064687	91.5183	-2.70007	0.269058	-10.0353	1.06639e-23	3.04559e-22	ABCA7	10347
ENSG00000138172	493.826	-1.4512	0.144662	-10.0317	1.10647e-23	3.15473e-22	CALHM2	51063
ENSG00000104886	600.331	-1.27533	0.127149	-10.0302	1.12282e-23	3.19598e-22	PLEKHJ1	55111
ENSG00000103249	980.299	-1.03064	0.102807	-10.025	1.18354e-23	3.36316e-22	CLCN7	1186
ENSG00000157224	1075.87	1.00076	0.0998397	10.0237	1.19949e-23	3.40278e-22	CLDN12	9069
ENSG00000197930	2624.99	0.987045	0.0984827	10.0225	1.21369e-23	3.4373e-22	ERO1A	30001
ENSG00000175745	596.32	-1.44849	0.144599	-10.0173	1.27972e-23	3.61826e-22	NR2F1	7025
ENSG00000144895	2726.6	0.871959	0.0871254	10.0081	1.40435e-23	3.96401e-22	EIF2A	83939
ENSG00000187688	87.6493	-2.65874	0.265702	-10.0065	1.42733e-23	4.02217e-22	TRPV2	51393
ENSG00000117308	568.576	-1.15794	0.115781	-10.0012	1.50587e-23	4.23643e-22	GALE	2582
ENSG00000169032	1379.07	0.875354	0.0875703	9.996	1.5867e-23	4.45644e-22	MAP2K1	5604
ENSG00000140688	801.092	-1.09326	0.109383	-9.99485	1.60529e-23	4.50118e-22	C16orf58	64755
ENSG00000129353	1118.08	-0.938211	0.0939138	-9.99013	1.6836e-23	4.71296e-22	SLC44A2	57153
ENSG00000168874	409.819	-1.26095	0.126315	-9.98259	1.81669e-23	5.07713e-22	ATOH8	84913
ENSG00000111276	796.499	1.00234	0.100582	9.96539	2.16016e-23	6.02709e-22	CDKN1B	1027
ENSG00000129351	6074.77	-0.736155	0.0740132	-9.94626	2.61828e-23	7.29329e-22	ILF3	3609
ENSG00000221838	233.238	-1.54619	0.155513	-9.94252	2.71867e-23	7.5605e-22	AP4M1	9179
ENSG00000141429	4532.72	0.835732	0.0840693	9.94099	2.7608e-23	7.66508e-22	GALNT1	2589
ENSG00000072274	14247.6	0.860261	0.0866858	9.92389	3.27716e-23	9.08378e-22	TFRC	7037
ENSG00000169122	746.495	-1.11741	0.112681	-9.91657	3.52669e-23	9.75947e-22	FAM110B	90362
ENSG00000151151	556.302	1.34023	0.135269	9.90783	3.84925e-23	1.06347e-21	IPMK	253430
ENSG00000116406	1637.85	0.922987	0.0931623	9.90729	3.86983e-23	1.06742e-21	EDEM3	80267
ENSG00000039650	259.101	-1.52114	0.153691	-9.89741	4.27213e-23	1.17647e-21	PNKP	11284
ENSG00000164109	1743.88	0.825832	0.0834531	9.89576	4.3428e-23	1.19399e-21	MAD2L1	4085
ENSG00000221926	1778.06	1.05365	0.106508	9.89264	4.48054e-23	1.22986e-21	TRIM16	10626
ENSG00000173418	1569.44	0.906136	0.0916397	9.88804	4.69137e-23	1.28565e-21	NAA20	51126
ENSG00000213339	227.649	-1.81216	0.183303	-9.88615	4.78037e-23	1.30792e-21	QTRT1	81890
ENSG00000117906	1818.19	0.872264	0.0882923	9.87927	5.1203e-23	1.39867e-21	RCN2	5955
ENSG00000248698	168.781	-1.86898	0.189408	-9.86748	5.75924e-23	1.57067e-21	LINC01085	152742
ENSG00000163257	105.946	-2.17275	0.22028	-9.86356	5.98898e-23	1.6307e-21	DCAF16	54876
ENSG00000197063	1130.28	0.918053	0.0931114	9.85973	6.22191e-23	1.6914e-21	MAFG	4097
ENSG00000111790	741.843	1.08885	0.110618	9.84335	7.32325e-23	1.98761e-21	FGFR1OP2	26127
ENSG00000180398	6932.49	0.895143	0.0910163	9.83498	7.95815e-23	2.15647e-21	MCFD2	90411
ENSG00000117335	2739.96	0.915489	0.0931612	9.82693	8.62054e-23	2.33223e-21	CD46	4179
ENSG00000091436	6666.09	0.805327	0.0820314	9.8173	9.48537e-23	2.56211e-21	ZAK	51776
ENSG00000101444	2850.77	-0.824256	0.0839796	-9.81496	9.7075e-23	2.61793e-21	AHCY	191
ENSG00000265808	4448.88	0.775895	0.0791066	9.80822	1.03783e-22	2.79437e-21	SEC22B	9554
ENSG00000084090	3384.6	0.844315	0.0861082	9.80528	1.06846e-22	2.8723e-21	STARD7	56910
ENSG00000163359	86265.6	-1.17904	0.120258	-9.80433	1.07861e-22	2.89497e-21	COL6A3	1293
ENSG00000227500	2090.55	0.881635	0.0899372	9.80278	1.09525e-22	2.935e-21	SCAMP4	113178
ENSG00000110237	526.147	-1.15349	0.117814	-9.79077	1.23354e-22	3.30034e-21	ARHGEF17	9828
ENSG00000178921	683.685	-1.3097	0.133772	-9.79054	1.2363e-22	3.30251e-21	PFAS	5198
ENSG00000160216	2346.14	0.785134	0.0803353	9.77321	1.46727e-22	3.91335e-21	AGPAT3	56894
ENSG00000133393	1499.98	0.981735	0.100557	9.76293	1.62398e-22	4.32448e-21	FOPNL	123811
ENSG00000173540	351.333	-1.33184	0.136585	-9.75095	1.82743e-22	4.85862e-21	GMPPB	29925
ENSG00000135045	463.906	-1.17349	0.120373	-9.74877	1.86725e-22	4.95671e-21	C9orf40	55071
ENSG00000167700	337.634	-1.45263	0.149109	-9.74205	1.99481e-22	5.28702e-21	MFSD3	113655
ENSG00000112078	3212.04	0.796742	0.0818328	9.73622	2.11263e-22	5.59054e-21	KCTD20	222658
ENSG00000023909	3519.35	1.06217	0.10911	9.73483	2.14176e-22	5.6588e-21	GCLM	2730
ENSG00000146830	318.377	-1.69448	0.174119	-9.73171	2.20852e-22	5.82608e-21	GIGYF1	64599
ENSG00000101337	1438.37	-0.869853	0.0894211	-9.72761	2.29937e-22	6.05632e-21	TM9SF4	9777
ENSG00000155903	441.376	1.21481	0.125066	9.71334	2.64537e-22	6.952e-21	RASA2	5922
ENSG00000157168	1196.22	-1.13415	0.116763	-9.71325	2.64764e-22	6.952e-21	NRG1	3084
ENSG00000189001	1653.41	-0.870452	0.0896185	-9.71287	2.65753e-22	6.96716e-21	SBSN	374897
ENSG00000125730	9384.3	-2.40133	0.24724	-9.71252	2.6666e-22	6.98015e-21	C3	718
ENSG00000147471	1253.67	0.875846	0.0902082	9.70915	2.75615e-22	7.20341e-21	PROSC	11212
ENSG00000057757	1070.06	1.05664	0.108914	9.70162	2.96751e-22	7.74387e-21	PITHD1	57095
ENSG00000155097	4603.28	0.960951	0.0991622	9.6907	3.30256e-22	8.60493e-21	ATP6V1C1	528
ENSG00000108588	3266.73	0.764513	0.0789883	9.67881	3.71016e-22	9.65212e-21	CCDC47	57003
ENSG00000067064	3287.58	0.984656	0.101821	9.67045	4.02613e-22	1.04581e-20	IDI1	3422
ENSG00000142156	49017.9	-0.970393	0.100392	-9.66608	4.20176e-22	1.08975e-20	COL6A1	1291
ENSG00000124702	1683.7	-0.915351	0.0947725	-9.65841	4.52859e-22	1.17272e-20	KLHDC3	116138
ENSG00000132432	2423.86	0.810174	0.08398	9.64722	5.05053e-22	1.30589e-20	SEC61G	23480
ENSG00000149084	3920.23	0.802009	0.083154	9.64486	5.16792e-22	1.33421e-20	HSD17B12	51144
ENSG00000204642	371.675	-1.23093	0.127701	-9.63916	5.46354e-22	1.40838e-20	HLA-F	3134
ENSG00000137770	1413.01	0.899717	0.0933859	9.63439	5.72284e-22	1.47298e-20	CTDSPL2	51496
ENSG00000142619	124.762	-2.33653	0.242611	-9.63077	5.92829e-22	1.52354e-20	PADI3	51702
ENSG00000239332	501.376	-1.29784	0.134762	-9.63061	5.93758e-22	1.52362e-20	LINC01119	100134259
ENSG00000044574	21498.2	-0.851137	0.0885906	-9.60753	7.43093e-22	1.90394e-20	HSPA5	3309
ENSG00000184363	471.87	-1.20207	0.125172	-9.60341	7.734e-22	1.9786e-20	PKP3	11187
ENSG00000112511	324.441	-1.34051	0.139603	-9.60226	7.82068e-22	1.99775e-20	PHF1	5252
ENSG00000104774	882.638	-1.08619	0.113129	-9.6014	7.8868e-22	2.01161e-20	MAN2B1	4125
ENSG00000198646	579.176	-1.23777	0.129058	-9.59084	8.73726e-22	2.22518e-20	NCOA6	23054
ENSG00000073921	12214.1	0.696323	0.07266	9.5833	9.39937e-22	2.39021e-20	PICALM	8301
ENSG00000172830	172.458	-1.96927	0.205494	-9.58314	9.41409e-22	2.39036e-20	SSH3	54961
ENSG00000100664	6525.15	-0.850795	0.0889361	-9.56637	1.10726e-21	2.80728e-20	EIF5	1983
ENSG00000084444	290.275	1.44906	0.151553	9.56142	1.16156e-21	2.94053e-20	FAM234B	57613
ENSG00000171960	740.682	0.969104	0.10136	9.56102	1.16603e-21	2.94745e-20	PPIH	10465
ENSG00000184702	314.451	-1.37848	0.1442	-9.55948	1.18353e-21	2.98723e-20	2005-09-01	5413
ENSG00000129116	2524.31	0.835125	0.0875125	9.54292	1.38866e-21	3.49975e-20	PALLD	23022
ENSG00000154188	1663.64	0.960738	0.100714	9.53931	1.43783e-21	3.61829e-20	ANGPT1	284
ENSG00000104472	727.464	-1.19097	0.12491	-9.53457	1.50504e-21	3.78179e-20	CHRAC1	54108
ENSG00000174839	577.169	1.2087	0.12681	9.53159	1.54899e-21	3.88648e-20	DENND6A	201627
ENSG00000135114	171.826	-2.25581	0.236952	-9.52012	1.7298e-21	4.3337e-20	OASL	8638
ENSG00000110013	572.002	-1.2152	0.127681	-9.51744	1.77497e-21	4.4403e-20	SIAE	54414
ENSG00000124783	5836.91	0.708242	0.0744419	9.51402	1.83434e-21	4.58206e-20	SSR1	6745
ENSG00000122068	3820.74	0.704818	0.0741036	9.51125	1.8839e-21	4.69894e-20	FYTTD1	84248
ENSG00000143469	62.7944	-2.92347	0.307438	-9.50914	1.92242e-21	4.78796e-20	SYT14	255928
ENSG00000189060	3149.27	-0.983803	0.103474	-9.50776	1.9482e-21	4.84505e-20	H1F0	3005
ENSG00000047634	153.96	1.84514	0.194086	9.50682	1.96584e-21	4.88173e-20	SCML1	6322
ENSG00000242147	223.103	-1.54352	0.162362	-9.50665	1.96894e-21	4.88227e-20	LOC105376382	105376382
ENSG00000100934	6889.44	0.692085	0.0728326	9.50241	2.0509e-21	5.07807e-20	SEC23A	10484
ENSG00000160796	54.3046	-2.87607	0.302845	-9.49686	2.16309e-21	5.34805e-20	NBEAL2	23218
ENSG00000123908	2641.37	0.730886	0.076966	9.49621	2.17662e-21	5.37365e-20	AGO2	27161
ENSG00000127948	924.73	-0.946989	0.0997301	-9.49552	2.1912e-21	5.40177e-20	POR	5447
ENSG00000198843	3051.47	0.861168	0.0907051	9.49415	2.22009e-21	5.46504e-20	SELT	51714
ENSG00000118046	453.479	-1.28723	0.1356	-9.49285	2.24804e-21	5.52582e-20	STK11	6794
ENSG00000197150	539.701	-1.14058	0.120165	-9.49173	2.27224e-21	5.5772e-20	ABCB8	11194
ENSG00000167671	1553.66	-1.02234	0.107754	-9.48775	2.36079e-21	5.78616e-20	UBXN6	80700
ENSG00000179454	357.072	1.29231	0.136262	9.48407	2.44562e-21	5.98542e-20	KLHL28	54813
ENSG00000234745	12228.6	-0.727876	0.0767539	-9.48325	2.46491e-21	6.02392e-20	HLA-B	3106
ENSG00000158019	505.896	-1.12988	0.119175	-9.4808	2.52334e-21	6.15782e-20	BRE	9577
ENSG00000073712	3554.26	0.754733	0.0796112	9.48024	2.53701e-21	6.18228e-20	FERMT2	10979
ENSG00000116132	5217.48	-0.74801	0.0789829	-9.47053	2.78432e-21	6.77517e-20	PRRX1	5396
ENSG00000105048	1679.18	-0.935213	0.0987579	-9.46975	2.80506e-21	6.81584e-20	TNNT1	7138
ENSG00000143537	1473.61	-1.02028	0.107753	-9.46872	2.83303e-21	6.87395e-20	ADAM15	8751
ENSG00000007202	2931.05	-0.764736	0.0808097	-9.46342	2.9804e-21	7.22117e-20	KIAA0100	9703
ENSG00000150990	478.337	-1.23136	0.130131	-9.46249	3.00687e-21	7.27492e-20	DHX37	57647
ENSG00000114480	2743.67	0.794198	0.0839433	9.46112	3.04667e-21	7.36069e-20	GBE1	2632
ENSG00000136810	7234.6	0.78861	0.0833659	9.45962	3.09056e-21	7.45608e-20	TXN	7295
ENSG00000070182	98.0894	-2.12856	0.225052	-9.4581	3.13589e-21	7.55468e-20	SPTB	6710
ENSG00000167460	39086	0.646775	0.0684228	9.45262	3.30466e-21	7.94995e-20	TPM4	7171
ENSG00000135506	3461.32	-0.83442	0.0883165	-9.44807	3.45151e-21	8.29145e-20	OS9	10956
ENSG00000174695	3633.32	0.750283	0.0796207	9.42321	4.37495e-21	1.04949e-19	TMEM167A	153339
ENSG00000072501	1065.79	-0.9983	0.105953	-9.42212	4.42062e-21	1.05895e-19	SMC1A	8243
ENSG00000132510	199.52	-1.94487	0.206449	-9.42059	4.48544e-21	1.07296e-19	KDM6B	23135
ENSG00000107651	2304.32	0.828495	0.0879685	9.41808	4.59398e-21	1.09737e-19	SEC23IP	11196
ENSG00000213585	9435.17	0.732222	0.0777767	9.41442	4.75707e-21	1.13473e-19	VDAC1	7416
ENSG00000105618	883.062	-1.02759	0.109294	-9.40206	5.35049e-21	1.27449e-19	PRPF31	26121
ENSG00000137713	1919.08	0.781566	0.0831685	9.39739	5.59359e-21	1.33052e-19	PPP2R1B	5519
ENSG00000143126	92.2033	-2.41245	0.256847	-9.39256	5.85601e-21	1.39099e-19	CELSR2	1952
ENSG00000149968	42.6922	-3.2963	0.350978	-9.39175	5.90141e-21	1.39936e-19	MMP3	4314
ENSG00000204899	992.331	0.912403	0.0971506	9.39163	5.90777e-21	1.39936e-19	MZT1	440145
ENSG00000162302	1025.06	-1.09952	0.117077	-9.3914	5.92089e-21	1.4005e-19	RPS6KA4	8986
ENSG00000180776	2332.14	0.827942	0.0881803	9.38919	6.04646e-21	1.42821e-19	ZDHHC20	253832
ENSG00000143384	6854.06	0.706187	0.0752226	9.38796	6.1171e-21	1.44289e-19	MCL1	4170
ENSG00000073008	2212.34	0.98284	0.104813	9.37711	6.78038e-21	1.59711e-19	PVR	5817
ENSG00000163444	1217.3	-0.918428	0.0980436	-9.36755	7.42389e-21	1.74626e-19	TMEM183A	92703
ENSG00000197343	987.329	-0.922556	0.0985353	-9.3627	7.77252e-21	1.82516e-19	ZNF655	79027
ENSG00000198356	1855.93	-0.83173	0.0888356	-9.36259	7.78087e-21	1.82516e-19	ASNA1	439
ENSG00000185022	553.042	1.25167	0.133701	9.36168	7.84805e-21	1.83838e-19	MAFF	23764
ENSG00000064393	3579.92	0.95414	0.102091	9.34598	9.10454e-21	2.12976e-19	HIPK2	28996
ENSG00000179364	593.402	-1.09938	0.117689	-9.34145	9.50214e-21	2.2197e-19	PACS2	23241
ENSG00000172269	1181.67	-0.968376	0.103812	-9.32815	1.07735e-20	2.51322e-19	DPAGT1	1798
ENSG00000155959	1928.27	0.854164	0.0915772	9.32725	1.08653e-20	2.53116e-19	VBP1	7411
ENSG00000155744	643.277	0.960125	0.103113	9.31135	1.26216e-20	2.93625e-19	FAM126B	285172
ENSG00000053108	79.8505	-2.32471	0.249847	-9.30453	1.34592e-20	3.12681e-19	FSTL4	23105
ENSG00000159167	906.186	1.14916	0.12352	9.30347	1.35938e-20	3.15377e-19	STC1	6781
ENSG00000013563	596.934	-0.987929	0.106196	-9.30285	1.36727e-20	3.16772e-19	DNASE1L1	1774
ENSG00000141458	6364.88	0.686947	0.0738658	9.29994	1.4053e-20	3.25139e-19	NPC1	4864
ENSG00000141295	283.388	-1.3162	0.141677	-9.29017	1.54046e-20	3.55882e-19	SCRN2	90507
ENSG00000148358	3127.4	0.779755	0.0839345	9.29003	1.54238e-20	3.55882e-19	GPR107	57720
ENSG00000169217	868.194	-0.938879	0.10124	-9.27378	1.79659e-20	4.13974e-19	CD2BP2	10421
ENSG00000172379	972.927	-0.994547	0.107276	-9.27089	1.84607e-20	4.24796e-19	ARNT2	9915
ENSG00000104973	325.873	-1.31707	0.142102	-9.26845	1.8887e-20	4.34016e-19	MED25	81857
ENSG00000196187	310.566	-1.30683	0.141131	-9.25973	2.0494e-20	4.70308e-19	TMEM63A	9725
ENSG00000113558	4305.07	0.677321	0.0731892	9.25439	2.15467e-20	4.93795e-19	SKP1	6500
ENSG00000131876	1157.34	0.932586	0.100775	9.25412	2.15998e-20	4.94343e-19	SNRPA1	6627
ENSG00000198542	586.433	-1.12685	0.121774	-9.25357	2.17115e-20	4.96229e-19	ITGBL1	9358
ENSG00000108773	156.245	-1.70883	0.184747	-9.24961	2.2532e-20	5.14289e-19	KAT2A	2648
ENSG00000115884	2690.43	-0.942682	0.101929	-9.24846	2.27744e-20	5.19122e-19	SDC1	6382
ENSG00000086232	5327.09	0.721336	0.0780284	9.24453	2.36283e-20	5.37138e-19	EIF2AK1	27102
ENSG00000205060	1532.5	0.860092	0.093038	9.24453	2.36278e-20	5.37138e-19	SLC35B4	84912
ENSG00000185947	543.875	1.13319	0.122604	9.24269	2.40369e-20	5.45697e-19	ZNF267	10308
ENSG00000261150	36.9288	3.39016	0.366835	9.24164	2.42749e-20	5.50361e-19	EPPK1	83481
ENSG00000126012	675.936	-0.955789	0.103564	-9.22894	2.73319e-20	6.1884e-19	KDM5C	8242
ENSG00000130382	963.271	-1.01551	0.110083	-9.22496	2.83658e-20	6.41393e-19	MLLT1	4298
ENSG00000063587	684.903	1.01791	0.110394	9.22074	2.95044e-20	6.66249e-19	ZNF275	10838
ENSG00000006283	116.297	-2.03347	0.220743	-9.21194	3.20281e-20	7.22274e-19	CACNA1G	8913
ENSG00000114388	160.757	-1.63471	0.177581	-9.20542	3.40348e-20	7.66507e-19	NPRL2	10641
ENSG00000130985	4313.21	-0.766113	0.0832522	-9.20231	3.50323e-20	7.87925e-19	UBA1	7317
ENSG00000125651	1434.43	-0.830972	0.0903216	-9.20015	3.57448e-20	8.02884e-19	GTF2F1	2962
ENSG00000116604	513.429	-1.16068	0.126179	-9.19867	3.62398e-20	8.12924e-19	MEF2D	4209
ENSG00000224259	138.304	-1.9227	0.209065	-9.19663	3.69349e-20	8.27419e-19	LINC01133	100505633
ENSG00000163932	257.702	-1.38537	0.150645	-9.19624	3.70684e-20	8.29313e-19	PRKCD	5580
ENSG00000162772	201.815	1.59891	0.173949	9.19184	3.86189e-20	8.62863e-19	ATF3	467
ENSG00000240891	71.1897	-2.3854	0.259586	-9.18924	3.95633e-20	8.82798e-19	PLCXD2	257068
ENSG00000165672	4560.64	0.68427	0.0744975	9.18514	4.1101e-20	9.15902e-19	PRDX3	10935
ENSG00000104368	1690.86	-0.982225	0.106972	-9.18207	4.22879e-20	9.41115e-19	PLAT	5327
ENSG00000136444	319.995	-1.19908	0.130623	-9.17973	4.3216e-20	9.60098e-19	RSAD1	55316
ENSG00000136783	450.01	-1.12715	0.122788	-9.17964	4.32543e-20	9.60098e-19	NIPSNAP3A	25934
ENSG00000087586	3567.06	0.921	0.100348	9.17802	4.39095e-20	9.73366e-19	AURKA	6790
ENSG00000100220	2925.02	0.972324	0.106019	9.17123	4.67637e-20	1.03528e-18	RTCB	51493
ENSG00000105698	1104.1	-0.842444	0.0919006	-9.1669	4.86803e-20	1.0763e-18	USF2	7392
ENSG00000123144	990.736	-0.895362	0.0978285	-9.15236	5.57027e-20	1.22996e-18	C19orf43	79002
ENSG00000162889	2407.09	-0.794198	0.0868134	-9.14833	5.78199e-20	1.27505e-18	MAPKAPK2	9261
ENSG00000100023	396.211	-1.1147	0.12196	-9.13993	6.24903e-20	1.37625e-18	PPIL2	23759
ENSG00000068697	7260.58	0.688207	0.0753543	9.13295	6.66587e-20	1.46615e-18	LAPTM4A	9741
ENSG00000105287	411.653	-1.33125	0.145773	-9.13239	6.70054e-20	1.47186e-18	PRKD2	25865
ENSG00000100003	195.25	-1.4659	0.160657	-9.12442	7.21224e-20	1.58221e-18	SEC14L2	23541
ENSG00000184014	5446.13	0.690833	0.075748	9.12016	7.50141e-20	1.64352e-18	DENND5A	23258
ENSG00000176971	345.034	-1.53798	0.168716	-9.11576	7.81178e-20	1.70931e-18	FIBIN	387758
ENSG00000146376	783.933	-0.895219	0.0982722	-9.10959	8.26926e-20	1.80707e-18	ARHGAP18	93663
ENSG00000174013	952.885	0.87682	0.0964139	9.09434	9.51655e-20	2.07696e-18	FBXO45	200933
ENSG00000149257	13147.2	-0.907341	0.0998058	-9.09106	9.80806e-20	2.13783e-18	SERPINH1	871
ENSG00000161204	730.727	-0.952638	0.104838	-9.08673	1.02059e-19	2.22169e-18	ABCF3	55324
ENSG00000169762	500.406	1.04714	0.115259	9.08509	1.03615e-19	2.25267e-18	TAPT1	202018
ENSG00000171451	788.455	-1.0713	0.117971	-9.08101	1.07576e-19	2.33577e-18	DSEL	92126
ENSG00000162430	2999.69	-0.760549	0.0837671	-9.07932	1.09251e-19	2.3691e-18	SEPN1	57190
ENSG00000108797	1496.57	-1.09189	0.120349	-9.0727	1.16099e-19	2.5144e-18	CNTNAP1	8506
ENSG00000143494	307.289	1.43285	0.158028	9.06706	1.22276e-19	2.64479e-18	VASH2	79805
ENSG00000141577	120.06	-1.83276	0.202159	-9.06593	1.23545e-19	2.66882e-18	CEP131	22994
ENSG00000265491	1140.9	-0.837284	0.092384	-9.06309	1.26809e-19	2.73585e-18	RNF115	27246
ENSG00000134954	2917.65	0.856556	0.0945939	9.05509	1.36451e-19	2.94012e-18	ETS1	2113
ENSG00000164938	493.691	1.42173	0.157151	9.04692	1.47064e-19	3.16478e-18	TP53INP1	94241
ENSG00000196547	335.179	-1.2816	0.141704	-9.04425	1.5069e-19	3.23868e-18	MAN2A2	4122
ENSG00000249115	165.681	-1.5468	0.171032	-9.04393	1.5114e-19	3.24423e-18	HAUS5	23354
ENSG00000115128	1915.2	0.744498	0.0823549	9.04012	1.56506e-19	3.35517e-18	SF3B6	51639
ENSG00000182492	1038.85	-1.26569	0.140033	-9.03848	1.58864e-19	3.40142e-18	BGN	633
ENSG00000143786	520.185	-1.03897	0.115003	-9.03434	1.64991e-19	3.52813e-18	CNIH3	149111
ENSG00000149100	3577.9	0.754987	0.0835806	9.03304	1.66966e-19	3.56587e-18	EIF3M	10480
ENSG00000156475	185.735	-1.44927	0.160512	-9.02907	1.73135e-19	3.69296e-18	PPP2R2B	5521
ENSG00000132294	5784.41	0.709792	0.0786303	9.02695	1.76516e-19	3.76036e-18	EFR3A	23167
ENSG00000065600	475.84	1.05079	0.116408	9.02678	1.76797e-19	3.76161e-18	TMEM206	55248
ENSG00000211459	9663.89	0.750524	0.0831794	9.02296	1.83079e-19	3.89037e-18	NA	NA
ENSG00000179981	298.498	-1.25242	0.138875	-9.01835	1.90945e-19	4.05244e-18	TSHZ1	10194
ENSG00000110906	1760.68	0.983977	0.109219	9.00919	2.0758e-19	4.39997e-18	KCTD10	83892
ENSG00000065054	559.4	-1.00648	0.11177	-9.00493	2.15813e-19	4.56418e-18	SLC9A3R2	9351
ENSG00000171530	2422.29	0.781984	0.0868398	9.0049	2.15866e-19	4.56418e-18	TBCA	6902
ENSG00000151414	2602.26	0.844899	0.0938491	9.00273	2.20169e-19	4.64935e-18	NEK7	140609
ENSG00000065308	3159.43	-0.726665	0.0807355	-9.00056	2.24566e-19	4.7363e-18	TRAM2	9697
ENSG00000176720	271.794	-1.2582	0.139817	-8.99891	2.2798e-19	4.80232e-18	BOK	666
ENSG00000147416	4971.76	0.88716	0.0986241	8.99536	2.3546e-19	4.95373e-18	ATP6V1B2	526
ENSG00000090054	1475.81	0.759447	0.084451	8.99275	2.41125e-19	5.06662e-18	SPTLC1	10558
ENSG00000111077	402.087	-1.39982	0.155717	-8.98955	2.48252e-19	5.20991e-18	TNS2	23371
ENSG00000125814	204.252	1.41662	0.157666	8.98495	2.58851e-19	5.42562e-18	NAPB	63908
ENSG00000171877	334.634	-1.17036	0.130298	-8.98217	2.6547e-19	5.55748e-18	FRMD5	84978
ENSG00000108064	1323.61	0.959539	0.106977	8.96962	2.97534e-19	6.22104e-18	TFAM	7019
ENSG00000087053	4676.53	0.72967	0.0813575	8.96869	3.00074e-19	6.26639e-18	MTMR2	8898
ENSG00000106086	842.733	0.941699	0.105053	8.964	3.13109e-19	6.53056e-18	PLEKHA8	84725
ENSG00000119139	2740.96	1.0066	0.112303	8.96324	3.15279e-19	6.56773e-18	TJP2	9414
ENSG00000050130	1091.21	0.925542	0.103288	8.96081	3.22313e-19	6.706e-18	JKAMP	51528
ENSG00000164251	1032.47	-0.893399	0.0997931	-8.95252	3.47463e-19	7.22041e-18	F2RL1	2150
ENSG00000176871	3953.78	0.976628	0.109106	8.95117	3.51734e-19	7.30021e-18	WSB2	55884
ENSG00000110344	2428.74	0.743214	0.0830502	8.94897	3.588e-19	7.43775e-18	UBE4A	9354
ENSG00000112139	391.063	-1.16358	0.130163	-8.93934	3.915e-19	8.10568e-18	MDGA1	266727
ENSG00000109084	1236.22	1.15125	0.128852	8.93466	4.08445e-19	8.44618e-18	TMEM97	27346
ENSG00000176171	2954.61	1.08352	0.121364	8.92784	4.34395e-19	8.97185e-18	BNIP3	664
ENSG00000155858	404.828	1.08475	0.121567	8.92305	4.536e-19	9.35709e-18	LSM11	134353
ENSG00000197965	4092.97	0.665696	0.0746462	8.91802	4.74715e-19	9.78074e-18	MPZL1	9019
ENSG00000135211	360.714	-1.32726	0.148911	-8.9131	4.96261e-19	1.02123e-17	TMEM60	85025
ENSG00000134184	2936.39	-0.78377	0.0880012	-8.90635	5.27411e-19	1.08401e-17	GSTM1	2944
ENSG00000166949	2557.17	-0.765342	0.0859466	-8.90486	5.34522e-19	1.09729e-17	SMAD3	4088
ENSG00000101935	1193.53	0.849031	0.0953565	8.90375	5.39909e-19	1.10701e-17	AMMECR1	9949
ENSG00000147454	1719.47	0.781775	0.0878363	8.90036	5.56641e-19	1.13994e-17	SLC25A37	51312
ENSG00000093144	1558.27	0.757932	0.0852145	8.89439	5.87391e-19	1.20146e-17	ECHDC1	55862
ENSG00000176619	3951.35	-0.825619	0.092975	-8.88001	6.68541e-19	1.36579e-17	LMNB2	84823
ENSG00000177169	236.3	-1.64887	0.185689	-8.87971	6.70324e-19	1.36778e-17	ULK1	8408
ENSG00000140941	1732.96	0.821385	0.0925069	8.87918	6.7354e-19	1.37104e-17	MAP1LC3B	81631
ENSG00000173281	498.332	1.05027	0.118283	8.87929	6.72867e-19	1.37104e-17	PPP1R3B	79660
ENSG00000172992	176.379	-1.46943	0.165506	-8.87839	6.78368e-19	1.37921e-17	DCAKD	79877
ENSG00000130717	329.124	-1.20698	0.135951	-8.87807	6.80302e-19	1.38149e-17	UCK1	83549
ENSG00000176248	391.875	-1.12165	0.126538	-8.86415	7.70888e-19	1.56356e-17	ANAPC2	29882
ENSG00000167674	1085.46	-0.911358	0.102825	-8.86321	7.77455e-19	1.575e-17	HDGFRP2	84717
ENSG00000143156	882.778	0.927541	0.104653	8.86305	7.78523e-19	1.57528e-17	NME7	29922
ENSG00000169439	4824.88	0.680724	0.0768259	8.86061	7.9575e-19	1.60821e-17	SDC2	6383
ENSG00000196531	9374.48	0.695791	0.0785461	8.85838	8.11852e-19	1.6388e-17	NACA	4666
ENSG00000144591	926.717	-0.992532	0.112155	-8.84963	8.78119e-19	1.76835e-17	GMPPA	29926
ENSG00000145214	128.336	-1.72988	0.195475	-8.84965	8.77942e-19	1.76835e-17	DGKQ	1609
ENSG00000213445	83.6403	-2.14952	0.242982	-8.8464	9.0384e-19	1.81798e-17	SIPA1	6494
ENSG00000164535	1008.27	-0.872931	0.0986801	-8.84608	9.06508e-19	1.82119e-17	DAGLB	221955
ENSG00000155066	89.6754	-2.19114	0.24771	-8.84558	9.10534e-19	1.82711e-17	PROM2	150696
ENSG00000182580	141.458	-1.66783	0.188578	-8.84421	9.21796e-19	1.84752e-17	EPHB3	2049
ENSG00000135679	1031.21	0.906371	0.102597	8.83431	1.0072e-18	2.01631e-17	MDM2	4193
ENSG00000132563	297.406	-1.27838	0.144769	-8.83047	1.0424e-18	2.08431e-17	REEP2	51308
ENSG00000004776	848.283	-1.03313	0.11709	-8.82332	1.11116e-18	2.21918e-17	HSPB6	126393
ENSG00000186866	1400.72	0.814511	0.0923438	8.82042	1.14029e-18	2.27468e-17	POFUT2	23275
ENSG00000103653	531.684	-1.08631	0.123182	-8.81876	1.15732e-18	2.30592e-17	CSK	1445
ENSG00000123146	3274.24	-0.8002	0.0907524	-8.8174	1.17151e-18	2.33145e-17	ADGRE5	976
ENSG00000092201	3467.08	-0.739262	0.0840545	-8.79503	1.43012e-18	2.83612e-17	SUPT16H	11198
ENSG00000156463	137.064	-1.62463	0.184719	-8.79513	1.42881e-18	2.83612e-17	SH3RF2	153769
ENSG00000242485	1402.18	0.822721	0.0935436	8.79505	1.42986e-18	2.83612e-17	MRPL20	55052
ENSG00000160211	2321.72	-1.04535	0.118905	-8.79148	1.47604e-18	2.92232e-17	G6PD	2539
ENSG00000189266	4332.56	0.710216	0.0807853	8.7914	1.47703e-18	2.92232e-17	PNRC2	55629
ENSG00000140400	187.153	-1.44379	0.164288	-8.78817	1.52014e-18	3.00409e-17	MAN2C1	4123
ENSG00000167680	1183.96	-1.22468	0.139369	-8.7873	1.53202e-18	3.02403e-17	SEMA6B	10501
ENSG00000138073	881.614	-0.915601	0.104257	-8.7822	1.60307e-18	3.16061e-17	PREB	10113
ENSG00000015532	739.779	-0.905767	0.103152	-8.7809	1.62178e-18	3.19378e-17	XYLT2	64132
ENSG00000109171	1986.8	0.71204	0.0811103	8.77866	1.65433e-18	3.25409e-17	SLAIN2	57606
ENSG00000158941	2548.25	-0.674969	0.0769313	-8.77366	1.72955e-18	3.3981e-17	CCAR2	57805
ENSG00000187535	172.682	-1.60097	0.182517	-8.77162	1.76117e-18	3.45622e-17	IFT140	9742
ENSG00000147133	460.918	-1.09507	0.124892	-8.76815	1.81623e-18	3.56015e-17	TAF1	6872
ENSG00000108389	913.262	-0.872197	0.0994761	-8.7679	1.82035e-18	3.56409e-17	MTMR4	9110
ENSG00000178685	503.482	-1.21956	0.139128	-8.76569	1.85636e-18	3.63042e-17	PARP10	84875
ENSG00000205250	528.829	-1.0564	0.120552	-8.76305	1.90029e-18	3.71204e-17	E2F4	1874
ENSG00000188647	994.174	0.8797	0.100429	8.75938	1.96323e-18	3.83056e-17	PTAR1	375743
ENSG00000188042	3087.43	-0.776398	0.0886497	-8.75805	1.98656e-18	3.87161e-17	ARL4C	10123
ENSG00000162804	251.611	-1.71615	0.196047	-8.7538	2.06291e-18	4.0158e-17	SNED1	25992
ENSG00000142002	2430.04	-0.847039	0.0967704	-8.75308	2.07603e-18	4.0367e-17	DPP9	91039
ENSG00000059573	3083.67	0.713513	0.0815424	8.75021	2.12954e-18	4.136e-17	ALDH18A1	5832
ENSG00000186174	2410.25	-0.781108	0.0892841	-8.74857	2.16079e-18	4.19189e-17	BCL9L	283149
ENSG00000159335	3163.13	-0.753596	0.0861653	-8.74594	2.21176e-18	4.28585e-17	PTMS	5763
ENSG00000125870	2917.15	0.780624	0.0892933	8.74225	2.28513e-18	4.41792e-17	SNRPB2	6629
ENSG00000234585	60.6065	2.41621	0.27638	8.74236	2.28296e-18	4.41792e-17	CCT6P3	643180
ENSG00000063180	180.299	-1.79003	0.205014	-8.73128	2.51801e-18	4.86261e-17	CA11	770
ENSG00000136986	5314.44	0.705786	0.0808491	8.72967	2.55406e-18	4.92659e-17	DERL1	79139
ENSG00000154429	746.668	0.922859	0.105828	8.7204	2.77212e-18	5.34114e-17	CCSAP	126731
ENSG00000020577	1318.24	0.882788	0.101374	8.70825	3.08601e-18	5.93917e-17	SAMD4A	23034
ENSG00000089050	824.914	-0.918312	0.105476	-8.70639	3.137e-18	6.03046e-17	RBBP9	10741
ENSG00000213047	490.89	1.08128	0.124278	8.70049	3.3044e-18	6.34504e-17	DENND1B	163486
ENSG00000147649	10680.2	0.676039	0.0777366	8.69654	3.42164e-18	6.56272e-17	MTDH	92140
ENSG00000154096	15256.2	-0.648821	0.0746733	-8.6888	3.66276e-18	7.01725e-17	THY1	7070
ENSG00000106853	655.657	1.07675	0.123953	8.6867	3.73134e-18	7.14057e-17	PTGR1	22949
ENSG00000153933	261.065	1.32269	0.152271	8.68642	3.74032e-18	7.14967e-17	DGKE	8526
ENSG00000124380	574.311	0.980518	0.112912	8.68392	3.82345e-18	7.30033e-17	SNRNP27	11017
ENSG00000084636	2353.72	-1.96269	0.226058	-8.68227	3.87952e-18	7.39906e-17	COL16A1	1307
ENSG00000106290	1088.99	-0.853357	0.0983505	-8.67669	4.07439e-18	7.76196e-17	TAF6	6878
ENSG00000137103	222.649	-1.64955	0.190179	-8.67365	4.18497e-18	7.96366e-17	TMEM8B	51754
ENSG00000179632	2415.13	-0.7158	0.0825368	-8.6725	4.22747e-18	8.03551e-17	MAF1	84232
ENSG00000133731	1253.26	0.858442	0.0989908	8.67194	4.24838e-18	8.0662e-17	IMPA1	3612
ENSG00000108947	113.914	-2.14402	0.247326	-8.66882	4.36638e-18	8.2717e-17	EFNB3	1949
ENSG00000115762	4341.02	0.89408	0.103137	8.66889	4.36347e-18	8.2717e-17	PLEKHB2	55041
ENSG00000144589	251.431	-1.26079	0.145528	-8.66359	4.57147e-18	8.65054e-17	STK11IP	114790
ENSG00000128482	39.9509	-3.01045	0.3477	-8.65818	4.79374e-18	9.06102e-17	RNF112	7732
ENSG00000065548	1846.95	0.829028	0.0957564	8.65767	4.815e-18	9.09106e-17	ZC3H15	55854
ENSG00000124212	130.301	-1.77341	0.20506	-8.64825	5.22936e-18	9.8624e-17	PTGIS	5740
ENSG00000177628	1129.58	-0.84287	0.0974809	-8.64652	5.30949e-18	1.00024e-16	GBA	2629
ENSG00000082996	512.702	-1.09342	0.126558	-8.63974	5.63414e-18	1.06022e-16	RNF13	11342
ENSG00000110700	10976.5	0.672426	0.0778419	8.63837	5.70225e-18	1.07185e-16	RPS13	6207
ENSG00000205268	1500.77	0.83636	0.0968319	8.63723	5.75911e-18	1.08133e-16	PDE7A	5150
ENSG00000182095	1075.42	-0.888993	0.102946	-8.63552	5.84586e-18	1.09641e-16	TNRC18	84629
ENSG00000250748	709.876	-0.929913	0.107705	-8.63391	5.92901e-18	1.11077e-16	LOC100507065	100507065
ENSG00000138600	2034.36	0.757808	0.0877833	8.63271	5.99153e-18	1.12124e-16	SPPL2A	84888
ENSG00000163017	42.5498	3.01648	0.349596	8.62849	6.21695e-18	1.16214e-16	ACTG2	72
ENSG00000176697	729.256	-0.933869	0.108253	-8.62671	6.3141e-18	1.179e-16	BDNF	627
ENSG00000103326	401.139	-1.28776	0.149307	-8.62496	6.41155e-18	1.19588e-16	CAPN15	6650
ENSG00000225697	389.619	-1.11906	0.129752	-8.62465	6.42874e-18	1.19777e-16	SLC26A6	65010
ENSG00000123815	201.706	-1.38578	0.160687	-8.62404	6.46325e-18	1.20288e-16	ADCK4	79934
ENSG00000120896	1237.55	-0.987687	0.114547	-8.62251	6.54996e-18	1.21634e-16	SORBS3	10174
ENSG00000121440	611.796	-0.937769	0.108757	-8.62258	6.54614e-18	1.21634e-16	PDZRN3	23024
ENSG00000105409	265.05	-1.27134	0.147453	-8.622	6.57972e-18	1.22053e-16	ATP1A3	478
ENSG00000169750	195.906	-1.51824	0.176111	-8.62094	6.64094e-18	1.23054e-16	RAC3	5881
ENSG00000130816	3146.7	-0.748205	0.0868253	-8.61736	6.85172e-18	1.2682e-16	DNMT1	1786
ENSG00000167291	1613.06	-0.806431	0.0936573	-8.61044	7.2779e-18	1.34562e-16	TBC1D16	125058
ENSG00000101474	2194.26	-0.823152	0.0956805	-8.60313	7.75694e-18	1.43262e-16	APMAP	57136
ENSG00000118985	1934.15	0.99542	0.115708	8.60285	7.77577e-18	1.43454e-16	ELL2	22936
ENSG00000164329	740.46	-0.90514	0.105279	-8.59753	8.14514e-18	1.50105e-16	PAPD4	167153
ENSG00000029993	1569.78	0.759171	0.0883165	8.59603	8.25243e-18	1.51916e-16	HMGB3	3149
ENSG00000112658	1128.94	0.816931	0.0950669	8.59323	8.45607e-18	1.55496e-16	SRF	6722
ENSG00000147130	599.012	-0.950073	0.110625	-8.58819	8.83464e-18	1.62281e-16	ZMYM3	9203
ENSG00000197948	238.784	-1.34916	0.157128	-8.58633	8.97935e-18	1.64761e-16	FCHSD1	89848
ENSG00000132205	1289.04	-0.795511	0.0926891	-8.58258	9.277e-18	1.70038e-16	EMILIN2	84034
ENSG00000231131	71.3425	-2.37431	0.277034	-8.57044	1.0309e-17	1.8875e-16	LINC01468	101928687
ENSG00000162591	232.599	-1.68332	0.196659	-8.55958	1.13281e-17	2.07184e-16	MEGF6	1953
ENSG00000104907	423.218	-1.46353	0.171021	-8.55765	1.15193e-17	2.10454e-16	TRMT1	55621
ENSG00000152558	5382.07	-0.823519	0.0962491	-8.55612	1.1673e-17	2.13033e-16	TMEM123	114908
ENSG00000185359	1129.08	-0.965919	0.112968	-8.55035	1.22716e-17	2.23716e-16	HGS	9146
ENSG00000102393	1317.92	0.922518	0.10792	8.54813	1.25097e-17	2.27811e-16	GLA	2717
ENSG00000126067	5285.32	0.681203	0.0797103	8.54599	1.27441e-17	2.31831e-16	PSMB2	5690
ENSG00000072042	3406.72	0.6993	0.0818382	8.54491	1.2864e-17	2.33761e-16	RDH11	51109
ENSG00000280143	37.4822	3.18219	0.372463	8.54363	1.30066e-17	2.36098e-16	NA	NA
ENSG00000121940	1280.86	0.737187	0.0864865	8.52372	1.54505e-17	2.8016e-16	CLCC1	23155
ENSG00000122971	90.0111	-2.00673	0.235646	-8.51586	1.65356e-17	2.99195e-16	ACADS	35
ENSG00000259091	98.405	-1.8964	0.22269	-8.51587	1.65345e-17	2.99195e-16	NA	NA
ENSG00000089597	14965.2	-0.602671	0.0707756	-8.51523	1.66263e-17	3.00515e-16	GANAB	23193
ENSG00000116898	2014.59	0.706391	0.0829875	8.51201	1.70943e-17	3.08646e-16	MRPS15	64960
ENSG00000143761	5977.27	-0.735707	0.0864927	-8.506	1.80033e-17	3.24711e-16	ARF1	375
ENSG00000147400	1371.35	0.778015	0.0914709	8.50561	1.80648e-17	3.25474e-16	CETN2	1069
ENSG00000084754	4244.86	-0.637826	0.0750301	-8.50094	1.88062e-17	3.38471e-16	HADHA	3030
ENSG00000175193	1049.97	0.91848	0.108076	8.49847	1.921e-17	3.45372e-16	PARL	55486
ENSG00000076928	658.66	-0.929467	0.109407	-8.49554	1.9702e-17	3.53842e-16	ARHGEF1	9138
ENSG00000173153	520.519	-0.985435	0.116011	-8.49432	1.99093e-17	3.57186e-16	ESRRA	2101
ENSG00000124275	1620.53	0.782788	0.0921752	8.49239	2.02434e-17	3.62795e-16	MTRR	4552
ENSG00000140374	1239.41	-0.773325	0.0910885	-8.48982	2.0695e-17	3.70498e-16	ETFA	2108
ENSG00000107874	774.306	-0.840646	0.0990341	-8.48845	2.09403e-17	3.74494e-16	CUEDC2	79004
ENSG00000126602	704.579	-1.05935	0.12483	-8.48635	2.13225e-17	3.80926e-16	TRAP1	10131
ENSG00000169683	253.154	-1.20946	0.142547	-8.48463	2.16415e-17	3.86217e-16	LRRC45	201255
ENSG00000130511	288.02	-1.29934	0.153175	-8.48272	2.19996e-17	3.92195e-16	SSBP4	170463
ENSG00000101940	232.47	-1.28351	0.151436	-8.47558	2.33919e-17	4.16578e-16	WDR13	64743
ENSG00000180998	217.271	1.50518	0.177629	8.47373	2.37651e-17	4.22779e-16	GPR137C	283554
ENSG00000101333	196.72	-1.38819	0.163832	-8.47325	2.38634e-17	4.24082e-16	PLCB4	5332
ENSG00000124006	464.528	-1.03868	0.122643	-8.46912	2.47259e-17	4.38949e-16	OBSL1	23363
ENSG00000080824	34604.4	0.724288	0.0856047	8.46083	2.65471e-17	4.70787e-16	HSP90AA1	3320
ENSG00000136238	9780.44	0.623884	0.0737852	8.45541	2.781e-17	4.92668e-16	RAC1	5879
ENSG00000101639	509.138	-1.0039	0.11881	-8.44968	2.92097e-17	5.16923e-16	CEP192	55125
ENSG00000008282	3595.98	0.712061	0.0842828	8.44848	2.95116e-17	5.21721e-16	SYPL1	6856
ENSG00000160803	755.033	-0.912047	0.107961	-8.44792	2.96538e-17	5.23689e-16	UBQLN4	56893
ENSG00000097007	2463.47	-0.707571	0.083895	-8.434	3.34042e-17	5.89306e-16	ABL1	25
ENSG00000120833	508.63	-0.943716	0.111902	-8.4334	3.35772e-17	5.91742e-16	SOCS2	8835
ENSG00000117525	1807.45	0.909482	0.107869	8.43134	3.4172e-17	6.01598e-16	F3	2152
ENSG00000183283	3367.5	0.704258	0.0835349	8.4307	3.4361e-17	6.04297e-16	DAZAP2	9802
ENSG00000178904	519.423	1.01787	0.120838	8.42338	3.65769e-17	6.42601e-16	DPY19L3	147991
ENSG00000080822	1505.91	0.787707	0.0935223	8.42267	3.68008e-17	6.45863e-16	CLDND1	56650
ENSG00000219481	858.819	-0.819968	0.0974504	-8.41421	3.95563e-17	6.93505e-16	NBPF1	55672
ENSG00000134001	4389.07	0.81372	0.0967103	8.41399	3.96281e-17	6.94045e-16	EIF2S1	1965
ENSG00000146386	804.261	0.839575	0.0997911	8.41333	3.98542e-17	6.97285e-16	ABRACL	58527
ENSG00000115977	654.885	-1.30927	0.155662	-8.411	4.06516e-17	7.105e-16	AAK1	22848
ENSG00000070010	1785.12	0.800001	0.0951198	8.41046	4.08413e-17	7.1308e-16	UFD1L	7353
ENSG00000169446	1267.69	0.85405	0.10162	8.40433	4.30326e-17	7.50566e-16	MMGT1	93380
ENSG00000082146	1006.87	0.802861	0.0955503	8.4025	4.3709e-17	7.6158e-16	STRADB	55437
ENSG00000136161	282.787	1.18825	0.141421	8.40217	4.38298e-17	7.62899e-16	RCBTB2	1102
ENSG00000136167	208.436	1.92793	0.22948	8.40132	4.41484e-17	7.67656e-16	LCP1	3936
ENSG00000128595	22518.7	0.594169	0.0707243	8.40119	4.41972e-17	7.67717e-16	CALU	813
ENSG00000204682	143.256	-1.6283	0.193824	-8.40095	4.429e-17	7.6854e-16	CASC10	399726
ENSG00000130449	422.164	1.00982	0.120255	8.39727	4.5698e-17	7.91408e-16	ZSWIM6	57688
ENSG00000167965	271.391	-1.17325	0.139718	-8.39726	4.57013e-17	7.91408e-16	MLST8	64223
ENSG00000174080	411.234	-1.14629	0.136526	-8.39619	4.61193e-17	7.97831e-16	CTSF	8722
ENSG00000188549	409.236	-1.21468	0.144675	-8.39597	4.62056e-17	7.98509e-16	C15orf52	388115
ENSG00000102226	801.034	-0.958763	0.11434	-8.38518	5.06465e-17	8.74362e-16	USP11	8237
ENSG00000166398	401.123	-1.00793	0.120327	-8.3766	5.44776e-17	9.39544e-16	KIAA0355	9710
ENSG00000114853	404.918	-1.02176	0.12203	-8.37301	5.61647e-17	9.67656e-16	ZBTB47	92999
ENSG00000196396	2631.35	0.70624	0.0845123	8.35665	6.45221e-17	1.11051e-15	PTPN1	5770
ENSG00000154027	1756.93	-0.724752	0.0867643	-8.35311	6.64863e-17	1.14316e-15	AK5	26289
ENSG00000104783	226.379	-1.2649	0.151495	-8.34944	6.85871e-17	1.17808e-15	KCNN4	3783
ENSG00000104660	1778.59	0.681465	0.0816211	8.34912	6.87714e-17	1.18005e-15	LEPROTL1	23484
ENSG00000161999	501.181	-1.00732	0.120726	-8.34388	7.18936e-17	1.23238e-15	JMJD8	339123
ENSG00000171227	268.729	-1.23124	0.147601	-8.34172	7.32174e-17	1.2538e-15	TMEM37	140738
ENSG00000196660	59.7589	-2.47146	0.296362	-8.33935	7.46977e-17	1.27786e-15	SLC30A10	55532
ENSG00000159176	8871.27	0.958884	0.114991	8.33879	7.50564e-17	1.2827e-15	CSRP1	1465
ENSG00000174804	678.8	-1.28783	0.154462	-8.33754	7.58492e-17	1.29494e-15	FZD4	8322
ENSG00000227057	804.812	-0.875557	0.105045	-8.33509	7.74418e-17	1.3208e-15	WDR46	9277
ENSG00000143952	1245.69	0.789053	0.0946847	8.33349	7.84967e-17	1.33744e-15	VPS54	51542
ENSG00000134153	1535.51	0.756579	0.0908593	8.32693	8.29628e-17	1.41212e-15	EMC7	56851
ENSG00000173210	1565.82	-0.82672	0.0993462	-8.3216	8.67803e-17	1.47561e-15	ABLIM3	22885
ENSG00000155011	131.638	-1.63184	0.196242	-8.31545	9.14016e-17	1.55264e-15	DKK2	27123
ENSG00000178814	43.2349	-2.72227	0.327842	-8.3036	1.01003e-16	1.71402e-15	OPLAH	26873
ENSG00000113361	2414.1	-1.01443	0.122262	-8.29715	1.06638e-16	1.80783e-15	CDH6	1004
ENSG00000105993	2230.1	0.737449	0.0889226	8.29316	1.10281e-16	1.86771e-15	DNAJB6	10049
ENSG00000140474	182.797	-1.3977	0.168618	-8.28918	1.14029e-16	1.92927e-15	ULK3	25989
ENSG00000181704	983.455	0.769881	0.0929001	8.2872	1.1595e-16	1.95981e-15	YIPF6	286451
ENSG00000197448	848.035	-0.828114	0.0999969	-8.2814	1.21734e-16	2.05553e-15	GSTK1	373156
ENSG00000164134	2564.45	0.865403	0.104505	8.281	1.22143e-16	2.06037e-15	NAA15	80155
ENSG00000198753	61.5382	-2.3583	0.284824	-8.27984	1.2334e-16	2.0785e-15	PLXNB3	5365
ENSG00000136830	5064.55	-0.712971	0.086139	-8.27699	1.2633e-16	2.12676e-15	FAM129B	64855
ENSG00000126790	221.917	1.25704	0.151956	8.27243	1.31259e-16	2.20754e-15	L3HYPDH	112849
ENSG00000115310	14621.5	0.587036	0.0709764	8.27086	1.32997e-16	2.23456e-15	RTN4	57142
ENSG00000101997	150.885	-1.48007	0.178972	-8.26984	1.34135e-16	2.25145e-15	CCDC22	28952
ENSG00000171992	1286.75	-0.800921	0.0968516	-8.26958	1.34436e-16	2.25426e-15	SYNPO	11346
ENSG00000137802	294.584	-1.10857	0.134199	-8.26063	1.44909e-16	2.42748e-15	MAPKBP1	23005
ENSG00000100632	3098.34	0.756865	0.0916488	8.25831	1.47747e-16	2.47258e-15	ERH	2079
ENSG00000198900	3456.65	0.649471	0.0786506	8.25768	1.48535e-16	2.48331e-15	TOP1	7150
ENSG00000105426	1742.39	-0.999581	0.121163	-8.24991	1.58516e-16	2.64755e-15	PTPRS	5802
ENSG00000158863	602.009	-0.889542	0.107833	-8.24928	1.59351e-16	2.65888e-15	FAM160B2	64760
ENSG00000172889	305.37	-1.29549	0.157132	-8.2446	1.65708e-16	2.76224e-15	EGFL7	51162
ENSG00000101654	1489.47	0.81699	0.0991185	8.24255	1.68572e-16	2.80722e-15	RNMT	8731
ENSG00000128908	737.974	-0.819011	0.0993763	-8.24151	1.70046e-16	2.82897e-15	INO80	54617
ENSG00000197045	3077.8	0.699576	0.08502	8.22837	1.89776e-16	3.15412e-15	GMFB	2764
ENSG00000130725	1079.44	-0.766878	0.0932316	-8.22552	1.94344e-16	3.22688e-15	UBE2M	9040
ENSG00000095321	820.149	-0.867225	0.105445	-8.22444	1.961e-16	3.25284e-15	CRAT	1384
ENSG00000116044	2695.97	0.773532	0.0940601	8.22381	1.97142e-16	3.26693e-15	NFE2L2	4780
ENSG00000233461	255.467	1.2265	0.1492	8.22052	2.02623e-16	3.35446e-15	NA	NA
ENSG00000206532	113.974	1.80319	0.21944	8.21722	2.08276e-16	3.44468e-15	NA	NA
ENSG00000147853	1576.75	0.792899	0.0966125	8.207	2.2679e-16	3.74723e-15	AK3	50808
ENSG00000164828	2990.9	0.663035	0.0808023	8.20565	2.29352e-16	3.78587e-15	SUN1	23353
ENSG00000146587	589.929	0.913476	0.11135	8.20368	2.33136e-16	3.84458e-15	RBAK	57786
ENSG00000142875	2374.83	0.685081	0.0835142	8.20316	2.34145e-16	3.85747e-15	PRKACB	5567
ENSG00000140299	1295.8	0.729311	0.0889671	8.19753	2.45374e-16	4.03853e-15	BNIP2	663
ENSG00000234722	1944.12	-0.814574	0.0994054	-8.19447	2.51708e-16	4.13877e-15	LINC01287	103724390
ENSG00000136100	577.828	0.965175	0.117812	8.19251	2.55836e-16	4.20256e-15	VPS36	51028
ENSG00000105486	641.498	-0.871665	0.106473	-8.18675	2.68366e-16	4.40411e-15	LIG1	3978
ENSG00000104756	2769.29	0.70131	0.0856742	8.18578	2.70541e-16	4.43552e-15	KCTD9	54793
ENSG00000122406	25223.5	0.615396	0.0751843	8.18518	2.71905e-16	4.44926e-15	RPL5	6125
ENSG00000176658	921.547	-0.772096	0.0943285	-8.18518	2.71886e-16	4.44926e-15	MYO1D	4642
ENSG00000116095	585.857	0.937111	0.11469	8.17082	3.06306e-16	5.00734e-15	PLEKHA3	65977
ENSG00000070882	843.366	-0.829018	0.101472	-8.16994	3.0855e-16	5.03916e-15	OSBPL3	26031
ENSG00000146433	1400.92	0.775161	0.0948924	8.16884	3.11359e-16	5.08014e-15	TMEM181	57583
ENSG00000134250	7555.25	0.664606	0.0813776	8.16695	3.16294e-16	5.15568e-15	NOTCH2	4853
ENSG00000196588	719.067	-0.848239	0.103907	-8.16341	3.25689e-16	5.30371e-15	MKL1	57591
ENSG00000198837	360.999	-1.08646	0.133099	-8.16277	3.27421e-16	5.32681e-15	DENND4B	9909
ENSG00000168528	572.328	-0.973755	0.119366	-8.15774	3.41343e-16	5.54798e-15	SERINC2	347735
ENSG00000189241	1492.98	0.682698	0.0837425	8.15234	3.56943e-16	5.79596e-15	TSPYL1	7259
ENSG00000140950	537.079	-1.0118	0.124197	-8.1467	3.73991e-16	6.06696e-15	TLDC1	57707
ENSG00000213949	356.778	-1.10189	0.135319	-8.14288	3.85983e-16	6.25551e-15	ITGA1	3672
ENSG00000149929	264.021	-1.17894	0.144816	-8.14092	3.92289e-16	6.35164e-15	HIRIP3	8479
ENSG00000105976	2729.81	0.890177	0.109364	8.13959	3.96635e-16	6.41586e-15	MET	4233
ENSG00000160305	375.619	-1.06069	0.130344	-8.13765	4.03025e-16	6.513e-15	DIP2A	23181
ENSG00000089639	104.62	-1.66416	0.204782	-8.12653	4.41747e-16	7.13196e-15	GMIP	51291
ENSG00000158457	86.3538	1.91092	0.235356	8.11928	4.68956e-16	7.56404e-15	TSPAN33	340348
ENSG00000197321	1752.98	-0.968915	0.119348	-8.11841	4.72336e-16	7.61131e-15	SVIL	6840
ENSG00000107758	2507.96	0.67337	0.0829576	8.11704	4.77687e-16	7.69022e-15	PPP3CB	5532
ENSG00000117614	812.537	0.818161	0.100806	8.11621	4.80962e-16	7.73559e-15	SYF2	25949
ENSG00000185504	353.957	-1.07411	0.132354	-8.11544	4.84035e-16	7.77762e-15	FAAP100	80233
ENSG00000169231	108.259	-1.76363	0.21739	-8.11279	4.94722e-16	7.94181e-15	THBS3	7059
ENSG00000169760	555.129	0.940726	0.116043	8.10671	5.20075e-16	8.33496e-15	NLGN1	22871
ENSG00000182899	7987.36	0.599106	0.0739028	8.10668	5.20197e-16	8.33496e-15	RPL35A	6165
ENSG00000164932	1009.76	-0.852757	0.105212	-8.10514	5.26836e-16	8.43336e-15	CTHRC1	115908
ENSG00000167881	2293.12	0.710948	0.087789	8.09837	5.57002e-16	8.90783e-15	SRP68	6730
ENSG00000183023	573.627	-1.10654	0.136693	-8.09511	5.72135e-16	9.14121e-15	SLC8A1	6546
ENSG00000198142	788.16	0.820708	0.101403	8.09349	5.79791e-16	9.2548e-15	SOWAHC	65124
ENSG00000275700	2011.29	0.8097	0.100126	8.0868	6.12537e-16	9.7683e-15	AATF	26574
ENSG00000168078	3560.19	0.668967	0.0827264	8.0865	6.14058e-16	9.78334e-15	PBK	55872
ENSG00000166225	862.612	0.815372	0.100869	8.08344	6.29624e-16	1.00219e-14	FRS2	10818
ENSG00000171604	660.154	-1.15855	0.143429	-8.07757	6.60677e-16	1.05063e-14	CXXC5	51523
ENSG00000006634	1727.23	0.671135	0.0831105	8.07522	6.73575e-16	1.07014e-14	DBF4	10926
ENSG00000104332	9244.93	-0.659643	0.0817517	-8.06886	7.0958e-16	1.12628e-14	SFRP1	6422
ENSG00000099377	241.868	-1.1935	0.147996	-8.06442	7.35867e-16	1.16691e-14	HSD3B7	80270
ENSG00000066084	1225.25	-0.80929	0.100385	-8.06184	7.51561e-16	1.19069e-14	DIP2B	57609
ENSG00000144597	610.075	0.896182	0.111172	8.06123	7.5531e-16	1.19551e-14	EAF1	85403
ENSG00000144857	298.729	-1.11175	0.137991	-8.05669	7.83894e-16	1.23959e-14	BOC	91653
ENSG00000074696	2560.28	0.671527	0.0833754	8.05426	7.99626e-16	1.26329e-14	HACD3	51495
ENSG00000164300	370.646	-1.21855	0.151301	-8.05379	8.02698e-16	1.26696e-14	SERINC5	256987
ENSG00000127481	4601.05	-0.644761	0.0800935	-8.0501	8.2723e-16	1.30447e-14	UBR4	23352
ENSG00000115520	1422.62	0.816916	0.101486	8.04951	8.31267e-16	1.30961e-14	COQ10B	80219
ENSG00000162623	970.62	0.807267	0.100332	8.04593	8.55898e-16	1.34716e-14	TYW3	127253
ENSG00000113658	1845.81	0.69971	0.086969	8.04551	8.58852e-16	1.35056e-14	SMAD5	4090
ENSG00000179091	2837.07	-0.73016	0.090773	-8.04381	8.70909e-16	1.36825e-14	CYC1	1537
ENSG00000126461	804.559	-0.84328	0.104869	-8.04125	8.89277e-16	1.39581e-14	SCAF1	58506
ENSG00000139278	4968.7	0.966442	0.120215	8.03927	9.03758e-16	1.41723e-14	GLIPR1	11010
ENSG00000108846	1294.62	-1.13555	0.141276	-8.03783	9.1444e-16	1.43265e-14	ABCC3	8714
ENSG00000166780	531.743	-0.898803	0.111876	-8.03391	9.44153e-16	1.47783e-14	C16orf45	89927
ENSG00000064545	287.788	-1.14332	0.142315	-8.03378	9.45181e-16	1.47808e-14	TMEM161A	54929
ENSG00000113300	1214.63	0.854991	0.106516	8.02685	1.00004e-15	1.56243e-14	CNOT6	57472
ENSG00000167693	1060.11	-0.907317	0.113045	-8.02613	1.00592e-15	1.57016e-14	NXN	64359
ENSG00000173692	4340.03	0.615573	0.0767181	8.02383	1.02496e-15	1.5984e-14	PSMD1	5707
ENSG00000122965	410.297	1.05738	0.131816	8.02162	1.04356e-15	1.62591e-14	RBM19	9904
ENSG00000110931	577.173	-0.872751	0.108896	-8.01456	1.1053e-15	1.72053e-14	CAMKK2	10645
ENSG00000240771	270.035	-1.1958	0.149245	-8.01237	1.12515e-15	1.74982e-14	ARHGEF25	115557
ENSG00000104522	1457.05	-0.783393	0.0978062	-8.00964	1.15042e-15	1.78749e-14	TSTA3	7264
ENSG00000124164	2191.49	0.667474	0.0833539	8.00772	1.16859e-15	1.81405e-14	VAPB	9217
ENSG00000197008	131.408	1.52959	0.191069	8.00542	1.19061e-15	1.84654e-14	ZNF138	7697
ENSG00000068724	281.631	-1.09476	0.136773	-8.00424	1.20206e-15	1.86259e-14	TTC7A	57217
ENSG00000149289	981.804	0.835388	0.10441	8.00104	1.23375e-15	1.90994e-14	ZC3H12C	85463
ENSG00000169247	51.6082	-2.30627	0.288515	-7.99358	1.31073e-15	2.02726e-14	SH3TC2	79628
ENSG00000144713	11006.7	0.609534	0.0762699	7.9918	1.32983e-15	2.05493e-14	RPL32	6161
ENSG00000117862	2293.35	0.650375	0.0813859	7.99124	1.33583e-15	2.06232e-14	TXNDC12	51060
ENSG00000134375	3167.2	0.75068	0.0939643	7.98899	1.36047e-15	2.09845e-14	TIMM17A	10440
ENSG00000079459	13213.3	0.844306	0.105689	7.98863	1.36446e-15	2.10268e-14	FDFT1	2222
ENSG00000197956	28145.5	-0.705349	0.0884024	-7.97885	1.47705e-15	2.27412e-14	S100A6	6277
ENSG00000178913	1377.67	0.712307	0.0892999	7.97657	1.50452e-15	2.31431e-14	TAF7	6879
ENSG00000214517	1802.53	0.688572	0.0864555	7.96447	1.65934e-15	2.55014e-14	PPME1	51400
ENSG00000129566	336.199	-1.35221	0.169788	-7.96409	1.6644e-15	2.5556e-14	TEP1	7011
ENSG00000143622	1131.69	0.818231	0.102752	7.96316	1.67707e-15	2.57082e-14	RIT1	6016
ENSG00000165801	1269.28	-0.768244	0.096475	-7.96313	1.67735e-15	2.57082e-14	ARHGEF40	55701
ENSG00000124145	1797.84	-0.812725	0.102095	-7.96044	1.71426e-15	2.62502e-14	SDC4	6385
ENSG00000198363	19925.4	0.672112	0.0844696	7.95685	1.76468e-15	2.69978e-14	ASPH	444
ENSG00000172831	581.692	-0.941941	0.118432	-7.95342	1.81429e-15	2.77318e-14	CES2	8824
ENSG00000178971	128.376	-1.49942	0.188556	-7.95213	1.83328e-15	2.79968e-14	CTC1	80169
ENSG00000114544	1163.89	0.734379	0.0924807	7.94089	2.00737e-15	3.06278e-14	SLC41A3	54946
ENSG00000167770	954.455	-0.896919	0.112959	-7.94024	2.01796e-15	3.07616e-14	OTUB1	55611
ENSG00000115233	5036.3	0.693028	0.0873077	7.93777	2.05847e-15	3.13509e-14	PSMD14	10213
ENSG00000109519	1036.06	0.968443	0.122012	7.93729	2.06646e-15	3.14444e-14	GRPEL1	80273
ENSG00000179097	112.853	-1.57441	0.198382	-7.93628	2.08343e-15	3.16741e-14	HTR1F	3355
ENSG00000102225	828.351	-0.762836	0.0961297	-7.93549	2.09658e-15	3.18454e-14	CDK16	5127
ENSG00000120705	5789.44	0.711323	0.0896549	7.934	2.1219e-15	3.22011e-14	ETF1	2107
ENSG00000101868	255.189	-1.21894	0.153731	-7.92905	2.20834e-15	3.3483e-14	POLA1	5422
ENSG00000129084	548.593	0.863434	0.108947	7.92524	2.27701e-15	3.44932e-14	PSMA1	5682
ENSG00000115317	477.257	-0.936343	0.118269	-7.91703	2.43249e-15	3.68155e-14	HTRA2	27429
ENSG00000172613	126.371	-1.54088	0.194637	-7.91672	2.43857e-15	3.68747e-14	RAD9A	5883
ENSG00000116754	2140.51	0.838716	0.105976	7.91421	2.48829e-15	3.7593e-14	SRSF11	9295
ENSG00000113575	4029.07	0.675631	0.0854425	7.90744	2.62737e-15	3.96588e-14	PPP2CA	5515
ENSG00000090975	177.091	-1.33742	0.169163	-7.90613	2.65521e-15	4.00434e-14	PITPNM2	57605
ENSG00000141480	292.67	-1.09869	0.138972	-7.90584	2.66124e-15	4.00985e-14	ARRB2	409
ENSG00000174099	1322.4	0.707759	0.0895255	7.90567	2.665e-15	4.01196e-14	MSRB3	253827
ENSG00000110092	2735.31	-0.707011	0.0894693	-7.90227	2.7387e-15	4.11924e-14	CCND1	595
ENSG00000181773	222.245	1.30957	0.165777	7.8996	2.79801e-15	4.20472e-14	GPR3	2827
ENSG00000075420	5422.48	0.667561	0.0845381	7.89657	2.86683e-15	4.30431e-14	FNDC3B	64778
ENSG00000140264	3685.23	-0.77368	0.0979801	-7.8963	2.87307e-15	4.30986e-14	SERF2	10169
ENSG00000168411	1975.05	0.790431	0.100105	7.89601	2.87963e-15	4.31587e-14	RFWD3	55159
ENSG00000114904	567.711	0.898121	0.113749	7.89563	2.88863e-15	4.32554e-14	NEK4	6787
ENSG00000197603	396.324	-1.14179	0.14468	-7.8918	2.9787e-15	4.45647e-14	C5orf42	65250
ENSG00000248333	208.613	-1.3136	0.166507	-7.88915	3.04261e-15	4.54807e-14	CDK11B	984
ENSG00000105364	835.391	-0.948399	0.120351	-7.88025	3.26733e-15	4.87968e-14	MRPL4	51073
ENSG00000065615	547.884	0.869854	0.11041	7.87841	3.31579e-15	4.94769e-14	CYB5R4	51167
ENSG00000004660	86.428	-1.77795	0.225688	-7.87792	3.32865e-15	4.96069e-14	CAMKK1	84254
ENSG00000154856	156.884	-1.56127	0.198184	-7.87786	3.33036e-15	4.96069e-14	APCDD1	147495
ENSG00000172986	281.028	1.11066	0.141001	7.87694	3.35486e-15	4.99279e-14	GXYLT2	727936
ENSG00000114650	844.535	-0.81892	0.103966	-7.87678	3.35914e-15	4.99476e-14	SCAP	22937
ENSG00000144824	576.122	-1.02666	0.130431	-7.87128	3.51024e-15	5.21486e-14	PHLDB2	90102
ENSG00000131037	36.249	-2.7106	0.3445	-7.86821	3.59738e-15	5.33964e-14	EPS8L1	54869
ENSG00000105974	18729.9	-0.658197	0.0836579	-7.86772	3.61163e-15	5.35609e-14	CAV1	857
ENSG00000125845	621.647	-1.14361	0.145365	-7.86712	3.62909e-15	5.37705e-14	BMP2	650
ENSG00000129473	743.197	0.971333	0.123469	7.86701	3.63211e-15	5.37705e-14	BCL2L2	599
ENSG00000154059	969.328	-0.849307	0.10797	-7.86612	3.65805e-15	5.41072e-14	IMPACT	55364
ENSG00000164465	986.012	-0.965935	0.122915	-7.85855	3.88599e-15	5.74286e-14	DCBLD1	285761
ENSG00000184557	1063.92	0.81254	0.103409	7.85754	3.91763e-15	5.78457e-14	SOCS3	9021
ENSG00000126088	2740.33	-0.789519	0.100482	-7.8573	3.92494e-15	5.79031e-14	UROD	7389
ENSG00000136240	12859.7	0.547411	0.0696973	7.85412	4.02587e-15	5.93066e-14	KDELR2	11014
ENSG00000146729	1135	-0.780516	0.0993771	-7.85408	4.02708e-15	5.93066e-14	GBAS	2631
ENSG00000100726	398.617	-1.16352	0.148183	-7.85195	4.09617e-15	6.02718e-14	TELO2	9894
ENSG00000128708	3243.17	0.683466	0.0870504	7.85139	4.11446e-15	6.04882e-14	HAT1	8520
ENSG00000131100	3247.71	0.695436	0.0886066	7.84859	4.20751e-15	6.18026e-14	ATP6V1E1	529
ENSG00000176909	70.2983	-2.06015	0.262595	-7.84533	4.31816e-15	6.33729e-14	MAMSTR	284358
ENSG00000065559	1296.65	0.704145	0.0898295	7.83868	4.55303e-15	6.67621e-14	MAP2K4	6416
ENSG00000177380	192.477	-1.32911	0.169676	-7.83323	4.75505e-15	6.96639e-14	PPFIA3	8541
ENSG00000003402	1203.38	0.713747	0.0911363	7.83164	4.81537e-15	7.04866e-14	CFLAR	8837
ENSG00000112245	2977.64	0.839212	0.10717	7.83065	4.85366e-15	7.09858e-14	PTP4A1	7803
ENSG00000078269	4044.1	-0.701408	0.0896369	-7.82499	5.07685e-15	7.4186e-14	SYNJ2	8871
ENSG00000127804	788.53	0.844703	0.107967	7.82373	5.12823e-15	7.48722e-14	METTL16	79066
ENSG00000136518	2599.3	0.62352	0.0798561	7.80804	5.80833e-15	8.47285e-14	ACTL6A	86
ENSG00000131408	1033.93	-0.862288	0.110484	-7.80465	5.96671e-15	8.6964e-14	NR1H2	7376
ENSG00000167005	1768.92	-0.661055	0.0847549	-7.79961	6.20991e-15	9.04308e-14	NUDT21	11051
ENSG00000122882	1275.87	0.786264	0.100816	7.79903	6.23831e-15	9.07664e-14	ECD	11319
ENSG00000069956	2508.62	0.703284	0.0901959	7.79729	6.32494e-15	9.19478e-14	MAPK6	5597
ENSG00000011426	16209.8	0.716283	0.0918884	7.79514	6.43364e-15	9.34478e-14	ANLN	54443
ENSG00000175390	3555.85	0.605028	0.0776909	7.78763	6.82753e-15	9.9084e-14	EIF3F	8665
ENSG00000130811	1915.8	-0.666153	0.0855622	-7.7856	6.9382e-15	1.00604e-13	EIF3G	8666
ENSG00000012660	4478.86	0.646649	0.0830694	7.78444	7.00232e-15	1.01447e-13	ELOVL5	60481
ENSG00000174444	27295.5	0.583272	0.0750111	7.7758	7.49696e-15	1.0852e-13	RPL4	6124
ENSG00000106803	1987.39	0.64124	0.0825168	7.77102	7.78578e-15	1.12605e-13	SEC61B	10952
ENSG00000112685	1234.61	0.693263	0.0892139	7.77079	7.79977e-15	1.12711e-13	EXOC2	55770
ENSG00000137947	858.221	0.808514	0.10406	7.76972	7.86629e-15	1.13575e-13	GTF2B	2959
ENSG00000023041	1017.36	0.766887	0.0987326	7.76731	8.01676e-15	1.15649e-13	ZDHHC6	64429
ENSG00000118503	1610.74	-0.941693	0.121273	-7.7651	8.1582e-15	1.17589e-13	TNFAIP3	7128
ENSG00000234545	728.008	0.906283	0.116726	7.76421	8.2154e-15	1.18313e-13	FAM133B	257415
ENSG00000130640	1182.88	-0.764524	0.0984936	-7.76217	8.34907e-15	1.20136e-13	TUBGCP2	10844
ENSG00000166685	997.675	0.820487	0.105744	7.75921	8.54596e-15	1.22865e-13	COG1	9382
ENSG00000169756	6063.81	0.698427	0.090016	7.75891	8.56609e-15	1.23049e-13	LIMS1	3987
ENSG00000105671	866.763	-0.93575	0.120737	-7.75033	9.16505e-15	1.31542e-13	DDX49	54555
ENSG00000006459	241.143	1.20688	0.155779	7.74739	9.37976e-15	1.34509e-13	KDM7A	80853
ENSG00000105849	1386.38	0.798423	0.103063	7.74697	9.41122e-15	1.34846e-13	TWISTNB	221830
ENSG00000134748	1524.06	0.707411	0.0913204	7.74647	9.44831e-15	1.35263e-13	PRPF38A	84950
ENSG00000100439	875.699	0.845121	0.109135	7.74383	9.6466e-15	1.37985e-13	ABHD4	63874
ENSG00000099957	40.924	-2.61126	0.337361	-7.74026	9.92162e-15	1.418e-13	P2RX6	9127
ENSG00000119408	2015.4	-0.760103	0.0982067	-7.73982	9.95551e-15	1.42164e-13	NEK6	10783
ENSG00000162645	1123.63	0.911256	0.117748	7.73901	1.00196e-14	1.42959e-13	GBP2	2634
ENSG00000122644	478.664	-0.875452	0.113147	-7.73727	1.01574e-14	1.44802e-13	ARL4A	10124
ENSG00000087095	277.943	1.08806	0.140643	7.73631	1.02341e-14	1.45684e-13	NLK	51701
ENSG00000159216	1361.15	0.700316	0.0905235	7.73628	1.02364e-14	1.45684e-13	RUNX1	861
ENSG00000085365	3017.83	0.739073	0.0955422	7.73556	1.0295e-14	1.46394e-13	SCAMP1	9522
ENSG00000173064	390.302	-1.03597	0.133935	-7.73492	1.03465e-14	1.47004e-13	HECTD4	283450
ENSG00000132004	148.143	-1.38492	0.179079	-7.73358	1.04564e-14	1.4844e-13	FBXW9	84261
ENSG00000136718	710.871	-0.881655	0.114007	-7.73337	1.04738e-14	1.48562e-13	IMP4	92856
ENSG00000140350	2913.4	0.605751	0.0783428	7.73205	1.05826e-14	1.49981e-13	ANP32A	8125
ENSG00000196911	250.383	1.19847	0.155026	7.7308	1.06869e-14	1.51332e-13	KPNA5	3841
ENSG00000150867	1963.87	0.666061	0.0861672	7.72987	1.07657e-14	1.52321e-13	PIP4K2A	5305
ENSG00000135473	139.314	-1.63297	0.211265	-7.72947	1.07991e-14	1.52666e-13	PAN2	9924
ENSG00000165895	434.476	0.910202	0.1179	7.72012	1.16218e-14	1.64159e-13	ARHGAP42	143872
ENSG00000173852	2260.82	0.711784	0.0922351	7.71706	1.19043e-14	1.6801e-13	DPY19L1	23333
ENSG00000116678	1022.05	0.780856	0.101253	7.71196	1.23896e-14	1.74713e-13	LEPR	3953
ENSG00000170142	2038.32	0.677643	0.0878716	7.71173	1.24121e-14	1.74884e-13	UBE2E1	7324
ENSG00000163214	545.158	-0.913475	0.118461	-7.71118	1.2466e-14	1.75497e-13	DHX57	90957
ENSG00000144724	1687.85	0.708203	0.0918723	7.70856	1.27248e-14	1.78993e-13	PTPRG	5793
ENSG00000154237	632.863	-0.876108	0.113667	-7.70765	1.28157e-14	1.80122e-13	LRRK1	79705
ENSG00000132781	119.959	-1.50918	0.195824	-7.70684	1.2897e-14	1.81114e-13	MUTYH	4595
ENSG00000168564	540.585	1.05095	0.136373	7.70649	1.29329e-14	1.81468e-13	CDKN2AIP	55602
ENSG00000095787	3353.34	0.590444	0.0766443	7.70369	1.3219e-14	1.85329e-13	WAC	51322
ENSG00000131067	323.541	-1.13607	0.147578	-7.6981	1.381e-14	1.93454e-13	GGT7	2686
ENSG00000077238	990.268	0.763889	0.0992852	7.69389	1.42732e-14	1.99777e-13	IL4R	3566
ENSG00000196227	382.439	1.08505	0.141108	7.68946	1.47755e-14	2.06637e-13	FAM217B	63939
ENSG00000104343	1278.08	0.704485	0.0917139	7.68133	1.57439e-14	2.19999e-13	UBE2W	55284
ENSG00000154114	795.704	0.776733	0.101145	7.67939	1.59853e-14	2.23188e-13	TBCEL	219899
ENSG00000056586	1636.66	0.693878	0.0903688	7.67829	1.61223e-14	2.24915e-13	RC3H2	54542
ENSG00000163702	349.902	-1.09343	0.14242	-7.67752	1.62196e-14	2.26087e-13	IL17RC	84818
ENSG00000148296	734.936	0.839312	0.109398	7.6721	1.69205e-14	2.35663e-13	SURF6	6838
ENSG00000099822	811.933	-0.878857	0.114604	-7.66865	1.73814e-14	2.41883e-13	HCN2	610
ENSG00000024526	2918.18	0.705791	0.0920449	7.6679	1.74829e-14	2.43095e-13	DEPDC1	55635
ENSG00000164597	1292.87	0.731719	0.0954298	7.66761	1.7523e-14	2.43253e-13	COG5	10466
ENSG00000269556	482.368	0.863503	0.112617	7.66764	1.75196e-14	2.43253e-13	TMEM185A	84548
ENSG00000228035	70.8836	-2.26516	0.295589	-7.66319	1.81368e-14	2.51568e-13	NA	NA
ENSG00000106028	1636.29	0.725975	0.0947543	7.66166	1.83543e-14	2.54377e-13	SSBP1	6742
ENSG00000055044	2831.98	0.849002	0.110838	7.65985	1.86156e-14	2.57787e-13	NOP58	51602
ENSG00000188343	1155.12	0.701234	0.0915493	7.65964	1.86461e-14	2.57999e-13	FAM92A1	137392
ENSG00000214046	917.224	0.793384	0.103587	7.65907	1.8728e-14	2.58921e-13	SMIM7	79086
ENSG00000085998	1549.98	-0.868201	0.11336	-7.65882	1.87655e-14	2.59089e-13	POMGNT1	55624
ENSG00000162458	1780.78	-0.717097	0.0936307	-7.65878	1.87708e-14	2.59089e-13	FBLIM1	54751
ENSG00000182481	13383.6	0.719576	0.0940784	7.64868	2.03047e-14	2.80033e-13	KPNA2	3838
ENSG00000111335	385.394	-1.34653	0.176074	-7.64755	2.04846e-14	2.82283e-13	OAS2	4939
ENSG00000082438	918.079	-0.998416	0.130571	-7.64655	2.06437e-14	2.84245e-13	COBLL1	22837
ENSG00000117143	2688.71	-0.72277	0.0945585	-7.64363	2.11181e-14	2.90541e-13	UAP1	6675
ENSG00000245522	40.232	-2.58241	0.337873	-7.64313	2.12002e-14	2.91434e-13	LOC440028	440028
ENSG00000103496	566.798	-0.862651	0.112878	-7.64235	2.13291e-14	2.92968e-13	STX4	6810
ENSG00000065717	73.6338	-2.196	0.287403	-7.64085	2.15795e-14	2.96167e-13	TLE2	7089
ENSG00000137804	3189.7	0.590332	0.0772653	7.64033	2.16669e-14	2.97126e-13	NUSAP1	51203
ENSG00000167889	925.239	-0.816966	0.106944	-7.63919	2.18598e-14	2.99528e-13	MGAT5B	146664
ENSG00000243701	155.287	-1.42661	0.186764	-7.6386	2.19599e-14	3.00657e-13	DUBR	344595
ENSG00000177189	827.851	0.877332	0.114913	7.63473	2.26297e-14	3.09577e-13	RPS6KA3	6197
ENSG00000068366	3978.64	0.576109	0.0754771	7.6329	2.29536e-14	3.13755e-13	ACSL4	2182
ENSG00000197885	414.652	0.921391	0.120721	7.6324	2.30426e-14	3.14694e-13	NKIRAS1	28512
ENSG00000206503	8496.15	-0.694232	0.0909596	-7.6323	2.30595e-14	3.14694e-13	HLA-A	3105
ENSG00000198858	671.24	-0.825099	0.108149	-7.62925	2.36122e-14	3.21978e-13	R3HDM4	91300
ENSG00000080573	162.438	-1.6011	0.20991	-7.62754	2.39272e-14	3.2601e-13	COL5A3	50509
ENSG00000129625	2687.07	0.59461	0.0780035	7.62286	2.48112e-14	3.37783e-13	REEP5	7905
ENSG00000103066	354.911	-1.01187	0.132769	-7.62129	2.51144e-14	3.41636e-13	PLA2G15	23659
ENSG00000165637	3430.59	0.627095	0.0823673	7.61341	2.66964e-14	3.62574e-13	VDAC2	7417
ENSG00000235162	3003.41	0.673072	0.0884052	7.61348	2.66806e-14	3.62574e-13	C12orf75	387882
ENSG00000164715	680.588	0.795038	0.104589	7.60157	2.92553e-14	3.97009e-13	LMTK2	22853
ENSG00000087152	595.697	-0.933979	0.122883	-7.60055	2.94865e-14	3.99827e-13	ATXN7L3	56970
ENSG00000104312	2592.29	0.602251	0.0792694	7.59753	3.01843e-14	4.08961e-13	RIPK2	8767
ENSG00000130720	1024.53	-0.774168	0.101941	-7.59429	3.09482e-14	4.18976e-13	FIBCD1	84929
ENSG00000119523	543.919	-0.86234	0.113583	-7.59217	3.146e-14	4.25565e-13	ALG2	85365
ENSG00000117592	7064.52	0.541912	0.0713825	7.59167	3.15818e-14	4.26871e-13	PRDX6	9588
ENSG00000115073	506.881	-0.899379	0.118476	-7.59126	3.16817e-14	4.2788e-13	ACTR1B	10120
ENSG00000096401	1909.18	0.652949	0.0860307	7.58972	3.20598e-14	4.32641e-13	CDC5L	988
ENSG00000134247	11557.4	0.685109	0.0903423	7.58348	3.36406e-14	4.53613e-13	PTGFRN	5738
ENSG00000180329	299.852	1.01296	0.133619	7.58101	3.4287e-14	4.6196e-13	CCDC43	124808
ENSG00000101160	2837.28	-0.625299	0.082519	-7.57763	3.5192e-14	4.73777e-13	CTSZ	1522
ENSG00000119328	483.861	1.041	0.137452	7.57357	3.63107e-14	4.8845e-13	FAM206A	54942
ENSG00000104408	22820	0.554801	0.0732608	7.57296	3.64828e-14	4.90375e-13	EIF3E	3646
ENSG00000185340	361.735	-0.988801	0.13058	-7.57235	3.66527e-14	4.92268e-13	GAS2L1	10634
ENSG00000156171	958.684	0.720111	0.0951119	7.57119	3.69813e-14	4.96288e-13	DRAM2	128338
ENSG00000154222	465.102	-0.881972	0.11651	-7.56992	3.73447e-14	5.00767e-13	CC2D1B	200014
ENSG00000110514	796.237	-0.783765	0.103589	-7.56608	3.8467e-14	5.15408e-13	MADD	8567
ENSG00000075975	892.82	0.792649	0.104778	7.565	3.8786e-14	5.19273e-13	MKRN2	23609
ENSG00000089351	419.142	-1.07573	0.142216	-7.56407	3.90649e-14	5.22594e-13	GRAMD1A	57655
ENSG00000203879	1551.52	-0.795528	0.105223	-7.56039	4.01861e-14	5.37169e-13	GDI1	2664
ENSG00000110172	1262.48	0.882474	0.116756	7.55828	4.08443e-14	5.45535e-13	CHORDC1	26973
ENSG00000196449	1064.65	1.095	0.145029	7.55018	4.3466e-14	5.80094e-13	YRDC	79693
ENSG00000168765	1262.97	-0.739114	0.0979286	-7.54748	4.43777e-14	5.91796e-13	GSTM4	2948
ENSG00000140575	7603.23	-0.566351	0.0750413	-7.5472	4.4472e-14	5.92586e-13	IQGAP1	8826
ENSG00000104904	17470.7	0.518442	0.0687129	7.54505	4.52114e-14	6.01965e-13	OAZ1	4946
ENSG00000156381	666.776	0.85127	0.11288	7.54136	4.65112e-14	6.18785e-13	ANKRD9	122416
ENSG00000154493	710.769	0.926588	0.122871	7.54117	4.6578e-14	6.19187e-13	C10orf90	118611
ENSG00000275074	236.832	-1.11444	0.147804	-7.54	4.69959e-14	6.24252e-13	NUDT18	79873
ENSG00000198952	2087.5	0.822273	0.109075	7.53858	4.75126e-14	6.30622e-13	SMG5	23381
ENSG00000136875	1796.1	0.777649	0.103168	7.53772	4.78267e-14	6.34294e-13	PRPF4	9128
ENSG00000110696	4903.51	0.583217	0.0773812	7.53693	4.81155e-14	6.37625e-13	C11orf58	10944
ENSG00000160917	519.579	-0.83335	0.11061	-7.53412	4.91634e-14	6.51002e-13	CPSF4	10898
ENSG00000138031	1232.64	-0.67101	0.0890877	-7.53202	4.99621e-14	6.61061e-13	ADCY3	109
ENSG00000168477	43.2534	-2.54398	0.337768	-7.53174	5.00687e-14	6.61954e-13	TNXB	7148
ENSG00000143756	1258.01	0.731308	0.0971027	7.53128	5.02443e-14	6.63758e-13	FBXO28	23219
ENSG00000154358	50.4073	-2.27501	0.302358	-7.52424	5.30259e-14	6.99958e-13	OBSCN	84033
ENSG00000105887	7489.27	0.572993	0.076159	7.52364	5.32699e-14	7.02631e-13	MTPN	136319
ENSG00000108528	958.065	-0.768642	0.102188	-7.52183	5.4014e-14	7.11892e-13	SLC25A11	8402
ENSG00000092098	204.025	-1.159	0.154162	-7.51806	5.55969e-14	7.32185e-13	RNF31	55072
ENSG00000069869	1582.31	0.81832	0.108894	7.51486	5.69703e-14	7.49688e-13	NEDD4	4734
ENSG00000198668	4517.75	0.66169	0.0880681	7.51339	5.76142e-14	7.57574e-13	CALM1	801
ENSG00000182871	678.754	-1.11898	0.148958	-7.51206	5.82022e-14	7.64711e-13	COL18A1	80781
ENSG00000146109	686.812	0.944475	0.12575	7.51074	5.87958e-14	7.71911e-13	ABT1	29777
ENSG00000004455	3234.71	0.624569	0.0831655	7.50995	5.91487e-14	7.75943e-13	AK2	204
ENSG00000160145	110.854	2.09052	0.278525	7.50566	6.11191e-14	8.01171e-13	KALRN	8997
ENSG00000275342	378.43	-0.955708	0.127347	-7.50478	6.15336e-14	8.05981e-13	SGK223	157285
ENSG00000146373	205.898	1.16078	0.154675	7.50462	6.1606e-14	8.06306e-13	RNF217	154214
ENSG00000157680	1037.68	-0.951952	0.127006	-7.49534	6.61261e-14	8.64797e-13	DGKI	9162
ENSG00000079332	3455.8	0.592784	0.0791045	7.49368	6.69692e-14	8.75147e-13	SAR1A	56681
ENSG00000186468	12153.9	0.560684	0.0748447	7.4913	6.81933e-14	8.90456e-13	RPS23	6228
ENSG00000162542	730.658	-0.866597	0.115768	-7.48562	7.12105e-14	9.29138e-13	TMCO4	255104
ENSG00000083444	5209.05	-0.611353	0.0816761	-7.48509	7.14982e-14	9.32173e-13	PLOD1	5351
ENSG00000173193	806.451	-0.97177	0.129863	-7.48303	7.26286e-14	9.46183e-13	PARP14	54625
ENSG00000025772	1112.41	-0.840621	0.112374	-7.48054	7.40177e-14	9.63538e-13	TOMM34	10953
ENSG00000110711	705.365	-0.772082	0.103245	-7.47817	7.53663e-14	9.80341e-13	AIP	9049
ENSG00000152944	893.195	0.717236	0.0959178	7.47761	7.56866e-14	9.83751e-13	MED21	9412
ENSG00000111707	818.414	0.825591	0.110456	7.47436	7.75787e-14	1.00757e-12	SUDS3	64426
ENSG00000175066	530.554	0.853036	0.114131	7.47417	7.76947e-14	1.00831e-12	GK5	256356
ENSG00000163002	586.827	0.834915	0.111758	7.47077	7.97257e-14	1.03387e-12	NUP35	129401
ENSG00000006042	1229.75	0.754568	0.101012	7.47011	8.01268e-14	1.03828e-12	TMEM98	26022
ENSG00000261609	192.36	1.25594	0.16822	7.46604	8.26447e-14	1.07008e-12	GAN	8139
ENSG00000161203	12902.1	-0.584208	0.0783131	-7.45989	8.65943e-14	1.12037e-12	AP2M1	1173
ENSG00000159228	2397.19	0.632619	0.0848055	7.45965	8.67544e-14	1.12158e-12	CBR1	873
ENSG00000100353	4481.77	0.636103	0.0853038	7.45691	8.85769e-14	1.14427e-12	EIF3D	8664
ENSG00000120437	2570.96	0.843828	0.113221	7.45293	9.1288e-14	1.1784e-12	ACAT2	39
ENSG00000010404	1339.73	-0.688052	0.0923313	-7.45199	9.19414e-14	1.18593e-12	IDS	3423
ENSG00000087116	2136.23	-0.734719	0.0986183	-7.45013	9.32487e-14	1.20187e-12	ADAMTS2	9509
ENSG00000206634	17.3831	3.25016	0.436474	7.4464	9.59205e-14	1.23537e-12	SNORA22	677807
ENSG00000088881	85.1683	-1.75655	0.235913	-7.44577	9.638e-14	1.24034e-12	EBF4	57593
ENSG00000168003	2581.6	0.945578	0.127007	7.44509	9.68798e-14	1.24583e-12	SLC3A2	6520
ENSG00000162783	840.897	0.830175	0.111516	7.44447	9.73324e-14	1.2507e-12	IER5	51278
ENSG00000104331	4483.21	0.558524	0.0750626	7.44077	1.00101e-13	1.2853e-12	IMPAD1	54928
ENSG00000175602	560.152	-1.25481	0.168672	-7.43935	1.01184e-13	1.29822e-12	CCDC85B	11007
ENSG00000127870	1333.33	0.729458	0.0980839	7.43708	1.02936e-13	1.3197e-12	RNF6	6049
ENSG00000142173	41781.1	-0.824954	0.110953	-7.43517	1.04435e-13	1.33791e-12	COL6A2	1292
ENSG00000135953	228.457	1.22164	0.164394	7.43117	1.0764e-13	1.37793e-12	MFSD9	84804
ENSG00000144228	415.468	0.914631	0.123098	7.43008	1.08532e-13	1.38781e-12	SPOPL	339745
ENSG00000167657	1322.13	0.829553	0.111649	7.43003	1.08576e-13	1.38781e-12	DAPK3	1613
ENSG00000081177	776.985	0.761847	0.102539	7.4298	1.08762e-13	1.38914e-12	EXD2	55218
ENSG00000272391	1058.39	0.701181	0.0944228	7.42598	1.1195e-13	1.42878e-12	POM121C	100101267
ENSG00000117479	256.098	1.07636	0.144966	7.4249	1.12862e-13	1.43824e-12	SLC19A2	10560
ENSG00000133422	672.668	-0.827281	0.11142	-7.42492	1.12852e-13	1.43824e-12	MORC2	22880
ENSG00000071655	888.548	-0.791572	0.106639	-7.42293	1.14555e-13	1.45873e-12	MBD3	53615
ENSG00000109736	380.69	-1.02931	0.138748	-7.41858	1.18384e-13	1.50635e-12	MFSD10	10227
ENSG00000108961	251.597	-1.06969	0.144254	-7.4153	1.21353e-13	1.54297e-12	RANGRF	29098
ENSG00000204348	192.9	-1.1907	0.160602	-7.41398	1.22561e-13	1.55716e-12	DXO	1797
ENSG00000080371	1065	0.744829	0.10053	7.40901	1.27242e-13	1.61542e-12	RAB21	23011
ENSG00000105771	315.369	-0.966402	0.130471	-7.40704	1.29146e-13	1.63836e-12	SMG9	56006
ENSG00000179954	271.403	-1.32109	0.178428	-7.40409	1.32056e-13	1.67403e-12	SSC5D	284297
ENSG00000128923	274.768	1.07051	0.144625	7.40192	1.34229e-13	1.70029e-12	FAM63B	54629
ENSG00000198856	2917.52	0.623746	0.0842846	7.40047	1.35704e-13	1.7177e-12	OSTC	58505
ENSG00000110619	2362.99	-0.70706	0.0955637	-7.39883	1.37387e-13	1.7377e-12	CARS	833
ENSG00000147650	2146.54	0.684442	0.0925142	7.39825	1.37995e-13	1.74409e-12	LRP12	29967
ENSG00000224531	522.608	0.91366	0.123571	7.39378	1.42716e-13	1.80242e-12	SMIM13	221710
ENSG00000132963	2510.15	0.658132	0.0890413	7.39131	1.4539e-13	1.83482e-12	POMP	51371
ENSG00000213672	154.206	-1.43373	0.193993	-7.3906	1.46168e-13	1.84326e-12	NCKIPSD	51517
ENSG00000149177	1283.68	0.696253	0.0942255	7.38922	1.47687e-13	1.86103e-12	PTPRJ	5795
ENSG00000188130	248.036	-1.06739	0.144456	-7.38906	1.47875e-13	1.86202e-12	MAPK12	6300
ENSG00000198380	3213.29	0.57424	0.0777349	7.38716	1.49996e-13	1.88731e-12	GFPT1	2673
ENSG00000113594	1660.14	0.731525	0.0990319	7.38676	1.50453e-13	1.89166e-12	LIFR	3977
ENSG00000137845	3751.02	0.682739	0.0924373	7.38597	1.51347e-13	1.90149e-12	ADAM10	102
ENSG00000163818	496.337	0.932216	0.126299	7.38104	1.57054e-13	1.97174e-12	LZTFL1	54585
ENSG00000070814	750.612	-0.951998	0.12899	-7.38039	1.57826e-13	1.97996e-12	TCOF1	6949
ENSG00000175348	1485.6	0.714781	0.0968558	7.37984	1.5848e-13	1.98669e-12	TMEM9B	56674
ENSG00000064601	3803.09	-0.575001	0.0779516	-7.37638	1.6265e-13	2.03745e-12	CTSA	5476
ENSG00000076706	173.738	-1.35159	0.183257	-7.3754	1.63858e-13	2.05107e-12	MCAM	4162
ENSG00000100422	1567.54	0.785601	0.106584	7.37071	1.69721e-13	2.12289e-12	CERK	64781
ENSG00000137817	191.22	-1.23356	0.167593	-7.36042	1.83331e-13	2.29144e-12	PARP6	56965
ENSG00000133110	1129.61	-0.919091	0.124949	-7.35571	1.8991e-13	2.37192e-12	POSTN	10631
ENSG00000221869	451.16	1.26858	0.172466	7.35551	1.90198e-13	2.37377e-12	CEBPD	1052
ENSG00000003137	206.868	1.37101	0.186438	7.35369	1.92802e-13	2.40449e-12	CYP26B1	56603
ENSG00000104951	111.44	-1.63012	0.221704	-7.35268	1.94276e-13	2.42109e-12	IL4I1	259307
ENSG00000117899	1288.78	0.672147	0.0914308	7.35143	1.96101e-13	2.44204e-12	MESDC2	23184
ENSG00000060642	207.184	-1.17665	0.160141	-7.34756	2.01851e-13	2.51179e-12	PIGV	55650
ENSG00000129292	2104.45	0.646009	0.0879328	7.34662	2.03276e-13	2.52767e-12	PHF20L1	51105
ENSG00000125637	166.69	-1.27198	0.173144	-7.34635	2.03691e-13	2.53096e-12	PSD4	23550
ENSG00000168653	3983.05	0.553212	0.0753237	7.34447	2.06581e-13	2.565e-12	NDUFS5	4725
ENSG00000178053	791.365	0.745299	0.101482	7.34417	2.07036e-13	2.56876e-12	MLF1	4291
ENSG00000126003	445.588	0.852143	0.116063	7.34208	2.10307e-13	2.60744e-12	PLAGL2	5326
ENSG00000230989	5295.75	0.626994	0.0854104	7.34096	2.12074e-13	2.62742e-12	HSBP1	3281
ENSG00000005469	711.101	-0.733342	0.0999033	-7.34052	2.12767e-13	2.63408e-12	CROT	54677
ENSG00000100883	2775.1	0.593266	0.0808494	7.33792	2.1694e-13	2.68378e-12	SRP54	6729
ENSG00000130005	345.405	-0.931451	0.126955	-7.33689	2.18621e-13	2.7026e-12	GAMT	2593
ENSG00000184203	2027.78	0.695129	0.0947514	7.33635	2.19495e-13	2.71143e-12	PPP1R2	5504
ENSG00000204536	236.473	-1.15379	0.157293	-7.33525	2.21312e-13	2.73188e-12	CCHCR1	54535
ENSG00000108578	738.365	-0.721042	0.0983486	-7.3315	2.27599e-13	2.80744e-12	BLMH	642
ENSG00000147883	393.136	-1.11714	0.152405	-7.3301	2.2998e-13	2.83361e-12	CDKN2B	1030
ENSG00000185787	7905.44	0.572337	0.0780808	7.33006	2.30055e-13	2.83361e-12	MORF4L1	10933
ENSG00000213965	662.097	0.814809	0.111191	7.32798	2.33643e-13	2.87571e-12	NUDT19	390916
ENSG00000065357	332.712	-0.95274	0.130104	-7.32291	2.42654e-13	2.98445e-12	DGKA	1606
ENSG00000183486	250.259	-1.51626	0.207078	-7.32214	2.44042e-13	2.99934e-12	MX2	4600
ENSG00000198846	300.462	-1.01316	0.138395	-7.32076	2.46568e-13	3.02819e-12	TOX	9760
ENSG00000100744	857.432	0.731262	0.0999959	7.31292	2.61392e-13	3.20792e-12	GSKIP	51527
ENSG00000100647	720.103	0.801755	0.109642	7.31249	2.62244e-13	3.21604e-12	SUSD6	9766
ENSG00000184445	495.765	-0.977544	0.133695	-7.31176	2.63656e-13	3.23103e-12	KNTC1	9735
ENSG00000076351	248.804	1.08927	0.148986	7.31125	2.64678e-13	3.2412e-12	SLC46A1	113235
ENSG00000132185	285.683	-1.17212	0.160347	-7.30987	2.67392e-13	3.27207e-12	FCRLA	84824
ENSG00000102468	88.262	-1.66503	0.22782	-7.30851	2.70129e-13	3.30319e-12	HTR2A	3356
ENSG00000116991	2189.45	-0.845821	0.115852	-7.30088	2.8589e-13	3.49339e-12	SIPA1L2	57568
ENSG00000129562	3645.47	0.599438	0.0822117	7.2914	3.06755e-13	3.74564e-12	DAD1	1603
ENSG00000073803	892.28	0.705072	0.0967094	7.29063	3.08519e-13	3.76447e-12	MAP3K13	9175
ENSG00000100410	720.879	0.822187	0.112782	7.29006	3.09822e-13	3.77765e-12	PHF5A	84844
ENSG00000184384	849.516	-0.94495	0.129759	-7.28235	3.28063e-13	3.99718e-12	MAML2	84441
ENSG00000087365	4331.17	-0.53203	0.0730899	-7.27912	3.35997e-13	4.09091e-12	SF3B2	10992
ENSG00000112208	971.138	0.738821	0.101533	7.27667	3.42163e-13	4.16299e-12	BAG2	9532
ENSG00000116704	1200.28	0.679053	0.0933697	7.27274	3.52279e-13	4.28298e-12	SLC35D1	23169
ENSG00000107854	2314.67	0.625291	0.0860142	7.26963	3.60471e-13	4.37903e-12	TNKS2	80351
ENSG00000167088	1652.2	0.638564	0.087841	7.26955	3.60696e-13	4.37903e-12	SNRPD1	6632
ENSG00000106852	105.118	-1.47298	0.202649	-7.26866	3.6306e-13	4.40457e-12	LHX6	26468
ENSG00000072071	572.489	-0.814285	0.112033	-7.26828	3.64102e-13	4.41405e-12	ADGRL1	22859
ENSG00000065413	276.139	1.1161	0.153587	7.26688	3.67886e-13	4.45356e-12	ANKRD44	91526
ENSG00000122862	5777.24	0.838256	0.115352	7.26696	3.67658e-13	4.45356e-12	SRGN	5552
ENSG00000107960	419.342	-0.855753	0.117812	-7.26375	3.765e-13	4.55458e-12	OBFC1	79991
ENSG00000168917	586.439	0.914879	0.125962	7.26312	3.78264e-13	4.57265e-12	SLC35G2	80723
ENSG00000114391	9287.74	0.556752	0.0766781	7.26089	3.84543e-13	4.64523e-12	RPL24	6152
ENSG00000020181	1463.69	-1.96159	0.270187	-7.26011	3.86785e-13	4.66899e-12	ADGRA2	25960
ENSG00000114867	10186.7	-0.535507	0.0737976	-7.25643	3.97443e-13	4.79423e-12	EIF4G1	1981
ENSG00000099814	640.072	-0.853213	0.117593	-7.25565	3.99731e-13	4.81839e-12	CEP170B	283638
ENSG00000111711	1608.91	0.66086	0.0911976	7.24646	4.2782e-13	5.15332e-12	GOLT1B	51026
ENSG00000164733	32154.8	-0.566071	0.0781527	-7.24314	4.38424e-13	5.27729e-12	CTSB	1508
ENSG00000100242	3289.01	-0.624667	0.0862872	-7.2394	4.50678e-13	5.42094e-12	SUN2	25777
ENSG00000152749	625.982	0.767059	0.106093	7.23004	4.8284e-13	5.80368e-12	GPR180	160897
ENSG00000134049	587.165	0.786931	0.108914	7.22527	5.001e-13	6.00687e-12	IER3IP1	51124
ENSG00000151812	41.1083	-2.27731	0.315225	-7.22438	5.03386e-13	6.04206e-12	SLC35F4	341880
ENSG00000113048	2083.77	0.602775	0.083446	7.22353	5.06548e-13	6.07571e-12	MRPS27	23107
ENSG00000065154	5410.63	0.564801	0.0781924	7.22322	5.07704e-13	6.08526e-12	OAT	4942
ENSG00000105662	146.246	-1.30189	0.18027	-7.22187	5.12788e-13	6.14185e-12	CRTC1	23373
ENSG00000110844	115.883	-1.55814	0.215798	-7.22035	5.18555e-13	6.20495e-12	PRPF40B	25766
ENSG00000148334	742.811	-0.747743	0.103561	-7.22028	5.18789e-13	6.20495e-12	PTGES2	80142
ENSG00000138413	4170.81	0.714413	0.0989523	7.21978	5.20733e-13	6.22159e-12	IDH1	3417
ENSG00000172115	8798.1	0.629757	0.0872272	7.21973	5.20915e-13	6.22159e-12	CYCS	54205
ENSG00000172977	536.525	-0.786523	0.109028	-7.21398	5.43417e-13	6.48577e-12	KAT5	10524
ENSG00000007047	310.672	-1.06007	0.147024	-7.21023	5.58569e-13	6.66191e-12	MARK4	57787
ENSG00000115165	39.5016	-2.29811	0.318786	-7.20894	5.63895e-13	6.7207e-12	CYTIP	9595
ENSG00000177034	452.836	0.87912	0.121956	7.20852	5.65624e-13	6.73657e-12	MTX3	345778
ENSG00000004779	810.251	0.856723	0.118858	7.20794	5.68058e-13	6.76081e-12	NDUFAB1	4706
ENSG00000143643	559.558	0.856841	0.118886	7.20724	5.70985e-13	6.79088e-12	TTC13	79573
ENSG00000160299	545.81	-0.91399	0.126871	-7.20407	5.84417e-13	6.94574e-12	PCNT	5116
ENSG00000049239	1586.21	-0.738432	0.102537	-7.20162	5.95013e-13	7.06671e-12	H6PD	9563
ENSG00000134574	629.588	-0.75758	0.105256	-7.19747	6.13405e-13	7.28005e-12	DDB2	1643
ENSG00000165655	746.568	-0.850486	0.118175	-7.1968	6.16404e-13	7.31051e-12	ZNF503	84858
ENSG00000028310	771.947	-0.701565	0.0975109	-7.19474	6.25819e-13	7.41699e-12	BRD9	65980
ENSG00000176834	390.3	-0.928474	0.129098	-7.19203	6.38365e-13	7.56039e-12	VSIG10	54621
ENSG00000142632	239.254	-1.06132	0.147617	-7.18968	6.49438e-13	7.68615e-12	ARHGEF19	128272
ENSG00000123737	1023.45	0.8558	0.119074	7.18715	6.61559e-13	7.82414e-12	EXOSC9	5393
ENSG00000136938	3822.96	0.608302	0.0846842	7.18318	6.81061e-13	8.04355e-12	ANP32B	10541
ENSG00000165819	471.582	-0.832526	0.115899	-7.1832	6.81007e-13	8.04355e-12	METTL3	56339
ENSG00000136231	742.487	-0.917165	0.127736	-7.18019	6.96151e-13	8.21604e-12	IGF2BP3	10643
ENSG00000137959	227.083	-1.24321	0.173253	-7.17567	7.19546e-13	8.48623e-12	IFI44L	10964
ENSG00000080819	1277.06	0.830712	0.115788	7.17441	7.26179e-13	8.5585e-12	CPOX	1371
ENSG00000006118	2266.39	-0.699878	0.0975915	-7.17151	7.41764e-13	8.7361e-12	TMEM132A	54972
ENSG00000157800	542.886	-0.848495	0.118353	-7.16916	7.54577e-13	8.88084e-12	SLC37A3	84255
ENSG00000165912	507.381	-0.950185	0.132541	-7.16897	7.55661e-13	8.88742e-12	PACSIN3	29763
ENSG00000149218	1481.96	-0.735256	0.102569	-7.16841	7.58749e-13	8.91753e-12	ENDOD1	23052
ENSG00000174233	185.969	-1.26784	0.176867	-7.16829	7.59384e-13	8.91881e-12	ADCY6	112
ENSG00000164211	861.68	0.844703	0.117949	7.16161	7.97379e-13	9.35856e-12	STARD4	134429
ENSG00000213593	2538.34	0.673288	0.0940334	7.1601	8.0619e-13	9.45543e-12	TMX2	51075
ENSG00000164088	129.247	-1.61611	0.225724	-7.15967	8.08689e-13	9.47818e-12	PPM1M	132160
ENSG00000134013	17621.9	-0.652272	0.091115	-7.15878	8.14004e-13	9.53387e-12	LOXL2	4017
ENSG00000198121	1546.13	-0.720022	0.100597	-7.15746	8.21872e-13	9.61937e-12	LPAR1	1902
ENSG00000166454	1374.87	0.629214	0.0879789	7.15187	8.56021e-13	1.00121e-11	ATMIN	23300
ENSG00000182636	318.879	0.94783	0.132536	7.15151	8.5828e-13	1.00316e-11	NDN	4692
ENSG00000181938	323.434	-1.02553	0.143428	-7.1501	8.67133e-13	1.01281e-11	GINS3	64785
ENSG00000138138	1118.49	0.67192	0.0940179	7.14673	8.88704e-13	1.03729e-11	ATAD1	84896
ENSG00000213390	320.284	0.919022	0.128599	7.14639	8.90865e-13	1.0391e-11	ARHGAP19	84986
ENSG00000174405	363.972	0.871293	0.121986	7.14257	9.16002e-13	1.06768e-11	LIG4	3981
ENSG00000147604	8004.76	0.522505	0.0731547	7.14248	9.1665e-13	1.0677e-11	RPL7	6129
ENSG00000110921	715.707	0.744716	0.104269	7.14224	9.18233e-13	1.06881e-11	MVK	4598
ENSG00000138069	4782.36	0.539482	0.0755396	7.14171	9.21794e-13	1.07222e-11	RAB1A	5861
ENSG00000253669	107.19	-1.4914	0.208833	-7.1416	9.22505e-13	1.07231e-11	NA	NA
ENSG00000168781	134.102	-1.43011	0.200418	-7.13564	9.63407e-13	1.11909e-11	PPIP5K1	9677
ENSG00000101224	2549.9	-0.63924	0.0896007	-7.13433	9.72621e-13	1.12901e-11	CDC25B	994
ENSG00000100092	196.288	-1.30096	0.182545	-7.12681	1.02723e-12	1.19158e-11	SH3BP1	23616
ENSG00000134202	379.117	1.03225	0.144867	7.1255	1.03702e-12	1.20212e-11	GSTM3	2947
ENSG00000153561	998.303	0.789169	0.110764	7.12479	1.0424e-12	1.20753e-11	RMND5A	64795
ENSG00000105701	4218.39	-0.653454	0.0917233	-7.12419	1.04696e-12	1.21198e-11	FKBP8	23770
ENSG00000156802	5386.28	0.631596	0.0887406	7.11733	1.10042e-12	1.273e-11	ATAD2	29028
ENSG00000162892	289.568	2.46351	0.346144	7.117	1.10298e-12	1.27509e-11	IL24	11009
ENSG00000164683	156.829	-1.27106	0.178619	-7.11603	1.11082e-12	1.28327e-11	HEY1	23462
ENSG00000115484	8278.9	0.63994	0.0899652	7.11319	1.13389e-12	1.30904e-11	CCT4	10575
ENSG00000117597	1637.84	-0.817798	0.115002	-7.11114	1.15084e-12	1.3277e-11	DIEXF	27042
ENSG00000138080	2365.75	-0.776154	0.109149	-7.11093	1.15266e-12	1.32889e-11	EMILIN1	11117
ENSG00000079308	1765.78	-0.716274	0.100738	-7.11024	1.15841e-12	1.33462e-11	TNS1	7145
ENSG00000122692	2139.31	0.593494	0.0834834	7.10913	1.16776e-12	1.34447e-11	SMU1	55234
ENSG00000177548	125.542	-1.3445	0.18917	-7.10738	1.18263e-12	1.36067e-11	RABEP2	79874
ENSG00000229647	337.861	0.953147	0.134121	7.10662	1.18923e-12	1.36733e-11	NA	NA
ENSG00000117713	1433.2	-0.708392	0.0996866	-7.10619	1.19289e-12	1.37061e-11	ARID1A	8289
ENSG00000107562	74.8472	1.8182	0.256052	7.10092	1.23933e-12	1.423e-11	CXCL12	6387
ENSG00000108946	3926.09	0.573469	0.0807638	7.10057	1.24243e-12	1.4256e-11	PRKAR1A	5573
ENSG00000224186	76.7665	-1.6927	0.238437	-7.09917	1.2551e-12	1.43916e-11	NA	NA
ENSG00000113141	1937.52	0.612626	0.0863218	7.097	1.27495e-12	1.46093e-11	IK	3550
ENSG00000088205	2265.26	0.651461	0.0917991	7.09659	1.27869e-12	1.46422e-11	DDX18	8886
ENSG00000125447	426.221	-0.864902	0.121917	-7.09416	1.30137e-12	1.48919e-11	GGA3	23163
ENSG00000143771	1332.24	0.646158	0.0910979	7.093	1.31233e-12	1.50072e-11	CNIH4	29097
ENSG00000048991	968.538	-0.678024	0.095606	-7.09185	1.32327e-12	1.5122e-11	R3HDM1	23518
ENSG00000134108	2543.11	0.737933	0.104118	7.08746	1.366e-12	1.55999e-11	ARL8B	55207
ENSG00000164244	2735.6	0.589668	0.0832184	7.08578	1.3826e-12	1.57787e-11	PRRC1	133619
ENSG00000095139	10003.5	0.546878	0.0771853	7.08526	1.38779e-12	1.58273e-11	ARCN1	372
ENSG00000171566	1753.22	0.630779	0.0890646	7.08226	1.41818e-12	1.6163e-11	PLRG1	5356
ENSG00000066629	1939.34	-0.693809	0.0979747	-7.08151	1.42597e-12	1.62362e-11	EML1	2009
ENSG00000175573	528.389	-0.993186	0.140252	-7.08145	1.42652e-12	1.62362e-11	C11orf68	83638
ENSG00000055211	1242.84	0.618094	0.087287	7.08117	1.42938e-12	1.62578e-11	GINM1	116254
ENSG00000156535	8235.84	-0.639891	0.0903716	-7.08066	1.43471e-12	1.63076e-11	CD109	135228
ENSG00000006025	51.3562	-2.06596	0.29203	-7.07447	1.50025e-12	1.70411e-11	OSBPL7	114881
ENSG00000100129	3315.95	0.549919	0.0777478	7.07311	1.51496e-12	1.71966e-11	EIF3L	51386
ENSG00000143067	504.228	0.880324	0.12448	7.07204	1.52672e-12	1.73185e-11	ZNF697	90874
ENSG00000110841	1494.32	-0.609721	0.0862381	-7.0702	1.5471e-12	1.75379e-11	PPFIBP1	8496
ENSG00000145332	372.22	1.03994	0.147132	7.06809	1.57078e-12	1.77945e-11	KLHL8	57563
ENSG00000067365	292.833	1.10647	0.156675	7.0622	1.6389e-12	1.85537e-11	METTL22	79091
ENSG00000114993	256.591	-1.01186	0.143407	-7.05581	1.71594e-12	1.9413e-11	RTKN	6242
ENSG00000112378	6140.96	0.562758	0.0798175	7.05056	1.78201e-12	2.0147e-11	PERP	64065
ENSG00000175606	1332.13	0.661642	0.0938471	7.05021	1.78654e-12	2.01847e-11	TMEM70	54968
ENSG00000186469	751.709	-0.712935	0.101197	-7.04502	1.85436e-12	2.0937e-11	GNG2	54331
ENSG00000117054	943.055	-0.657451	0.0934047	-7.03873	1.93994e-12	2.18886e-11	ACADM	34
ENSG00000089060	225.023	-1.10694	0.157272	-7.03836	1.94522e-12	2.19336e-11	SLC8B1	80024
ENSG00000185875	139.053	-1.35305	0.192395	-7.03263	2.02677e-12	2.28379e-11	THNSL1	79896
ENSG00000114956	1062.42	0.655063	0.093155	7.03197	2.03642e-12	2.29314e-11	DGUOK	1716
ENSG00000100889	389.29	-1.0615	0.151036	-7.02807	2.09405e-12	2.35646e-11	PCK2	5106
ENSG00000132383	5049.89	0.512986	0.0730493	7.02245	2.18004e-12	2.4516e-11	RPA1	6117
ENSG00000086598	6436.73	0.520006	0.0741244	7.01532	2.2943e-12	2.57838e-11	TMED2	10959
ENSG00000055130	2064.9	0.588772	0.0839531	7.01311	2.33073e-12	2.61759e-11	CUL1	8454
ENSG00000142102	77.3775	-1.69485	0.241772	-7.01011	2.38135e-12	2.67267e-11	ATHL1	80162
ENSG00000075785	6904.1	0.552944	0.0788915	7.00892	2.40171e-12	2.69358e-11	RAB7A	7879
ENSG00000170745	177.368	-1.37991	0.196882	-7.00883	2.40316e-12	2.69358e-11	KCNS3	3790
ENSG00000247596	586.7	-0.805075	0.114957	-7.00329	2.50028e-12	2.80057e-11	TWF2	11344
ENSG00000168092	3191.35	0.546894	0.07811	7.00159	2.53078e-12	2.83287e-11	PAFAH1B2	5049
ENSG00000185686	1868.88	0.630461	0.0900523	7.00105	2.54053e-12	2.8419e-11	PRAME	23532
ENSG00000132952	463.443	0.847018	0.120988	7.00087	2.5438e-12	2.84368e-11	USPL1	10208
ENSG00000115652	907.937	0.655767	0.0937313	6.99625	2.62913e-12	2.93713e-11	UXS1	80146
ENSG00000125912	2061.77	-0.6986	0.0999331	-6.99068	2.73553e-12	3.05399e-11	NCLN	56926
ENSG00000205356	310.841	-0.932816	0.133474	-6.98877	2.77301e-12	3.09379e-11	TECPR1	25851
ENSG00000126524	3102.94	0.771466	0.110392	6.98841	2.78016e-12	3.09972e-11	SBDS	51119
ENSG00000114120	923.243	0.749836	0.107316	6.98718	2.80468e-12	3.125e-11	SLC25A36	55186
ENSG00000160271	196.36	-1.13792	0.162909	-6.985	2.84852e-12	3.17177e-11	RALGDS	5900
ENSG00000049323	9924.06	-0.53827	0.0770639	-6.98472	2.85415e-12	3.17595e-11	LTBP1	4052
ENSG00000142751	555.359	0.827736	0.118546	6.98243	2.90116e-12	3.22614e-11	GPN2	54707
ENSG00000177084	715.933	-0.803425	0.115089	-6.98092	2.93243e-12	3.25877e-11	POLE	5426
ENSG00000145740	2065.79	0.572294	0.0819866	6.98034	2.9446e-12	3.27014e-11	SLC30A5	64924
ENSG00000079805	2638.72	-0.569212	0.0815496	-6.97995	2.95285e-12	3.27717e-11	DNM2	1785
ENSG00000143162	1510.16	0.812836	0.116498	6.97724	3.01038e-12	3.33882e-11	CREG1	8804
ENSG00000104881	257.961	-1.19655	0.171643	-6.97118	3.14298e-12	3.4836e-11	PPP1R13L	10848
ENSG00000235173	513.562	-0.821192	0.117813	-6.97033	3.16196e-12	3.50236e-11	HGH1	51236
ENSG00000006831	2060.4	0.606465	0.0870216	6.96913	3.18896e-12	3.52995e-11	ADIPOR2	79602
ENSG00000088256	2356.97	-0.65132	0.09346	-6.96897	3.19278e-12	3.53186e-11	GNA11	2767
ENSG00000106785	629.994	-0.724445	0.103964	-6.96823	3.20944e-12	3.54798e-11	TRIM14	9830
ENSG00000174032	463.506	0.881169	0.126521	6.96463	3.29269e-12	3.63764e-11	SLC25A30	253512
ENSG00000188313	751.739	-0.77198	0.11087	-6.96292	3.33287e-12	3.67962e-11	PLSCR1	5359
ENSG00000126945	1874.91	0.667978	0.0959364	6.96272	3.33766e-12	3.68252e-11	HNRNPH2	3188
ENSG00000166226	6794.87	0.670747	0.0964069	6.95746	3.46465e-12	3.82013e-11	CCT2	10576
ENSG00000031691	675.064	0.805121	0.115731	6.95682	3.48038e-12	3.83342e-11	CENPQ	55166
ENSG00000143367	88.2732	1.55544	0.223586	6.95679	3.48123e-12	3.83342e-11	TUFT1	7286
ENSG00000154582	3490.79	0.632016	0.0908992	6.95294	3.57763e-12	3.93702e-11	TCEB1	6921
ENSG00000156299	175.09	-1.17936	0.169791	-6.94597	3.75873e-12	4.13363e-11	TIAM1	7074
ENSG00000130175	5804.36	-0.530645	0.0763989	-6.94571	3.76556e-12	4.13845e-11	PRKCSH	5589
ENSG00000120451	1571.09	0.591652	0.0851907	6.94503	3.78392e-12	4.15593e-11	SNX19	399979
ENSG00000090273	1933.9	-0.656965	0.0946417	-6.9416	3.87678e-12	4.25516e-11	NUDC	10726
ENSG00000078237	446.511	0.791444	0.114026	6.94089	3.89634e-12	4.27386e-11	TIGAR	57103
ENSG00000179820	1804.87	-0.773788	0.111486	-6.9407	3.90166e-12	4.27693e-11	MYADM	91663
ENSG00000154229	2852.73	0.676188	0.0974313	6.94014	3.91699e-12	4.29095e-11	PRKCA	5578
ENSG00000152601	4914.25	0.547368	0.0789019	6.93731	3.99625e-12	4.37495e-11	MBNL1	4154
ENSG00000112242	807.596	0.684023	0.0986297	6.93527	4.05451e-12	4.43586e-11	E2F3	1871
ENSG00000048740	387.485	-0.857171	0.123608	-6.93458	4.07426e-12	4.45459e-11	CELF2	10659
ENSG00000103978	1612.93	0.762766	0.110003	6.93403	4.09027e-12	4.46921e-11	TMEM87A	25963
ENSG00000073792	851.823	-0.868764	0.125325	-6.93209	4.14659e-12	4.52783e-11	IGF2BP2	10644
ENSG00000092036	183.911	-1.12929	0.162922	-6.9315	4.16414e-12	4.54407e-11	HAUS4	54930
ENSG00000182836	46.0935	-2.08098	0.300293	-6.92984	4.21305e-12	4.59448e-11	PLCXD3	345557
ENSG00000196405	451.395	-0.88839	0.128268	-6.92607	4.32698e-12	4.71568e-11	EVL	51466
ENSG00000072840	953.485	-0.729077	0.10531	-6.92313	4.41773e-12	4.81148e-11	EVC	2121
ENSG00000117122	1722.87	-0.743567	0.107485	-6.91785	4.58544e-12	4.99094e-11	MFAP2	4237
ENSG00000229056	137.141	-1.29473	0.187179	-6.91704	4.61191e-12	5.01653e-11	LOC101927482	101927482
ENSG00000167118	859.232	0.728178	0.105339	6.91268	4.75572e-12	5.16963e-11	URM1	81605
ENSG00000105419	893.149	-0.780005	0.112847	-6.91203	4.77756e-12	5.19004e-11	MEIS3	56917
ENSG00000099991	568.305	-0.908212	0.131465	-6.90838	4.90212e-12	5.32195e-11	CABIN1	23523
ENSG00000166200	2473.15	0.639737	0.0926056	6.90819	4.90866e-12	5.32563e-11	COPS2	9318
ENSG00000146731	12329.1	0.57415	0.0831196	6.90751	4.93234e-12	5.3479e-11	CCT6A	908
ENSG00000226950	1170.63	0.774449	0.112192	6.90286	5.09644e-12	5.52228e-11	DANCR	57291
ENSG00000111716	13453.5	0.535414	0.0776101	6.89877	5.2454e-12	5.68006e-11	LDHB	3945
ENSG00000127663	664.911	-0.882789	0.128011	-6.89618	5.34206e-12	5.78104e-11	KDM4B	23030
ENSG00000147669	1550.35	0.614782	0.0892229	6.8904	5.56349e-12	6.01681e-11	POLR2K	5440
ENSG00000144891	210.109	-1.09565	0.159031	-6.88953	5.59788e-12	6.05014e-11	AGTR1	185
ENSG00000108106	4022.08	0.791055	0.11483	6.88889	5.62288e-12	6.07328e-11	UBE2S	27338
ENSG00000127884	1607.45	-0.631229	0.0916526	-6.88719	5.69038e-12	6.14227e-11	ECHS1	1892
ENSG00000108819	930.73	-0.677672	0.0984124	-6.88604	5.73657e-12	6.18819e-11	PPP1R9B	84687
ENSG00000103051	907.567	-0.660024	0.0958836	-6.8836	5.83569e-12	6.2911e-11	COG4	25839
ENSG00000114923	126.916	-1.29279	0.187929	-6.87915	6.02114e-12	6.4869e-11	SLC4A3	6508
ENSG00000181396	548.834	-0.773464	0.112468	-6.87718	6.10473e-12	6.57277e-11	OGFOD3	79701
ENSG00000175482	138.253	-1.27432	0.185312	-6.87662	6.12906e-12	6.59477e-11	POLD4	57804
ENSG00000134780	242.273	-0.979506	0.142451	-6.87608	6.15212e-12	6.61538e-11	DAGLA	747
ENSG00000070770	1246.02	0.600253	0.0873027	6.87554	6.1756e-12	6.63642e-11	CSNK2A2	1459
ENSG00000177697	8544.93	-0.507391	0.0738045	-6.87481	6.20739e-12	6.66635e-11	CD151	977
ENSG00000169567	5313.48	0.543411	0.0790524	6.87406	6.23978e-12	6.69689e-11	HINT1	3094
ENSG00000166181	3385.17	0.53667	0.07809	6.87246	6.31059e-12	6.7686e-11	API5	8539
ENSG00000151702	432.142	0.83218	0.121092	6.87227	6.31863e-12	6.77294e-11	FLI1	2313
ENSG00000198740	522.485	0.848941	0.123559	6.87075	6.38637e-12	6.84121e-11	ZNF652	22834
ENSG00000039560	3629.17	0.690184	0.100477	6.86906	6.46266e-12	6.91856e-11	RAI14	26064
ENSG00000185728	3844.62	0.607509	0.0884867	6.86553	6.62431e-12	7.08713e-11	YTHDF3	253943
ENSG00000131459	1290.01	-0.654504	0.0953839	-6.86178	6.80075e-12	7.2713e-11	GFPT2	9945
ENSG00000104517	3755.68	-0.622907	0.0908036	-6.85995	6.88869e-12	7.36068e-11	UBR5	51366
ENSG00000085999	460.464	-0.897987	0.130905	-6.85985	6.89324e-12	7.3609e-11	RAD54L	8438
ENSG00000204592	3079.31	-0.646189	0.0942529	-6.85591	7.08595e-12	7.56192e-11	HLA-E	3133
ENSG00000005882	249.688	-0.99707	0.145661	-6.84514	7.63994e-12	8.14286e-11	PDK2	5164
ENSG00000111011	753.957	0.833275	0.121732	6.84516	7.63885e-12	8.14286e-11	RSRC2	65117
ENSG00000120727	2732.82	0.593104	0.0866791	6.84253	7.78079e-12	8.28776e-11	PAIP2	51247
ENSG00000132680	440.244	0.947301	0.138617	6.83396	8.26016e-12	8.79284e-11	KIAA0907	22889
ENSG00000006007	2018.68	0.603443	0.0883152	6.83284	8.32513e-12	8.85643e-11	GDE1	51573
ENSG00000110651	6219.46	-0.642593	0.0940564	-6.832	8.37415e-12	8.90298e-11	CD81	975
ENSG00000105576	786.956	-0.692232	0.101366	-6.82905	8.54802e-12	9.08214e-11	TNPO2	30000
ENSG00000136770	924.273	0.669075	0.0980172	6.82609	8.7258e-12	9.26521e-11	DNAJC1	64215
ENSG00000100401	3148.42	-0.745315	0.109275	-6.82053	9.07074e-12	9.62544e-11	RANGAP1	5905
ENSG00000197756	11039.6	0.509655	0.0747622	6.81701	9.29526e-12	9.85751e-11	RPL37A	6168
ENSG00000174748	12556.2	0.527075	0.0773276	6.81614	9.35197e-12	9.91145e-11	RPL15	6138
ENSG00000109390	607.719	0.730598	0.107236	6.81297	9.56016e-12	1.01258e-10	NDUFC1	4717
ENSG00000204120	760.207	-0.866022	0.127167	-6.81012	9.75207e-12	1.03226e-10	GIGYF2	26058
ENSG00000203875	2675.53	0.717763	0.105404	6.80961	9.78655e-12	1.03526e-10	SNHG5	387066
ENSG00000115839	1547.21	-0.572157	0.0840408	-6.80809	9.89031e-12	1.04558e-10	RAB3GAP1	22930
ENSG00000145817	2937.33	0.607116	0.0892037	6.80595	1.00385e-11	1.06058e-10	YIPF5	81555
ENSG00000108010	3056.76	0.632385	0.0929269	6.80519	1.00913e-11	1.0655e-10	GLRX3	10539
ENSG00000183087	1461.31	-0.672622	0.0988677	-6.80325	1.02285e-11	1.07932e-10	GAS6	2621
ENSG00000037749	777.241	0.664587	0.097704	6.80205	1.03141e-11	1.08757e-10	MFAP3	4238
ENSG00000175274	821.753	-0.834344	0.122662	-6.80197	1.03196e-11	1.08757e-10	TP53I11	9537
ENSG00000275216	176.486	-1.32298	0.194518	-6.80131	1.03669e-11	1.09188e-10	NA	NA
ENSG00000101412	513.599	-0.7863	0.11574	-6.79366	1.09326e-11	1.15074e-10	E2F1	1869
ENSG00000142208	2929.63	-0.567774	0.0835797	-6.79321	1.09669e-11	1.15363e-10	AKT1	207
ENSG00000110108	3739.27	0.604029	0.0889472	6.79087	1.11462e-11	1.17177e-10	TMEM109	79073
ENSG00000172428	583.219	0.719769	0.105996	6.79051	1.11736e-11	1.17392e-10	MYEOV2	150678
ENSG00000144736	651.217	0.800294	0.1179	6.78788	1.13792e-11	1.19478e-10	SHQ1	55164
ENSG00000231574	18.5153	-2.84185	0.418686	-6.78754	1.1406e-11	1.19685e-10	KCCAT211	102724550
ENSG00000182004	2167.85	0.670145	0.0988104	6.78214	1.18412e-11	1.24175e-10	SNRPE	6635
ENSG00000110721	417.902	0.897586	0.132354	6.78171	1.18763e-11	1.24466e-10	CHKA	1119
ENSG00000048052	1297.29	-0.69634	0.102688	-6.78114	1.19235e-11	1.24884e-10	HDAC9	9734
ENSG00000176853	4432.47	0.526452	0.0776392	6.78075	1.19553e-11	1.2511e-10	FAM91A1	157769
ENSG00000198467	5468.87	-0.576722	0.0850534	-6.7807	1.19599e-11	1.2511e-10	TPM2	7169
ENSG00000102024	7411.89	0.565551	0.0834224	6.77936	1.2071e-11	1.26194e-10	PLS3	5358
ENSG00000067208	885.913	0.738382	0.108946	6.77753	1.22251e-11	1.27726e-10	EVI5	7813
ENSG00000168675	371.638	-0.92866	0.137055	-6.77581	1.23712e-11	1.29173e-10	LDLRAD4	753
ENSG00000135372	755.812	-0.720159	0.10629	-6.77542	1.24048e-11	1.29419e-10	NAT10	55226
ENSG00000168522	1300.17	0.61929	0.0914033	6.77536	1.24101e-11	1.29419e-10	FNTA	2339
ENSG00000188566	160.648	-1.18558	0.175074	-6.77186	1.27135e-11	1.32502e-10	NDOR1	27158
ENSG00000136868	2286.23	0.594992	0.0878758	6.77083	1.28047e-11	1.3337e-10	SLC31A1	1317
ENSG00000184967	165.397	-1.18494	0.175012	-6.77059	1.28258e-11	1.33508e-10	NOC4L	79050
ENSG00000188559	317.672	-0.996629	0.147302	-6.7659	1.32484e-11	1.37823e-10	RALGAPA2	57186
ENSG00000204520	789.969	0.70296	0.103929	6.76383	1.34393e-11	1.39722e-10	MICA	100507436
ENSG00000101150	3763.13	0.62027	0.0917294	6.76195	1.36143e-11	1.41455e-10	TPD52L2	7165
ENSG00000065000	4024.81	-0.541992	0.0801648	-6.76098	1.37066e-11	1.42327e-10	AP3D1	8943
ENSG00000170390	188.732	-1.38864	0.205402	-6.7606	1.37422e-11	1.42609e-10	DCLK2	166614
ENSG00000205213	743.253	0.686473	0.101573	6.75839	1.39531e-11	1.44709e-10	LGR4	55366
ENSG00000126821	903.184	0.679937	0.100626	6.75703	1.40844e-11	1.45982e-10	SGPP1	81537
ENSG00000166986	2386.22	-0.671757	0.0994227	-6.75657	1.41296e-11	1.4636e-10	MARS	4141
ENSG00000182831	1595.23	0.589601	0.087282	6.75513	1.42709e-11	1.47733e-10	C16orf72	29035
ENSG00000100554	2702.3	0.669918	0.0991852	6.75422	1.43606e-11	1.48572e-10	ATP6V1D	51382
ENSG00000131015	367.743	1.08735	0.160996	6.7539	1.43922e-11	1.48807e-10	ULBP2	80328
ENSG00000198720	68.0666	-1.70182	0.252009	-6.75303	1.44793e-11	1.49616e-10	ANKRD13B	124930
ENSG00000011260	1452.36	0.619217	0.0917616	6.74811	1.49788e-11	1.54684e-10	UTP18	51096
ENSG00000153006	635.703	0.825087	0.122272	6.74797	1.49927e-11	1.54732e-10	SREK1IP1	285672
ENSG00000099949	255.055	-0.962259	0.142617	-6.74717	1.50758e-11	1.55495e-10	LZTR1	8216
ENSG00000159263	315.27	0.923343	0.136864	6.74641	1.5155e-11	1.56218e-10	SIM2	6493
ENSG00000004961	555.451	0.82312	0.122023	6.74561	1.52388e-11	1.56986e-10	HCCS	3052
ENSG00000163902	11019.8	0.552653	0.0819344	6.74507	1.52956e-11	1.57475e-10	RPN1	6184
ENSG00000134313	1922.31	0.561403	0.0832851	6.74074	1.57584e-11	1.62141e-10	KIDINS220	57498
ENSG00000061938	339.92	-1.10492	0.16395	-6.73936	1.59083e-11	1.63584e-10	TNK2	10188
ENSG00000106537	647.849	0.805582	0.119545	6.73873	1.59778e-11	1.64199e-10	TSPAN13	27075
ENSG00000154451	183.19	1.22427	0.181681	6.73854	1.59987e-11	1.64314e-10	GBP5	115362
ENSG00000197111	2528.17	0.541303	0.0803597	6.736	1.62807e-11	1.67109e-10	PCBP2	5094
ENSG00000136542	4507.35	-0.581091	0.0863708	-6.72786	1.72173e-11	1.76616e-10	GALNT5	11227
ENSG00000169504	20512.4	0.459196	0.0682588	6.72729	1.72854e-11	1.77151e-10	CLIC4	25932
ENSG00000176142	710.285	0.798523	0.1187	6.72725	1.72904e-11	1.77151e-10	TMEM39A	55254
ENSG00000100030	3676.5	0.534991	0.0795393	6.72612	1.74243e-11	1.78307e-10	MAPK1	5594
ENSG00000136842	652.685	0.788664	0.117252	6.72621	1.74142e-11	1.78307e-10	TMOD1	7111
ENSG00000142627	1223.64	-0.733321	0.109096	-6.72178	1.79514e-11	1.8359e-10	EPHA2	1969
ENSG00000163171	5070.98	-0.504438	0.0750544	-6.72096	1.80527e-11	1.84515e-10	CDC42EP3	10602
ENSG00000076984	512.332	-0.779519	0.116008	-6.71954	1.82304e-11	1.86219e-10	MAP2K7	5609
ENSG00000102359	304.972	-0.893671	0.133025	-6.71808	1.84131e-11	1.87971e-10	SRPX2	27286
ENSG00000043143	1115.91	-0.605857	0.0902003	-6.71679	1.85768e-11	1.89528e-10	JADE2	23338
ENSG00000182752	1044.66	0.67337	0.100281	6.71481	1.88315e-11	1.92011e-10	PAPPA	5069
ENSG00000221823	1401.7	-0.606898	0.0903945	-6.71389	1.89508e-11	1.93111e-10	PPP3R1	5534
ENSG00000165678	4645.79	0.54263	0.0808408	6.71233	1.91537e-11	1.95061e-10	GHITM	27069
ENSG00000164023	594.905	0.72053	0.107355	6.71164	1.92449e-11	1.95872e-10	SGMS2	166929
ENSG00000108175	1497.47	-0.615477	0.0917183	-6.71051	1.93942e-11	1.97273e-10	ZMIZ1	57178
ENSG00000114416	3596.93	0.593831	0.0885163	6.70873	1.9633e-11	1.99582e-10	FXR1	8087
ENSG00000131375	680.763	0.715386	0.10664	6.70845	1.96704e-11	1.99843e-10	CAPN7	23473
ENSG00000123374	1826.45	0.629734	0.0938791	6.70793	1.97406e-11	2.00436e-10	CDK2	1017
ENSG00000145425	11366	0.560514	0.0835615	6.7078	1.97577e-11	2.00489e-10	RPS3A	6189
ENSG00000165915	632.448	-0.739946	0.110344	-6.7058	2.00312e-11	2.03143e-10	SLC39A13	91252
ENSG00000111196	430.516	0.807204	0.120376	6.70568	2.00473e-11	2.03184e-10	MAGOHB	55110
ENSG00000156804	949.358	-0.659164	0.0983487	-6.70231	2.05146e-11	2.07796e-10	FBXO32	114907
ENSG00000159658	2730.98	0.521822	0.0778852	6.69988	2.08586e-11	2.11154e-10	EFCAB14	9813
ENSG00000074527	756.466	-0.837162	0.124963	-6.69928	2.0945e-11	2.11903e-10	NTN4	59277
ENSG00000160752	2450.19	-0.717684	0.107153	-6.69775	2.11651e-11	2.14002e-10	FDPS	2224
ENSG00000126458	1068.07	-0.68973	0.102998	-6.69652	2.13446e-11	2.15559e-10	RRAS	6237
ENSG00000148672	3901.88	-0.50092	0.0748027	-6.69655	2.13405e-11	2.15559e-10	GLUD1	2746
ENSG00000148356	287.223	-0.92327	0.137877	-6.69631	2.13752e-11	2.15739e-10	LRSAM1	90678
ENSG00000144566	1464.47	0.569479	0.085081	6.69338	2.18079e-11	2.19975e-10	RAB5A	5868
ENSG00000139163	593.018	0.778698	0.116416	6.68894	2.24799e-11	2.26619e-10	ETNK1	55500
ENSG00000180914	65.5412	-1.76304	0.263623	-6.68772	2.26681e-11	2.2838e-10	OXTR	5021
ENSG00000132463	3222.62	0.566677	0.0847398	6.68727	2.27378e-11	2.28946e-10	GRSF1	2926
ENSG00000085491	2558.19	0.516119	0.0771943	6.68597	2.29395e-11	2.30839e-10	SLC25A24	29957
ENSG00000070614	2639.9	-0.586703	0.0878385	-6.67934	2.4002e-11	2.41388e-10	NDST1	3340
ENSG00000125037	1427.92	0.614812	0.0920793	6.67698	2.43908e-11	2.45153e-10	EMC3	55831
ENSG00000163660	515.274	0.790986	0.118486	6.67579	2.45904e-11	2.47013e-10	CCNL1	57018
ENSG00000116133	15549.6	0.555298	0.083211	6.67337	2.49997e-11	2.50975e-10	DHCR24	1718
ENSG00000177675	223.097	-1.02056	0.152962	-6.67201	2.52316e-11	2.53153e-10	CD163L1	283316
ENSG00000134057	6202.6	0.604529	0.0906082	6.6719	2.52516e-11	2.53204e-10	CCNB1	891
ENSG00000085721	921.664	0.670862	0.10057	6.67058	2.54792e-11	2.55335e-10	RRN3	54700
ENSG00000071242	1238.44	-0.733653	0.109987	-6.67037	2.55163e-11	2.55555e-10	RPS6KA2	6196
ENSG00000213347	107.886	-1.49779	0.224556	-6.67	2.55807e-11	2.56049e-10	MXD3	83463
ENSG00000148337	1310.16	-0.663827	0.0995274	-6.66979	2.56161e-11	2.56101e-10	CIZ1	25792
ENSG00000168646	210.931	-1.17602	0.176317	-6.66988	2.5602e-11	2.56101e-10	AXIN2	8313
ENSG00000149503	1054.39	-0.639792	0.0959386	-6.66876	2.57972e-11	2.57759e-10	INCENP	3619
ENSG00000105991	227.703	1.08799	0.163237	6.66507	2.64547e-11	2.64172e-10	HOXA1	3198
ENSG00000145386	3059.21	0.579169	0.0869073	6.66422	2.66077e-11	2.65544e-10	CCNA2	890
ENSG00000173933	73.9165	1.65109	0.247792	6.66323	2.67869e-11	2.67174e-10	RBM4	5936
ENSG00000173674	4428.36	0.637915	0.0957439	6.66272	2.68811e-11	2.67957e-10	EIF1AX	1964
ENSG00000118263	635.067	0.740972	0.111229	6.66169	2.70704e-11	2.69526e-10	KLF7	8609
ENSG00000149930	720.414	-0.742596	0.111472	-6.6617	2.70671e-11	2.69526e-10	TAOK2	9344
ENSG00000108829	14903.2	0.665292	0.0998722	6.66143	2.71171e-11	2.69832e-10	LRRC59	55379
ENSG00000112739	1414.08	0.584835	0.087798	6.66114	2.71707e-11	2.70208e-10	PRPF4B	8899
ENSG00000149182	992.056	-0.669191	0.10048	-6.65993	2.73949e-11	2.72277e-10	ARFGAP2	84364
ENSG00000156875	2089.96	0.650216	0.0976556	6.65826	2.77093e-11	2.75241e-10	MFSD14A	64645
ENSG00000229644	294.228	1.1711	0.17593	6.65664	2.80153e-11	2.78116e-10	NA	NA
ENSG00000169047	937.799	-0.624566	0.0938895	-6.65213	2.88875e-11	2.86607e-10	IRS1	3667
ENSG00000084092	533.984	0.720181	0.108277	6.65128	2.90553e-11	2.87935e-10	NOA1	84273
ENSG00000206573	113.47	1.32568	0.199312	6.65128	2.90551e-11	2.87935e-10	THUMPD3-AS1	440944
ENSG00000105607	236.973	-1.03278	0.155317	-6.64948	2.94127e-11	2.91306e-10	GCDH	2639
ENSG00000168077	3176.06	-0.658498	0.0990503	-6.64812	2.96865e-11	2.93846e-10	SCARA3	51435
ENSG00000179941	207.052	-1.05013	0.157968	-6.64775	2.9761e-11	2.94411e-10	BBS10	79738
ENSG00000159140	6745.03	0.48042	0.0722939	6.64538	3.02436e-11	2.99011e-10	SON	6651
ENSG00000145014	395.862	-0.889525	0.133923	-6.64208	3.09283e-11	3.05602e-10	TMEM44	93109
ENSG00000101464	782.922	0.6925	0.104293	6.63997	3.13755e-11	3.0984e-10	PIGU	128869
ENSG00000078687	320.91	0.902978	0.136166	6.63147	3.32355e-11	3.28017e-10	TNRC6C	57690
ENSG00000114626	132.438	-1.2767	0.192555	-6.63032	3.34961e-11	3.30396e-10	ABTB1	80325
ENSG00000196655	933.504	0.644671	0.0972626	6.62814	3.39935e-11	3.35107e-10	TRAPPC4	51399
ENSG00000135766	2607.73	0.533309	0.0804709	6.62735	3.41773e-11	3.36723e-10	EGLN1	54583
ENSG00000144381	14000	0.561445	0.0847261	6.62658	3.43542e-11	3.38269e-10	HSPD1	3329
ENSG00000108479	414.138	-0.816268	0.123207	-6.6252	3.46789e-11	3.41268e-10	GALK1	2584
ENSG00000160948	882.096	-0.671263	0.101344	-6.62362	3.50518e-11	3.44738e-10	VPS28	51160
ENSG00000164253	1258.77	-0.590929	0.0892295	-6.62258	3.52987e-11	3.46964e-10	WDR41	55255
ENSG00000115677	12638	-0.474791	0.0717112	-6.62087	3.57096e-11	3.50799e-10	HDLBP	3069
ENSG00000006744	1555.49	-0.703737	0.106303	-6.6201	3.58952e-11	3.52418e-10	ELAC2	60528
ENSG00000031081	1476.38	0.613671	0.0927356	6.61743	3.65501e-11	3.5864e-10	ARHGAP31	57514
ENSG00000147874	2241.84	0.581551	0.087883	6.61733	3.65752e-11	3.58679e-10	HAUS6	54801
ENSG00000137075	644.363	0.717762	0.108472	6.61702	3.66513e-11	3.59217e-10	RNF38	152006
ENSG00000174106	512.96	0.727855	0.110069	6.61272	3.77316e-11	3.69591e-10	LEMD3	23592
ENSG00000126822	382.929	-0.813455	0.123045	-6.61105	3.81608e-11	3.73579e-10	PLEKHG3	26030
ENSG00000168016	230.072	-1.24608	0.18853	-6.60942	3.85832e-11	3.77495e-10	TRANK1	9881
ENSG00000105223	1778.46	-0.640058	0.0968472	-6.60894	3.87077e-11	3.78276e-10	PLD3	23646
ENSG00000176438	322.462	-0.969693	0.146722	-6.60903	3.86858e-11	3.78276e-10	SYNE3	161176
ENSG00000187764	84.2481	-1.57291	0.238042	-6.60772	3.90283e-11	3.8119e-10	SEMA4D	10507
ENSG00000117758	1600.72	0.621778	0.0941161	6.6065	3.93524e-11	3.84134e-10	STX12	23673
ENSG00000070367	3155.79	0.559562	0.0847149	6.60524	3.96867e-11	3.87174e-10	EXOC5	10640
ENSG00000101335	1836.48	0.793105	0.120078	6.60492	3.97742e-11	3.87804e-10	MYL9	10398
ENSG00000060749	1959.78	0.610645	0.0924785	6.60311	4.02629e-11	3.92343e-10	QSER1	79832
ENSG00000113083	3275.53	0.575209	0.0871301	6.60173	4.06398e-11	3.95788e-10	LOX	4015
ENSG00000122565	7230.56	0.519975	0.0787791	6.60043	4.0998e-11	3.99047e-10	CBX3	11335
ENSG00000074800	78501.9	0.530433	0.0804117	6.59646	4.21084e-11	4.09619e-10	ENO1	2023
ENSG00000159261	125.785	1.54145	0.23384	6.59189	4.34271e-11	4.22205e-10	CLDN14	23562
ENSG00000198910	91.805	-1.60953	0.244377	-6.58626	4.51048e-11	4.38264e-10	L1CAM	3897
ENSG00000099381	266.666	-0.937823	0.142437	-6.58411	4.57631e-11	4.44406e-10	SETD1A	9739
ENSG00000198561	4061.19	-0.513973	0.0780644	-6.58397	4.58052e-11	4.4456e-10	CTNND1	1500
ENSG00000157637	1637.53	-0.585794	0.0890017	-6.58183	4.64707e-11	4.50761e-10	SLC38A10	124565
ENSG00000166167	824.842	0.657474	0.099895	6.58165	4.65248e-11	4.51027e-10	BTRC	8945
ENSG00000186594	136.672	-1.26168	0.191711	-6.58113	4.66887e-11	4.52357e-10	MIR22HG	84981
ENSG00000168958	1298.73	0.567684	0.0862658	6.58064	4.68415e-11	4.53578e-10	MFF	56947
ENSG00000186184	1087.76	0.614181	0.0933746	6.5776	4.78115e-11	4.62706e-10	POLR1D	51082
ENSG00000125482	419.348	0.84848	0.129002	6.57728	4.79123e-11	4.63417e-10	TTF1	7270
ENSG00000211456	911.094	0.656906	0.0999	6.57563	4.84468e-11	4.68319e-10	SACM1L	22908
ENSG00000066117	949.764	-0.637225	0.0969437	-6.57314	4.92642e-11	4.75949e-10	SMARCD1	6602
ENSG00000169992	1244.74	-0.743013	0.113087	-6.57025	5.02304e-11	4.85007e-10	NLGN2	57555
ENSG00000166140	208.755	-1.0244	0.155963	-6.56826	5.09066e-11	4.91256e-10	ZFYVE19	84936
ENSG00000164929	217.869	-1.04082	0.158494	-6.56693	5.13642e-11	4.9539e-10	BAALC	79870
ENSG00000078070	589.23	-0.693955	0.105729	-6.56353	5.25482e-11	5.0652e-10	MCCC1	56922
ENSG00000170852	1597	0.62967	0.0959453	6.56281	5.28044e-11	5.087e-10	KBTBD2	25948
ENSG00000213722	715.549	-0.723119	0.110216	-6.56091	5.34816e-11	5.14932e-10	DDAH2	23564
ENSG00000175137	904.958	-0.782325	0.119289	-6.55823	5.44486e-11	5.23944e-10	SH3BP5L	80851
ENSG00000177156	3677.9	0.510675	0.0778786	6.55732	5.47837e-11	5.26869e-10	TALDO1	6888
ENSG00000008300	55.8728	-1.80277	0.274963	-6.55641	5.51184e-11	5.29788e-10	CELSR3	1951
ENSG00000005448	304.953	-0.884541	0.134936	-6.55525	5.55487e-11	5.3362e-10	WDR54	84058
ENSG00000099330	159.206	-1.14455	0.174661	-6.55299	5.63952e-11	5.41445e-10	OCEL1	79629
ENSG00000125450	724.805	-0.707752	0.108036	-6.55109	5.71183e-11	5.48077e-10	NUP85	79902
ENSG00000163608	943.861	0.650446	0.0993791	6.5451	5.94566e-11	5.70191e-10	C3orf17	25871
ENSG00000255529	346.466	-0.815787	0.124677	-6.54321	6.02127e-11	5.77115e-10	POLR2M	81488
ENSG00000138180	3554.7	0.541957	0.0828308	6.54294	6.03207e-11	5.77823e-10	CEP55	55165
ENSG00000158402	705.249	0.705636	0.107921	6.53844	6.21637e-11	5.95141e-10	CDC25C	995
ENSG00000167191	1008.17	-0.751227	0.114898	-6.53818	6.22711e-11	5.95833e-10	GPRC5B	51704
ENSG00000119661	434.806	0.846553	0.129491	6.53754	6.25399e-11	5.98067e-10	DNAL1	83544
ENSG00000137965	276.032	-1.12791	0.172543	-6.53699	6.27694e-11	5.99923e-10	IFI44	10561
ENSG00000140612	2624.38	0.552743	0.0845638	6.5364	6.30174e-11	6.01701e-10	SEC11A	23478
ENSG00000160352	295.714	0.897514	0.137311	6.53638	6.30265e-11	6.01701e-10	ZNF714	148206
ENSG00000165949	159.204	-1.44884	0.221754	-6.53355	6.4229e-11	6.12835e-10	IFI27	3429
ENSG00000196922	580.786	-0.752819	0.115226	-6.5334	6.42913e-11	6.13084e-10	ZNF252P	286101
ENSG00000063978	2157.42	0.600446	0.0919097	6.53301	6.44627e-11	6.14373e-10	RNF4	6047
ENSG00000105808	34.2733	-2.31467	0.354443	-6.53044	6.55775e-11	6.24646e-10	RASA4	10156
ENSG00000204116	465.353	0.811466	0.124335	6.52647	6.73386e-11	6.41061e-10	CHIC1	53344
ENSG00000095383	334.089	-0.886406	0.135943	-6.52044	7.0103e-11	6.67003e-10	TBC1D2	55357
ENSG00000273237	26.1149	2.43958	0.374278	6.5181	7.1202e-11	6.77078e-10	NA	NA
ENSG00000172270	9633.28	-0.568139	0.0871957	-6.51568	7.23634e-11	6.87736e-10	BSG	682
ENSG00000111786	2322.03	0.542346	0.083273	6.51288	7.37256e-11	7.0029e-10	SRSF9	8683
ENSG00000146263	573.428	0.747852	0.114958	6.50543	7.74706e-11	7.3545e-10	MMS22L	253714
ENSG00000146757	315.389	0.887359	0.13653	6.49936	8.06632e-11	7.65329e-10	ZNF92	168374
ENSG00000145782	1317.96	0.677753	0.104319	6.49695	8.1963e-11	7.77226e-10	ATG12	9140
ENSG00000156110	1926.46	0.589191	0.0907005	6.49601	8.24801e-11	7.81692e-10	ADK	132
ENSG00000008441	3780.53	-0.588751	0.0906374	-6.49567	8.26622e-11	7.82979e-10	NFIX	4784
ENSG00000153253	1112.19	-0.883814	0.136082	-6.49474	8.31796e-11	7.8744e-10	SCN3A	6328
ENSG00000102893	993.354	-0.615061	0.094713	-6.49394	8.36191e-11	7.91158e-10	PHKB	5257
ENSG00000155096	11949.5	0.489169	0.0753328	6.49344	8.39005e-11	7.93377e-10	AZIN1	51582
ENSG00000162402	2020.23	-0.530799	0.081763	-6.49192	8.47484e-11	8.00948e-10	USP24	23358
ENSG00000155849	156.982	1.20764	0.186047	6.49106	8.5237e-11	8.05117e-10	ELMO1	9844
ENSG00000125844	4445.08	-0.70599	0.10881	-6.48829	8.68146e-11	8.1956e-10	RRBP1	6238
ENSG00000175866	763.411	-0.781708	0.120503	-6.48706	8.75272e-11	8.25828e-10	BAIAP2	10458
ENSG00000140937	4871.07	-0.562409	0.0867198	-6.48535	8.85251e-11	8.34778e-10	CDH11	1009
ENSG00000113460	1811.76	0.654864	0.101041	6.4812	9.09988e-11	8.57627e-10	BRIX1	55299
ENSG00000105755	621.976	-0.712202	0.109901	-6.48038	9.14892e-11	8.61769e-10	ETHE1	23474
ENSG00000205221	113.915	-1.34243	0.207204	-6.47879	9.24632e-11	8.70459e-10	VIT	5212
ENSG00000158555	239.039	-0.994124	0.153465	-6.47786	9.30312e-11	8.7532e-10	GDPD5	81544
ENSG00000150961	4054.01	0.517047	0.0798431	6.47579	9.43183e-11	8.86937e-10	SEC24D	9871
ENSG00000117394	2147.7	0.655779	0.101271	6.47551	9.4491e-11	8.88068e-10	SLC2A1	6513
ENSG00000149179	415.802	-0.814651	0.125865	-6.47244	9.64336e-11	9.05824e-10	C11orf49	79096
ENSG00000097046	315.14	-0.853939	0.132012	-6.46865	9.88821e-11	9.28307e-10	CDC7	8317
ENSG00000159873	803.739	0.649417	0.100432	6.46624	1.00471e-10	9.42702e-10	CCDC117	150275
ENSG00000115464	2200.91	-0.727674	0.112544	-6.4657	1.00834e-10	9.45586e-10	USP34	9736
ENSG00000179456	559.369	0.73729	0.11404	6.4652	1.01168e-10	9.48191e-10	ZBTB18	10472
ENSG00000164024	1791.66	0.535112	0.0827949	6.4631	1.02579e-10	9.60887e-10	METAP1	23173
ENSG00000055208	1335.79	-0.621108	0.0961044	-6.46285	1.02746e-10	9.61918e-10	TAB2	23118
ENSG00000156831	1714.23	0.602915	0.0933544	6.45834	1.05857e-10	9.90498e-10	NSMCE2	286053
ENSG00000104442	3404.27	0.488987	0.0757329	6.45672	1.06994e-10	1.00058e-09	ARMC1	55156
ENSG00000003436	1843.42	0.532735	0.0825199	6.45583	1.07624e-10	1.00592e-09	TFPI	7035
ENSG00000124207	8675.99	0.525951	0.0814753	6.45534	1.07977e-10	1.00866e-09	CSE1L	1434
ENSG00000169813	4690.18	0.608985	0.0943409	6.45516	1.08107e-10	1.00931e-09	HNRNPF	3185
ENSG00000173349	307.545	0.992423	0.153911	6.44802	1.13319e-10	1.05739e-09	SFT2D3	84826
ENSG00000112159	586.465	-0.755235	0.117167	-6.44582	1.14979e-10	1.0723e-09	MDN1	23195
ENSG00000105379	319.239	-0.874176	0.135622	-6.4457	1.1507e-10	1.07255e-09	ETFB	2109
ENSG00000137154	30298.4	0.468757	0.0727285	6.4453	1.15374e-10	1.0748e-09	RPS6	6194
ENSG00000163636	1819.88	0.596528	0.0925563	6.44502	1.15583e-10	1.07614e-09	PSMD6	9861
ENSG00000134077	1046.45	0.611395	0.094868	6.4447	1.1583e-10	1.07786e-09	THUMPD3	25917
ENSG00000109270	617.27	0.72652	0.112748	6.44376	1.16547e-10	1.08365e-09	LAMTOR3	8649
ENSG00000157514	197.064	1.05129	0.16315	6.44372	1.16581e-10	1.08365e-09	TSC22D3	1831
ENSG00000126709	1057.34	-0.785372	0.121921	-6.44166	1.18175e-10	1.09755e-09	IFI6	2537
ENSG00000127124	320.627	-0.939249	0.145809	-6.44162	1.18206e-10	1.09755e-09	HIVEP3	59269
ENSG00000204580	578.135	-0.845307	0.131229	-6.44145	1.18334e-10	1.09814e-09	DDR1	780
ENSG00000111802	952.781	0.665149	0.103262	6.44136	1.18411e-10	1.09826e-09	TDP2	51567
ENSG00000142528	369.064	-0.801632	0.124511	-6.43822	1.20883e-10	1.12056e-09	ZNF473	25888
ENSG00000095066	95.324	-1.41418	0.219661	-6.438	1.21056e-10	1.12155e-09	HOOK2	29911
ENSG00000126464	399.381	-0.798537	0.124046	-6.43743	1.21513e-10	1.12517e-09	PRR12	57479
ENSG00000201772	20.8717	2.64944	0.411589	6.43709	1.21783e-10	1.12706e-09	SNORA5C	677796
ENSG00000248092	297.153	-0.872778	0.13561	-6.43594	1.22716e-10	1.13507e-09	NA	NA
ENSG00000119969	310.5	-0.918536	0.142733	-6.43533	1.23206e-10	1.13898e-09	HELLS	3070
ENSG00000146476	977.262	0.615222	0.0956718	6.43054	1.27151e-10	1.17481e-09	ARMT1	79624
ENSG00000196419	10994.2	0.508167	0.0790264	6.43035	1.27312e-10	1.17566e-09	XRCC6	2547
ENSG00000107443	232.846	1.02526	0.159443	6.43024	1.274e-10	1.17583e-09	CCNJ	54619
ENSG00000171863	9851.9	0.4884	0.0759966	6.4266	1.30493e-10	1.20372e-09	RPS7	6201
ENSG00000124574	357.809	-0.850823	0.132463	-6.42311	1.3352e-10	1.23097e-09	ABCC10	89845
ENSG00000041982	5958.16	-0.553577	0.0861926	-6.42255	1.3401e-10	1.23449e-09	TNC	3371
ENSG00000104960	776.432	-0.775303	0.120717	-6.42251	1.34047e-10	1.23449e-09	PTOV1	53635
ENSG00000128578	635.966	0.696014	0.108373	6.42238	1.3416e-10	1.23486e-09	STRIP2	57464
ENSG00000189339	960.626	-0.779133	0.121328	-6.4217	1.34758e-10	1.23969e-09	SLC35E2B	728661
ENSG00000182087	863.327	-0.665068	0.103583	-6.42063	1.35708e-10	1.24775e-09	TMEM259	91304
ENSG00000174564	93.4138	-1.52697	0.237858	-6.41966	1.36583e-10	1.25511e-09	IL20RB	53833
ENSG00000143514	1424.04	0.550638	0.0858076	6.41712	1.38881e-10	1.27553e-09	TP53BP2	7159
ENSG00000085117	1910.56	0.705406	0.109975	6.41422	1.41547e-10	1.29932e-09	CD82	3732
ENSG00000160972	408.232	-0.897014	0.139999	-6.40727	1.48151e-10	1.3592e-09	PPP1R16A	84988
ENSG00000132823	763.739	0.655515	0.102325	6.40622	1.49168e-10	1.36779e-09	OSER1	51526
ENSG00000134058	601.944	-0.709209	0.110727	-6.40504	1.50328e-10	1.37769e-09	CDK7	1022
ENSG00000044115	12144.3	0.437232	0.0682695	6.4045	1.50859e-10	1.3818e-09	CTNNA1	1495
ENSG00000108591	720.079	0.702332	0.109695	6.40262	1.52736e-10	1.39823e-09	DRG2	1819
ENSG00000105879	874.235	0.659171	0.102956	6.40246	1.52897e-10	1.39895e-09	CBLL1	79872
ENSG00000185187	300.609	-0.989306	0.154528	-6.4021	1.53256e-10	1.40148e-09	SIGIRR	59307
ENSG00000130935	1830.29	0.615987	0.0962763	6.39811	1.57312e-10	1.43779e-09	NOL11	25926
ENSG00000166825	9311.78	-0.559252	0.0874121	-6.39788	1.57545e-10	1.43915e-09	ANPEP	290
ENSG00000142945	3238.06	-0.576491	0.090114	-6.39735	1.58092e-10	1.44337e-09	KIF2C	11004
ENSG00000133028	838.956	0.735986	0.115074	6.39576	1.59746e-10	1.45768e-09	SCO1	6341
ENSG00000136758	6343.08	0.461043	0.0721158	6.3931	1.62557e-10	1.48188e-09	YME1L1	10730
ENSG00000172638	853.955	-0.645636	0.10099	-6.39308	1.62573e-10	1.48188e-09	EFEMP2	30008
ENSG00000119685	708.572	0.68028	0.10644	6.39119	1.64605e-10	1.4996e-09	TTLL5	23093
ENSG00000183963	919.647	-0.852031	0.133335	-6.39016	1.65717e-10	1.50892e-09	SMTN	6525
ENSG00000100591	1737.92	0.580151	0.0908008	6.38927	1.66682e-10	1.51689e-09	AHSA1	10598
ENSG00000162368	6003.13	0.463891	0.0726171	6.38818	1.67872e-10	1.5269e-09	CMPK1	51727
ENSG00000100299	224.85	-1.09324	0.171147	-6.38772	1.68373e-10	1.53063e-09	ARSA	410
ENSG00000087460	12348.1	-0.484792	0.0759111	-6.38632	1.6993e-10	1.54396e-09	GNAS	2778
ENSG00000197565	841.38	-0.644835	0.100981	-6.38574	1.70573e-10	1.54897e-09	COL4A6	1288
ENSG00000171703	341.427	-0.926829	0.145145	-6.38552	1.70817e-10	1.55035e-09	TCEA2	6919
ENSG00000102007	1298.52	-0.644159	0.100898	-6.38429	1.72198e-10	1.56205e-09	PLP2	5355
ENSG00000018610	420.879	0.766001	0.11999	6.38387	1.72671e-10	1.5655e-09	CXorf56	63932
ENSG00000163634	1107.2	0.567361	0.0888775	6.38363	1.72939e-10	1.56661e-09	THOC7	80145
ENSG00000214078	1634.89	-0.565947	0.0886565	-6.3836	1.72978e-10	1.56661e-09	CPNE1	8904
ENSG00000131462	865.269	-0.707908	0.110929	-6.38161	1.75232e-10	1.58617e-09	TUBG1	7283
ENSG00000170860	1085.48	0.687989	0.107834	6.38005	1.77025e-10	1.60155e-09	LSM3	27258
ENSG00000104524	458.134	-0.848005	0.132928	-6.37942	1.77757e-10	1.60731e-09	PYCRL	65263
ENSG00000008394	3447.15	0.733159	0.114969	6.37703	1.80559e-10	1.63177e-09	MGST1	4257
ENSG00000012822	399.007	-0.81648	0.128068	-6.37535	1.82551e-10	1.64889e-09	CALCOCO1	57658
ENSG00000135912	297.139	-0.898739	0.140981	-6.37492	1.83061e-10	1.65262e-09	TTLL4	9654
ENSG00000167994	255.422	-0.913569	0.143318	-6.37443	1.83641e-10	1.65698e-09	RAB3IL1	5866
ENSG00000102879	83.3679	-1.6238	0.254746	-6.3742	1.83926e-10	1.65802e-09	CORO1A	11151
ENSG00000163535	1857.39	0.532359	0.0835181	6.37417	1.83952e-10	1.65802e-09	SGOL2	151246
ENSG00000104081	188.512	-1.47499	0.23147	-6.37227	1.86255e-10	1.67788e-09	BMF	90427
ENSG00000103145	330.051	-1.19152	0.187131	-6.3673	1.92386e-10	1.73219e-09	HCFC1R1	54985
ENSG00000241878	310.332	-0.873876	0.13729	-6.36519	1.95053e-10	1.75527e-09	PISD	23761
ENSG00000156136	926.088	0.753495	0.11839	6.36453	1.95886e-10	1.76183e-09	DCK	1633
ENSG00000196782	80.3849	-1.51942	0.238742	-6.36429	1.96195e-10	1.76368e-09	MAML3	55534
ENSG00000235609	74.1235	1.5174	0.238479	6.36281	1.9809e-10	1.77976e-09	NA	NA
ENSG00000261801	449.882	-0.749808	0.117909	-6.3592	2.02804e-10	1.82115e-09	LOXL1-AS1	100287616
ENSG00000079313	420.038	-0.795465	0.12515	-6.35609	2.06957e-10	1.85746e-09	REXO1	57455
ENSG00000162604	443.417	0.809641	0.127432	6.35351	2.1046e-10	1.8879e-09	TM2D1	83941
ENSG00000166444	983.84	-0.627341	0.0987446	-6.35317	2.10927e-10	1.89109e-09	ST5	6764
ENSG00000214113	479.072	0.73072	0.115045	6.35163	2.13048e-10	1.90909e-09	LYRM4	57128
ENSG00000138078	2152.89	0.631537	0.0994486	6.35039	2.14774e-10	1.92354e-09	PREPL	9581
ENSG00000184110	149.43	-1.15808	0.18237	-6.35015	2.1511e-10	1.92553e-09	EIF3C	8663
ENSG00000187240	880.489	-0.738038	0.116232	-6.3497	2.15732e-10	1.93008e-09	DYNC2H1	79659
ENSG00000145743	927.312	0.615079	0.0968834	6.34866	2.17205e-10	1.94223e-09	FBXL17	64839
ENSG00000111321	1182.06	-0.586013	0.09234	-6.34626	2.20616e-10	1.97169e-09	LTBR	4055
ENSG00000008853	889.691	-0.615352	0.0969778	-6.34529	2.22005e-10	1.98306e-09	RHOBTB2	23221
ENSG00000149480	2155.69	-0.543889	0.0857401	-6.34346	2.24663e-10	2.00574e-09	MTA2	9219
ENSG00000114767	365.577	-0.908034	0.143178	-6.34201	2.26787e-10	2.02364e-09	RRP9	9136
ENSG00000213639	5791.94	0.523754	0.0826019	6.3407	2.28724e-10	2.03985e-09	PPP1CB	5500
ENSG00000120875	1484.93	0.558575	0.0880949	6.34061	2.2886e-10	2.03998e-09	DUSP4	1846
ENSG00000139800	210.519	0.966644	0.152482	6.33941	2.30651e-10	2.05487e-09	ZIC5	85416
ENSG00000104899	72.253	1.63657	0.258208	6.33817	2.32514e-10	2.07037e-09	AMH	268
ENSG00000080298	159.622	1.32236	0.208721	6.33556	2.36483e-10	2.10461e-09	RFX3	5991
ENSG00000196756	540.411	0.702555	0.110901	6.335	2.37347e-10	2.11119e-09	SNHG17	388796
ENSG00000105254	1131.87	-0.631982	0.0997782	-6.33387	2.3908e-10	2.12549e-09	TBCB	1155
ENSG00000254004	252.67	-0.934599	0.147566	-6.33342	2.3978e-10	2.13059e-09	ZNF260	339324
ENSG00000196455	942.397	0.648626	0.102415	6.33333	2.39932e-10	2.13082e-09	PIK3R4	30849
ENSG00000111859	407.195	-0.915217	0.144511	-6.33322	2.40093e-10	2.13114e-09	NEDD9	4739
ENSG00000198838	21.177	-2.49414	0.393831	-6.33303	2.40399e-10	2.13274e-09	RYR3	6263
ENSG00000121892	2760.5	-0.54168	0.0855662	-6.33054	2.44306e-10	2.16627e-09	PDS5A	23244
ENSG00000117519	7200.51	0.471158	0.074501	6.32418	2.5458e-10	2.25618e-09	CNN3	1266
ENSG00000135002	773.462	0.615491	0.097327	6.32395	2.54953e-10	2.25831e-09	RFK	55312
ENSG00000146826	208.767	-1.06478	0.168402	-6.32287	2.56755e-10	2.27308e-09	C7orf43	55262
ENSG00000125657	476.054	-0.831306	0.131481	-6.32265	2.57123e-10	2.27515e-09	TNFSF9	8744
ENSG00000125124	312.361	-1.05432	0.16678	-6.32162	2.58836e-10	2.28911e-09	BBS2	583
ENSG00000087302	2846.12	0.490496	0.0776024	6.32063	2.60506e-10	2.30267e-09	C14orf166	51637
ENSG00000101421	2160.1	0.565771	0.0895334	6.3191	2.63085e-10	2.32426e-09	CHMP4B	128866
ENSG00000067560	10631	0.442982	0.0701128	6.31813	2.64742e-10	2.33768e-09	RHOA	387
ENSG00000135052	2844.33	0.495797	0.0784752	6.31788	2.65175e-10	2.34029e-09	GOLM1	51280
ENSG00000170248	2492.43	-0.508042	0.0804591	-6.31429	2.71408e-10	2.39404e-09	PDCD6IP	10015
ENSG00000139433	899.463	0.651496	0.10323	6.31112	2.77028e-10	2.44235e-09	GLTP	51228
ENSG00000147601	1350.11	0.562104	0.0890894	6.30944	2.80045e-10	2.46766e-09	TERF1	7013
ENSG00000144677	515.834	0.74718	0.118445	6.30827	2.82179e-10	2.48517e-09	CTDSPL	10217
ENSG00000104341	13711.1	0.46607	0.0739006	6.3067	2.85038e-10	2.50905e-09	LAPTM4B	55353
ENSG00000142864	11298.4	0.458537	0.072755	6.30248	2.92915e-10	2.57705e-09	SERBP1	26135
ENSG00000154134	255.928	-0.929419	0.147527	-6.29999	2.97656e-10	2.6174e-09	ROBO3	64221
ENSG00000135930	1871.61	0.539479	0.0856382	6.29951	2.98583e-10	2.62418e-09	EIF4E2	9470
ENSG00000172348	581.006	-0.869421	0.138116	-6.29488	3.07635e-10	2.70233e-09	RCAN2	10231
ENSG00000133884	1332.13	0.647661	0.102916	6.29313	3.11132e-10	2.73164e-09	DPF2	5977
ENSG00000161281	348.878	-0.839975	0.133702	-6.28244	3.33299e-10	2.92474e-09	COX7A1	1346
ENSG00000089127	181.837	-1.37359	0.218668	-6.28163	3.35042e-10	2.93852e-09	OAS1	4938
ENSG00000145901	2187.22	-0.503806	0.0802165	-6.28058	3.37312e-10	2.95689e-09	TNIP1	10318
ENSG00000109323	402.67	-0.963108	0.153404	-6.27824	3.42419e-10	3.00011e-09	MANBA	4126
ENSG00000168795	588.018	0.684494	0.109183	6.26926	3.62772e-10	3.17679e-09	ZBTB5	9925
ENSG00000247081	233.775	-0.917022	0.146311	-6.26763	3.66586e-10	3.20853e-09	BAALC-AS1	100499183
ENSG00000112996	1172.95	0.66088	0.105479	6.26549	3.71646e-10	3.25113e-09	MRPS30	10884
ENSG00000275832	595.338	-0.738771	0.117925	-6.26475	3.7343e-10	3.26506e-09	ARHGAP23	57636
ENSG00000211455	401.304	0.821565	0.131176	6.26309	3.77432e-10	3.29835e-09	STK38L	23012
ENSG00000132128	2007.67	-0.535134	0.0854603	-6.26178	3.80609e-10	3.32439e-09	LRRC41	10489
ENSG00000105321	186.04	-1.06811	0.170607	-6.26064	3.83393e-10	3.34525e-09	CCDC9	26093
ENSG00000142082	293.241	-0.834496	0.133292	-6.26065	3.83365e-10	3.34525e-09	SIRT3	23410
ENSG00000120063	2370.47	0.502055	0.0802123	6.25907	3.87281e-10	3.37744e-09	GNA13	10672
ENSG00000186193	471.835	-0.775169	0.123851	-6.25888	3.87741e-10	3.37971e-09	SAPCD2	89958
ENSG00000109917	2337.62	0.741086	0.118416	6.25832	3.89145e-10	3.3902e-09	ZPR1	8882
ENSG00000020633	24.0588	-2.37625	0.379741	-6.25755	3.91067e-10	3.4052e-09	RUNX3	864
ENSG00000172932	119.231	-1.23886	0.197982	-6.25746	3.91308e-10	3.40555e-09	ANKRD13D	338692
ENSG00000253293	737.033	0.751348	0.120104	6.25582	3.95426e-10	3.43962e-09	HOXA10	3206
ENSG00000150459	1511.73	0.573964	0.091766	6.25465	3.98415e-10	3.46384e-09	SAP18	10284
ENSG00000177728	620.442	-0.766719	0.1226	-6.2538	4.00574e-10	3.48082e-09	TMEM94	9772
ENSG00000013375	2277.36	0.628082	0.100473	6.25128	4.07101e-10	3.53573e-09	PGM3	5238
ENSG00000100055	315.672	-0.873092	0.139686	-6.25041	4.09366e-10	3.55358e-09	CYTH4	27128
ENSG00000198876	1391.26	0.57833	0.0925395	6.24955	4.11645e-10	3.57153e-09	DCAF12	25853
ENSG00000105971	1921.82	-0.586662	0.0938795	-6.24909	4.12848e-10	3.58013e-09	CAV2	858
ENSG00000177239	2035.93	-0.524257	0.0839073	-6.24806	4.15593e-10	3.60209e-09	MAN1B1	11253
ENSG00000125430	389.08	0.79078	0.12657	6.24779	4.16296e-10	3.60634e-09	HS3ST3B1	9953
ENSG00000166171	431.274	0.725804	0.116191	6.24666	4.19314e-10	3.63062e-09	DPCD	25911
ENSG00000240476	224.763	-0.964755	0.154505	-6.24416	4.26075e-10	3.68728e-09	NA	NA
ENSG00000089220	4180.91	0.542213	0.0868738	6.24139	4.33705e-10	3.74948e-09	PEBP1	5037
ENSG00000133315	137.546	-1.19051	0.190742	-6.24147	4.3349e-10	3.74948e-09	MACROD1	28992
ENSG00000143842	308.663	-0.871409	0.139627	-6.24096	4.34896e-10	3.75786e-09	SOX13	9580
ENSG00000089022	466.221	0.738282	0.118333	6.23902	4.40309e-10	3.80269e-09	MAPKAPK5	8550
ENSG00000174672	157.996	-1.08137	0.173327	-6.2389	4.40666e-10	3.80383e-09	BRSK2	9024
ENSG00000075303	684.649	0.719899	0.115403	6.23812	4.42867e-10	3.82088e-09	SLC25A40	55972
ENSG00000182165	161.285	-1.0791	0.173058	-6.23548	4.50404e-10	3.88393e-09	TP53TG1	11257
ENSG00000111880	747.524	0.646728	0.103755	6.23323	4.56916e-10	3.93808e-09	RNGTT	8732
ENSG00000116752	1506.65	0.6829	0.10956	6.2331	4.57289e-10	3.93929e-09	BCAS2	10286
ENSG00000166451	961.852	0.611209	0.0980974	6.23063	4.6457e-10	3.99998e-09	CENPN	55839
ENSG00000223478	122.495	-1.20988	0.194304	-6.22674	4.76229e-10	4.09828e-09	LOC100506100	100506100
ENSG00000104361	1943.93	0.578495	0.0929196	6.22575	4.7925e-10	4.12218e-09	NIPAL2	79815
ENSG00000143641	5530.9	-0.52114	0.083737	-6.22353	4.86082e-10	4.17882e-09	GALNT2	2590
ENSG00000101846	572.538	-0.712196	0.114463	-6.22204	4.90723e-10	4.21659e-09	STS	412
ENSG00000111666	389.675	0.760695	0.122262	6.22184	4.9136e-10	4.21992e-09	CHPT1	56994
ENSG00000013306	952.538	-0.755381	0.121521	-6.21604	5.09843e-10	4.37644e-09	SLC25A39	51629
ENSG00000089685	5152.15	0.656917	0.105706	6.21457	5.14666e-10	4.41559e-09	BIRC5	332
ENSG00000135720	2330.99	0.509617	0.0820162	6.21362	5.17781e-10	4.44007e-09	DYNC1LI2	1783
ENSG00000213281	5548.15	0.548586	0.0883238	6.21108	5.26216e-10	4.51012e-09	NRAS	4893
ENSG00000173085	413.662	0.739242	0.119032	6.21046	5.28305e-10	4.52573e-09	COQ2	27235
ENSG00000131263	2014.61	0.501871	0.0808545	6.20708	5.39771e-10	4.62162e-09	RLIM	51132
ENSG00000203760	650.422	0.667866	0.107604	6.20671	5.41062e-10	4.63033e-09	CENPW	387103
ENSG00000204310	1385.74	-0.546227	0.0880312	-6.20493	5.47224e-10	4.6807e-09	AGPAT1	10554
ENSG00000143479	903.272	0.657172	0.105924	6.20416	5.49897e-10	4.70119e-09	DYRK3	8444
ENSG00000143324	1229.99	0.594032	0.0957966	6.20098	5.61138e-10	4.79487e-09	XPR1	9213
ENSG00000047315	5325.5	0.462019	0.0745356	6.19863	5.69569e-10	4.86446e-09	POLR2B	5431
ENSG00000218510	196.614	-0.963222	0.155402	-6.19825	5.70934e-10	4.87366e-09	LINC00339	29092
ENSG00000100028	1636.71	0.577602	0.0932081	6.19691	5.75829e-10	4.91297e-09	SNRPD3	6634
ENSG00000140395	901.54	0.646747	0.104379	6.19616	5.78559e-10	4.93267e-09	WDR61	80349
ENSG00000167815	3120.69	0.529344	0.0854315	6.19612	5.78721e-10	4.93267e-09	PRDX2	7001
ENSG00000278540	1861.89	-0.663689	0.10713	-6.19517	5.82229e-10	4.96008e-09	ACACA	31
ENSG00000124942	20141.7	-0.506238	0.0817184	-6.19491	5.8318e-10	4.96568e-09	AHNAK	79026
ENSG00000164587	10739.7	0.522558	0.0843609	6.19431	5.85399e-10	4.98207e-09	RPS14	6208
ENSG00000161996	73.337	-1.52939	0.246907	-6.19419	5.85856e-10	4.98346e-09	WDR90	197335
ENSG00000133997	342.52	0.825369	0.133332	6.19031	6.0046e-10	5.10512e-09	MED6	10001
ENSG00000011332	75.3698	-1.47604	0.23854	-6.18783	6.09981e-10	5.18346e-09	DPF1	8193
ENSG00000156858	187.767	-0.988667	0.159779	-6.18773	6.10369e-10	5.18416e-09	PRR14	78994
ENSG00000182667	463.019	-0.784322	0.126791	-6.18594	6.17348e-10	5.2408e-09	NTM	50863
ENSG00000246223	420.634	-0.756546	0.122314	-6.18528	6.19942e-10	5.26019e-09	LINC01550	388011
ENSG00000074603	994.988	0.596897	0.096543	6.18271	6.30116e-10	5.34384e-09	DPP8	54878
ENSG00000105323	5680.95	-0.485829	0.0786154	-6.17983	6.41722e-10	5.43954e-09	HNRNPUL1	11100
ENSG00000136021	1783.88	0.521823	0.0844527	6.17887	6.45613e-10	5.46979e-09	SCYL2	55681
[truncated: 58,676 more rows]

## Sheet: Hs578T_siBPTF
	baseMean	log2FoldChange	lfcSE	stat	pvalue	padj	symbol	entrez
ENSG00000115461	18372.2	3.33479	0.0935982	35.6287	5.0298e-278	8.26698e-274	IGFBP5	3488
ENSG00000164236	3177.01	2.53448	0.0822384	30.8187	1.47422e-208	1.21151e-204	ANKRD33B	651746
ENSG00000171634	478.781	-4.46874	0.176087	-25.378	4.41583e-142	2.41929e-138	BPTF	2186
ENSG00000152558	4437.49	-1.93002	0.0769093	-25.0948	5.66835e-139	2.32912e-135	TMEM123	114908
ENSG00000185112	4906.35	2.01523	0.0860587	23.417	2.87012e-121	9.43467e-118	FAM43A	131583
ENSG00000112697	1540.73	-2.21128	0.0953633	-23.1879	6.02863e-119	1.65144e-115	TMEM30A	55754
ENSG00000198961	2231.21	-2.17123	0.0960803	-22.5981	4.52876e-113	1.06335e-109	PJA2	9867
ENSG00000168077	2443.27	-2.11248	0.0938723	-22.5038	3.81127e-112	7.83025e-109	SCARA3	51435
ENSG00000116741	624.807	2.73351	0.132098	20.6931	3.99965e-95	7.30425e-92	RGS2	5997
ENSG00000086289	649.645	-2.3973	0.116249	-20.6221	1.73908e-94	2.85835e-91	EPDR1	54749
ENSG00000152377	7437.51	-2.0594	0.100761	-20.4384	7.62429e-93	1.13921e-89	SPOCK1	6695
ENSG00000100644	4791.22	-1.48965	0.0729807	-20.4116	1.31857e-92	1.806e-89	HIF1A	3091
ENSG00000133216	957.151	-1.89748	0.0955832	-19.8516	1.06737e-87	1.34948e-84	EPHB2	2048
ENSG00000188064	929.551	-2.32399	0.117319	-19.8091	2.48319e-87	2.91526e-84	WNT7B	7477
ENSG00000127990	571.9	-2.261	0.115821	-19.5215	7.21219e-85	7.90264e-82	SGCE	8910
ENSG00000113594	2523.01	1.55301	0.0810618	19.1583	8.24507e-82	8.46975e-79	LIFR	3977
ENSG00000041982	4615	-1.85004	0.0965972	-19.1521	9.29764e-82	8.98918e-79	TNC	3371
ENSG00000164761	1058.67	2.61504	0.136944	19.0957	2.74022e-81	2.50213e-78	TNFRSF11B	4982
ENSG00000132718	328.349	2.91905	0.154604	18.8809	1.6386e-79	1.41748e-76	SYT11	23208
ENSG00000101752	2808.13	-1.49906	0.0794907	-18.8583	2.51069e-79	2.06328e-76	MIB1	57534
ENSG00000157193	420.246	-2.39047	0.128787	-18.5614	6.60111e-77	5.16647e-74	LRP8	7804
ENSG00000182240	1126.27	-1.76664	0.0958009	-18.4408	6.18556e-76	4.62118e-73	BACE2	25825
ENSG00000166825	7692.87	-1.48093	0.0807412	-18.3416	3.84961e-75	2.75096e-72	ANPEP	290
ENSG00000091317	908.025	-1.72892	0.095056	-18.1884	6.37584e-74	4.36639e-71	CMTM6	54918
ENSG00000169908	4214.32	1.78104	0.0982019	18.1365	1.64102e-73	1.07887e-70	TM4SF1	4071
ENSG00000177542	332.422	-2.97747	0.164492	-18.1011	3.12578e-73	1.97598e-70	SLC25A22	79751
ENSG00000105849	2141.32	1.63598	0.0908994	17.9977	2.03177e-72	1.23682e-69	TWISTNB	221830
ENSG00000154188	2466	1.69481	0.0944941	17.9356	6.21754e-72	3.64969e-69	ANGPT1	284
ENSG00000147100	4421.13	-1.56145	0.0871413	-17.9186	8.44944e-72	4.78879e-69	SLC16A2	6567
ENSG00000122642	4322.37	-1.59262	0.09038	-17.6214	1.68769e-69	9.24627e-67	FKBP9	11328
ENSG00000182287	817.255	-2.02073	0.114764	-17.6078	2.14801e-69	1.13886e-66	AP1S2	8905
ENSG00000114450	1077.86	-1.87322	0.106936	-17.5173	1.05813e-68	5.43481e-66	GNB4	59345
ENSG00000100292	640.882	-2.53236	0.144909	-17.4755	2.20078e-68	1.09612e-65	HMOX1	3162
ENSG00000101160	2349.15	-1.56711	0.089824	-17.4464	3.66401e-68	1.77123e-65	CTSZ	1522
ENSG00000159167	324.045	-2.74352	0.159654	-17.1841	3.49179e-66	1.63974e-63	STC1	6781
ENSG00000085662	13907.1	-1.93835	0.112987	-17.1556	5.70766e-66	2.60586e-63	AKR1B1	231
ENSG00000134853	5799.89	1.29837	0.0762091	17.0369	4.3718e-65	1.94202e-62	PDGFRA	5156
ENSG00000104886	545.833	-1.95595	0.114862	-17.0287	5.02929e-65	2.1753e-62	PLEKHJ1	55111
ENSG00000120437	3474.63	1.4247	0.0837433	17.0127	6.61414e-65	2.78743e-62	ACAT2	39
ENSG00000163162	401.89	-2.27195	0.13374	-16.9878	1.01033e-64	4.15145e-62	RNF149	284996
ENSG00000105928	861.189	-1.63004	0.0972164	-16.7672	4.24307e-63	1.70095e-60	DFNA5	1687
ENSG00000186847	152.925	3.77025	0.228567	16.4952	3.97512e-61	1.5556e-58	KRT14	3861
ENSG00000135919	6458.46	1.23819	0.0755513	16.3887	2.30358e-60	8.80505e-58	SERPINE2	5270
ENSG00000142949	981.078	-1.6895	0.103779	-16.2797	1.37486e-59	5.13574e-57	PTPRF	5792
ENSG00000137872	472.996	2.51368	0.155534	16.1617	9.40038e-59	3.43344e-56	SEMA6D	80031
ENSG00000006118	1873.27	-1.6905	0.105171	-16.0738	3.89421e-58	1.39142e-55	TMEM132A	54972
ENSG00000099246	984.743	-1.68257	0.104854	-16.0468	6.01926e-58	2.10495e-55	RAB18	22931
ENSG00000173918	2250.86	-1.60214	0.0999228	-16.0338	7.42538e-58	2.54257e-55	C1QTNF1	114897
ENSG00000060982	2034.43	-1.4265	0.0898872	-15.8699	1.02483e-56	3.43756e-54	BCAT1	586
ENSG00000005884	5162.15	-1.90958	0.120656	-15.8267	2.03737e-56	6.59412e-54	ITGA3	3675
ENSG00000157985	620.678	-1.70377	0.107654	-15.8264	2.04612e-56	6.59412e-54	AGAP1	116987
ENSG00000184277	717.318	1.90164	0.120369	15.7985	3.18706e-56	1.00736e-53	TM2D3	80213
ENSG00000095739	3006.75	1.48809	0.0949757	15.6681	2.49899e-55	7.74968e-53	BAMBI	25805
ENSG00000115339	214.533	-2.89086	0.185142	-15.6142	5.82428e-55	1.77274e-52	GALNT3	2591
ENSG00000061337	1828.7	1.94751	0.124929	15.589	8.65363e-55	2.58602e-52	LZTS1	11178
ENSG00000124333	1116.36	-1.64937	0.105832	-15.5848	9.23235e-55	2.70969e-52	VAMP7	6845
ENSG00000146535	3557.59	-1.28911	0.0827411	-15.58	9.94894e-55	2.86878e-52	GNA12	2768
ENSG00000171241	1519.25	-1.6305	0.105076	-15.5173	2.65027e-54	7.5103e-52	SHCBP1	79801
ENSG00000205133	508.992	-1.85775	0.121012	-15.3518	3.44706e-53	9.60268e-51	TRIQK	286144
ENSG00000167601	6336.03	-1.30282	0.0851484	-15.3006	7.57248e-53	2.07436e-50	AXL	558
ENSG00000008130	754.59	-1.68273	0.110279	-15.2589	1.43694e-52	3.87173e-50	NADK	65220
ENSG00000171608	639.017	-1.64365	0.107783	-15.2496	1.65656e-52	4.39149e-50	PIK3CD	5293
ENSG00000104549	9048.61	1.15027	0.0761122	15.1128	1.33277e-51	3.47706e-49	SQLE	6713
ENSG00000103888	2462.99	2.23475	0.148159	15.0835	2.07929e-51	5.33988e-49	CEMIP	57214
ENSG00000153395	1679.01	-1.38637	0.0925615	-14.9779	1.02459e-50	2.59081e-48	LPCAT1	79888
ENSG00000145675	4671.11	1.19073	0.0797332	14.9339	1.98426e-50	4.94141e-48	PIK3R1	5295
ENSG00000141052	318.186	2.33246	0.156514	14.9026	3.17077e-50	7.77832e-48	MYOCD	93649
ENSG00000168256	402.372	-2.07354	0.13918	-14.8983	3.38228e-50	8.17516e-48	NKIRAS2	28511
ENSG00000189184	1687.59	1.39355	0.0937215	14.8691	5.23245e-50	1.24638e-47	PCDH18	54510
ENSG00000058091	667.297	-1.74186	0.117369	-14.8409	7.97032e-50	1.87143e-47	CDK14	5218
ENSG00000103429	928.021	-1.53562	0.10352	-14.834	8.83138e-50	2.0444e-47	BFAR	51283
ENSG00000129667	424.189	-1.86133	0.127447	-14.6047	2.62064e-48	5.98234e-46	RHBDF2	79651
ENSG00000188706	678.74	-1.56601	0.107757	-14.5328	7.51387e-48	1.69175e-45	ZDHHC9	51114
ENSG00000140807	156.392	-3.50278	0.241103	-14.5282	8.03536e-48	1.78472e-45	NKD1	85407
ENSG00000186111	1066.98	-1.72328	0.118972	-14.4847	1.51277e-47	3.31518e-45	PIP5K1C	23396
ENSG00000074416	2411.31	-1.25679	0.0868915	-14.4639	2.04977e-47	4.4329e-45	MGLL	11343
ENSG00000176788	1980.06	-1.50822	0.105515	-14.2939	2.3894e-46	5.10028e-44	BASP1	10409
ENSG00000144036	682.049	-1.62475	0.113874	-14.268	3.46593e-46	7.30333e-44	EXOC6B	23233
ENSG00000106049	1500.53	-1.31339	0.0921723	-14.2493	4.52915e-46	9.42292e-44	HIBADH	11112
ENSG00000133835	1866.02	-1.35654	0.0952742	-14.2382	5.30491e-46	1.08989e-43	HSD17B4	3295
ENSG00000180488	934.507	1.35867	0.0960979	14.1384	2.2035e-45	4.47119e-43	FAM73A	374986
ENSG00000138316	643.951	-2.17334	0.153937	-14.1184	2.92572e-45	5.86428e-43	ADAMTS14	140766
ENSG00000115159	957.969	-1.55893	0.110539	-14.1029	3.64418e-45	7.21636e-43	GPD2	2820
ENSG00000164442	1337.31	1.41961	0.101134	14.037	9.25934e-45	1.81175e-42	CITED2	10370
ENSG00000265190	213.214	-2.34286	0.168794	-13.88	8.37872e-44	1.62015e-41	ANXA8	653145
ENSG00000112972	8393.42	1.41589	0.102609	13.7989	2.58896e-43	4.94793e-41	HMGCS1	3157
ENSG00000154429	327.423	-1.94055	0.140779	-13.7843	3.16619e-43	5.98154e-41	CCSAP	126731
ENSG00000068305	1653.31	1.35984	0.0995335	13.6621	1.70887e-42	3.19171e-40	MEF2A	4205
ENSG00000100234	5992.61	1.87831	0.137821	13.6287	2.70467e-42	4.99483e-40	TIMP3	7078
ENSG00000183580	275.157	-2.56249	0.188368	-13.6037	3.8089e-42	6.9559e-40	FBXL7	23194
ENSG00000162496	583.882	1.89868	0.139675	13.5935	4.37485e-42	7.90166e-40	DHRS3	9249
ENSG00000085719	3578.25	-1.02801	0.0756968	-13.5807	5.21349e-42	9.31402e-40	CPNE3	8895
ENSG00000228536	253.83	-2.36155	0.174432	-13.5385	9.26383e-42	1.63721e-39	NA	NA
ENSG00000168528	509.274	-1.65492	0.122721	-13.4852	1.91145e-41	3.34218e-39	SERINC2	347735
ENSG00000117385	1903.5	-1.10893	0.082272	-13.4789	2.08288e-41	3.6036e-39	P3H1	64175
ENSG00000038427	12102	-1.09901	0.081706	-13.4508	3.04485e-41	5.21304e-39	VCAN	1462
ENSG00000049245	3515.72	1.19816	0.0893774	13.4057	5.60062e-41	9.48988e-39	VAMP3	9341
ENSG00000197457	354.695	2.21884	0.165646	13.3951	6.46049e-41	1.08352e-38	STMN3	50861
ENSG00000160097	284.865	2.01757	0.150674	13.3903	6.88795e-41	1.14354e-38	FNDC5	252995
ENSG00000113083	1972.89	-1.07809	0.0806002	-13.3758	8.3729e-41	1.37617e-38	LOX	4015
ENSG00000161021	529.442	-1.53145	0.114604	-13.363	9.94818e-41	1.61889e-38	MAML1	9794
ENSG00000079739	1451.24	-1.4273	0.10702	-13.3368	1.41339e-40	2.2775e-38	PGM1	5236
ENSG00000119865	349.942	-1.67847	0.127431	-13.1716	1.27823e-39	2.03971e-37	CNRIP1	25927
ENSG00000006534	363.392	-1.62973	0.124923	-13.0458	6.71177e-39	1.06072e-36	ALDH3B1	221
ENSG00000164574	2719.93	-0.982937	0.0753661	-13.0422	7.04323e-39	1.1025e-36	GALNT10	55568
ENSG00000221968	351.251	-1.85896	0.142583	-13.0378	7.46122e-39	1.15691e-36	FADS3	3995
ENSG00000137824	330.304	-1.82572	0.1402	-13.0222	9.15037e-39	1.40557e-36	RMDN3	55177
ENSG00000052802	3751.16	1.03647	0.0796314	13.0159	9.93792e-39	1.5124e-36	MSMO1	6307
ENSG00000105855	746.006	1.97503	0.151812	13.0097	1.07725e-38	1.62438e-36	ITGB8	3696
ENSG00000132356	1631.64	-1.12749	0.0870401	-12.9537	2.23983e-38	3.34672e-36	PRKAA1	5562
ENSG00000162521	4129.69	0.946119	0.0732023	12.9247	3.26505e-38	4.83463e-36	RBBP4	5928
ENSG00000173705	530.481	-1.56463	0.121177	-12.9119	3.85536e-38	5.65774e-36	SUSD5	26032
ENSG00000123146	3222.08	-0.956918	0.0742431	-12.889	5.1922e-38	7.55213e-36	ADGRE5	976
ENSG00000130309	6880.93	-0.982021	0.0762352	-12.8815	5.72408e-38	8.25272e-36	COLGALT1	79709
ENSG00000136235	5464.8	-1.26359	0.0981058	-12.8798	5.84592e-38	8.35509e-36	GPNMB	10457
ENSG00000133935	1536.53	1.26204	0.0980764	12.8679	6.82246e-38	9.66671e-36	C14orf1	11161
ENSG00000143870	9666.42	-1.05363	0.0820291	-12.8445	9.23001e-38	1.29662e-35	PDIA6	10130
ENSG00000196937	639.195	-1.34188	0.105344	-12.7381	3.6333e-37	5.06075e-35	FAM3C	10447
ENSG00000064393	4239.5	1.255	0.0989326	12.6855	7.12012e-37	9.82347e-35	HIPK2	28996
ENSG00000183597	229.554	-2.13766	0.168521	-12.6849	7.17216e-37	9.82347e-35	TANGO2	128989
ENSG00000169641	1763.92	-1.06135	0.0837437	-12.6738	8.26526e-37	1.12271e-34	LUZP1	7798
ENSG00000145632	4215.94	1.1839	0.0934446	12.6695	8.72853e-37	1.17592e-34	PLK2	10769
ENSG00000140323	298.993	2.14397	0.169304	12.6634	9.4274e-37	1.25975e-34	DISP2	85455
ENSG00000166833	865.187	-1.76616	0.13953	-12.6579	1.01113e-36	1.34024e-34	NAV2	89797
ENSG00000177494	396.286	-1.92334	0.152202	-12.6368	1.32352e-36	1.74027e-34	ZBED2	79413
ENSG00000087116	1870.11	-1.41481	0.112184	-12.6116	1.82349e-36	2.37864e-34	ADAMTS2	9509
ENSG00000171150	3223.08	1.11401	0.0883844	12.6042	2.003e-36	2.59222e-34	SOCS5	9655
ENSG00000165244	851.624	1.68362	0.133597	12.6022	2.05217e-36	2.63511e-34	ZNF367	195828
ENSG00000169184	775.964	1.37166	0.109003	12.5836	2.59924e-36	3.31171e-34	MN1	4330
ENSG00000140092	196.258	-2.08723	0.166007	-12.5732	2.96513e-36	3.74884e-34	FBLN5	10516
ENSG00000184164	335.175	-1.72114	0.136909	-12.5714	3.0313e-36	3.80323e-34	CRELD2	79174
ENSG00000171951	641.834	2.08444	0.165889	12.5653	3.27648e-36	4.07972e-34	SCG2	7857
ENSG00000196104	1131.6	1.32867	0.10576	12.5631	3.36867e-36	4.16297e-34	SPOCK3	50859
ENSG00000177565	1660.58	-1.16352	0.0927429	-12.5456	4.20183e-36	5.15383e-34	TBL1XR1	79718
ENSG00000172380	21668	1.11578	0.0889642	12.5418	4.40653e-36	5.36487e-34	GNG12	55970
ENSG00000108861	861.439	-1.48571	0.118873	-12.4982	7.63492e-36	9.22703e-34	DUSP3	1845
ENSG00000250786	1733.36	1.0693	0.0862106	12.4034	2.50561e-35	3.006e-33	SNHG18	100505806
ENSG00000129422	396.178	-1.65328	0.133381	-12.3951	2.7769e-35	3.30732e-33	MTUS1	57509
ENSG00000065613	3650.34	0.910399	0.0736563	12.3601	4.29611e-35	5.07992e-33	SLK	9748
ENSG00000154237	573.78	-1.42222	0.115683	-12.2941	9.74393e-35	1.14394e-32	LRRK1	79705
ENSG00000160551	1728.63	-1.00627	0.0818996	-12.2866	1.069e-34	1.2461e-32	TAOK1	57551
ENSG00000184349	1179.08	1.45026	0.118184	12.2712	1.29351e-34	1.49719e-32	EFNA5	1946
ENSG00000186522	2501.36	-1.10378	0.0900167	-12.262	1.44968e-34	1.66621e-32	2010-09-01	151011
ENSG00000111186	573.005	-1.38028	0.113022	-12.2124	2.66777e-34	3.04496e-32	WNT5B	81029
ENSG00000067064	3323.55	0.96241	0.0788392	12.2073	2.84295e-34	3.22253e-32	IDI1	3422
ENSG00000167900	3768.23	1.01004	0.0828374	12.1931	3.38305e-34	3.80847e-32	TK1	7083
ENSG00000100034	825.538	-1.32735	0.10892	-12.1865	3.66803e-34	4.1012e-32	PPM1F	9647
ENSG00000180228	311.029	-1.60622	0.132324	-12.1385	6.5996e-34	7.32912e-32	PRKRA	8575
ENSG00000166946	271.937	-1.73013	0.142745	-12.1205	8.22586e-34	9.07384e-32	CCNDBP1	23582
ENSG00000173218	1103.95	-1.11932	0.0924851	-12.1028	1.02126e-33	1.11903e-31	VANGL1	81839
ENSG00000072201	369.374	1.56553	0.129436	12.0951	1.12152e-33	1.22075e-31	LNX1	84708
ENSG00000204381	372.563	-1.69771	0.140621	-12.0729	1.468e-33	1.58737e-31	LAYN	143903
ENSG00000139211	638.461	1.48128	0.122781	12.0644	1.62803e-33	1.74891e-31	AMIGO2	347902
ENSG00000104381	890.157	1.28606	0.106622	12.0619	1.6795e-33	1.79249e-31	GDAP1	54332
ENSG00000185567	3291.36	-1.26358	0.104852	-12.051	1.91522e-33	2.03088e-31	AHNAK2	113146
ENSG00000114573	3268.2	0.993765	0.0824894	12.0472	2.00673e-33	2.11427e-31	ATP6V1A	523
ENSG00000013288	1031.09	-1.13609	0.0943144	-12.0457	2.04239e-33	2.12065e-31	MAN2B2	23324
ENSG00000171877	309.604	-1.67886	0.139378	-12.0454	2.05149e-33	2.12065e-31	FRMD5	84978
ENSG00000180628	904.289	-1.13845	0.0945128	-12.0455	2.04839e-33	2.12065e-31	PCGF5	84333
ENSG00000168461	1660.1	-1.05218	0.0874209	-12.0358	2.30273e-33	2.36547e-31	RAB31	11031
ENSG00000250748	635.23	-1.55251	0.12911	-12.0247	2.63568e-33	2.69069e-31	LOC100507065	100507065
ENSG00000197147	725.828	1.20945	0.100742	12.0054	3.32734e-33	3.37581e-31	LRRC8B	23507
ENSG00000111615	1765.73	1.44982	0.121095	11.9726	4.94346e-33	4.9847e-31	KRR1	11103
ENSG00000133030	4283.39	-0.900768	0.0755805	-11.918	9.53888e-33	9.55982e-31	MPRIP	23164
ENSG00000128510	618.328	-1.50701	0.126458	-11.9171	9.64259e-33	9.60519e-31	CPA4	51200
ENSG00000100065	986.952	1.19382	0.100394	11.8913	1.31346e-32	1.30049e-30	CARD10	29775
ENSG00000185070	690.024	-1.84966	0.155598	-11.8874	1.37587e-32	1.35412e-30	FLRT2	23768
ENSG00000135631	1739.36	-1.12185	0.0943981	-11.8843	1.42849e-32	1.39754e-30	RAB11FIP5	26056
ENSG00000137959	194.583	-2.30827	0.194369	-11.8757	1.58276e-32	1.53931e-30	IFI44L	10964
ENSG00000134775	163.403	-2.24146	0.189492	-11.8288	2.77109e-32	2.67915e-30	FHOD3	80206
ENSG00000127920	9609	1.23195	0.104157	11.8277	2.80572e-32	2.69677e-30	GNG11	2791
ENSG00000115884	2599.44	-1.18908	0.100571	-11.8233	2.95969e-32	2.82823e-30	SDC1	6382
ENSG00000147140	6038.99	-0.943351	0.0797925	-11.8225	2.98497e-32	2.8359e-30	NONO	4841
ENSG00000153823	571.264	1.26823	0.107399	11.8087	3.52144e-32	3.32634e-30	PID1	55022
ENSG00000077782	3311.17	-0.927322	0.0785694	-11.8026	3.78539e-32	3.55524e-30	FGFR1	2260
ENSG00000237807	478.54	-1.38302	0.117232	-11.7973	4.0317e-32	3.76506e-30	NA	NA
ENSG00000278730	481.259	-1.43628	0.122493	-11.7254	9.44708e-32	8.77244e-30	NA	NA
ENSG00000038382	4319.37	-0.959267	0.0819507	-11.7054	1.19582e-31	1.10419e-29	TRIO	7204
ENSG00000147955	2228.33	-1.17361	0.100529	-11.6744	1.72374e-31	1.58276e-29	SIGMAR1	10280
ENSG00000159658	3276.02	0.888272	0.0760911	11.6738	1.73483e-31	1.58409e-29	EFCAB14	9813
ENSG00000003436	2398.6	1.06842	0.0915521	11.6701	1.81132e-31	1.6448e-29	TFPI	7035
ENSG00000138061	370.219	-1.58102	0.135569	-11.6621	1.99012e-31	1.78741e-29	CYP1B1	1545
ENSG00000165915	552.499	-1.43017	0.122632	-11.6623	1.98554e-31	1.78741e-29	SLC39A13	91252
ENSG00000165868	302.15	-1.61369	0.138646	-11.6389	2.61286e-31	2.33397e-29	HSPA12A	259217
ENSG00000184838	425.329	1.53939	0.132689	11.6015	4.04721e-31	3.59567e-29	PRR16	51334
ENSG00000114023	819.632	1.18852	0.10257	11.5874	4.77344e-31	4.21807e-29	FAM162A	26355
ENSG00000112186	1467.95	-1.01968	0.0882812	-11.5504	7.34901e-31	6.45927e-29	CAP2	10486
ENSG00000096433	2470.07	-1.2509	0.108393	-11.5405	8.24732e-31	7.21026e-29	ITPR3	3710
ENSG00000101846	487.553	-1.52184	0.131898	-11.538	8.48994e-31	7.3831e-29	STS	412
ENSG00000185697	888.247	-1.14415	0.0993824	-11.5126	1.14026e-30	9.86388e-29	MYBL1	4603
ENSG00000164292	2661.96	-0.96014	0.0834153	-11.5104	1.17e-30	1.00681e-28	RHOBTB3	22836
ENSG00000122694	248.756	-1.67502	0.145576	-11.5061	1.22859e-30	1.05172e-28	GLIPR2	152007
ENSG00000203668	760.152	1.56287	0.135873	11.5024	1.28239e-30	1.09209e-28	CHML	1122
ENSG00000137801	14698	1.35402	0.117804	11.4938	1.41679e-30	1.20033e-28	THBS1	7057
ENSG00000111885	1265.74	-1.10252	0.0960724	-11.4759	1.743e-30	1.46913e-28	MAN1A1	4121
ENSG00000196369	170.23	-1.99816	0.174228	-11.4686	1.89693e-30	1.59071e-28	SRGAP2B	647135
ENSG00000103855	2839.86	-1.01707	0.0888031	-11.4531	2.2682e-30	1.89239e-28	CD276	80381
ENSG00000109670	866.707	1.2626	0.110336	11.4432	2.54407e-30	2.11184e-28	FBXW7	55294
ENSG00000239332	499.135	-1.4284	0.124891	-11.4372	2.72567e-30	2.25121e-28	LINC01119	100134259
ENSG00000131669	312.834	-1.65459	0.144676	-11.4365	2.74697e-30	2.25746e-28	NINJ1	4814
ENSG00000101079	843.43	-1.27646	0.111631	-11.4346	2.80675e-30	2.29511e-28	NDRG3	57446
ENSG00000120708	10531.2	-1.42668	0.124839	-11.4282	3.02353e-30	2.46014e-28	TGFBI	7045
ENSG00000254615	655.897	1.5523	0.136334	11.386	4.90769e-30	3.97354e-28	NA	NA
ENSG00000111642	4633.38	-0.958962	0.0842303	-11.385	4.96657e-30	4.0015e-28	CHD4	1108
ENSG00000128951	1150.4	0.993475	0.0876647	11.3327	9.04145e-30	7.24903e-28	DUT	1854
ENSG00000117016	294.843	-1.8344	0.162163	-11.3121	1.14376e-29	9.12568e-28	RIMS3	9783
ENSG00000111262	456.414	1.48296	0.131189	11.304	1.25413e-29	9.95792e-28	KCNA1	3736
ENSG00000105887	8858.57	0.903029	0.079986	11.2898	1.47314e-29	1.16407e-27	MTPN	136319
ENSG00000174804	1766.92	1.32514	0.117391	11.2883	1.49937e-29	1.17912e-27	FZD4	8322
ENSG00000110811	1442.18	-1.03153	0.0914037	-11.2855	1.54809e-29	1.21164e-27	P3H3	10536
ENSG00000183696	494.068	-1.26135	0.111825	-11.2797	1.6535e-29	1.28801e-27	UPP1	7378
ENSG00000117713	1318.56	-1.14222	0.101554	-11.2474	2.38498e-29	1.84903e-27	ARID1A	8289
ENSG00000196878	1919.36	-1.05045	0.0936191	-11.2205	3.23432e-29	2.49574e-27	LAMB3	3914
ENSG00000112139	381.409	-1.38806	0.123817	-11.2106	3.61795e-29	2.77872e-27	MDGA1	266727
ENSG00000125618	303.048	-1.71627	0.15314	-11.2072	3.7603e-29	2.87462e-27	PAX8	7849
ENSG00000026025	94430.1	-0.725771	0.0647752	-11.2045	3.87724e-29	2.9503e-27	VIM	7431
ENSG00000143878	1085.21	1.15267	0.102999	11.1911	4.50991e-29	3.41589e-27	RHOB	388
ENSG00000135862	15891.7	-0.816098	0.0729429	-11.1882	4.65889e-29	3.51255e-27	LAMC1	3915
ENSG00000186815	704.948	-1.45162	0.129972	-11.1688	5.79707e-29	4.35071e-27	TPCN1	53373
ENSG00000103876	639.638	-1.13973	0.102065	-11.1667	5.93515e-29	4.43409e-27	FAH	2184
ENSG00000198876	830.702	-1.10331	0.0988089	-11.1661	5.97341e-29	4.44249e-27	DCAF12	25853
ENSG00000171943	193.076	-1.83117	0.164365	-11.1409	7.93e-29	5.87106e-27	SRGAP2C	653464
ENSG00000176597	496.097	-1.32701	0.119198	-11.1328	8.69016e-29	6.405e-27	B3GNT5	84002
ENSG00000154734	986.428	1.29831	0.11668	11.1272	9.25401e-29	6.79013e-27	ADAMTS1	9510
ENSG00000143376	280.035	-1.74573	0.157096	-11.1125	1.09049e-28	7.96593e-27	SNX27	81609
ENSG00000113161	4510.11	1.02264	0.0920971	11.1039	1.20039e-28	8.72991e-27	HMGCR	3156
ENSG00000105137	633.69	-1.3107	0.118066	-11.1014	1.23481e-28	8.90144e-27	SYDE1	85360
ENSG00000166033	920.669	-1.47054	0.132461	-11.1017	1.23094e-28	8.90144e-27	HTRA1	5654
ENSG00000179431	763.146	1.43237	0.129281	11.0795	1.57787e-28	1.13248e-26	FJX1	24147
ENSG00000136982	3561.65	1.21538	0.109795	11.0695	1.76358e-28	1.26027e-26	DSCC1	79075
ENSG00000010704	345.729	-1.38875	0.125463	-11.069	1.77347e-28	1.26185e-26	HFE	3077
ENSG00000132155	1313.22	-0.956779	0.0864854	-11.0629	1.89861e-28	1.34507e-26	RAF1	5894
ENSG00000118816	3294.38	-1.06439	0.0964423	-11.0366	2.54522e-28	1.79542e-26	CCNI	10983
ENSG00000120149	597.328	1.34516	0.122238	11.0044	3.639e-28	2.55601e-26	MSX2	4488
ENSG00000215717	1159.12	-0.983847	0.0894218	-11.0023	3.72427e-28	2.60477e-26	TMEM167B	56900
ENSG00000165633	657.009	-1.34216	0.122092	-10.993	4.12842e-28	2.8752e-26	VSTM4	196740
ENSG00000167658	50945.9	-0.938313	0.0854078	-10.9863	4.44936e-28	3.08564e-26	EEF2	1938
ENSG00000115073	459.775	-1.44199	0.131506	-10.9652	5.61952e-28	3.86453e-26	ACTR1B	10120
ENSG00000187514	17594.6	0.895813	0.0816951	10.9653	5.61017e-28	3.86453e-26	PTMA	5757
ENSG00000083444	4895.88	-0.935504	0.0853817	-10.9567	6.16876e-28	4.22457e-26	PLOD1	5351
ENSG00000172164	867.608	1.22547	0.111904	10.9511	6.5645e-28	4.47694e-26	SNTB1	6641
ENSG00000184254	2930.18	1.35817	0.124127	10.9418	7.27321e-28	4.93977e-26	ALDH1A3	220
ENSG00000167005	3284.87	0.95879	0.0877293	10.9289	8.38128e-28	5.64854e-26	NUDT21	11051
ENSG00000254087	344.954	-1.51103	0.13826	-10.9289	8.38553e-28	5.64854e-26	LYN	4067
ENSG00000281649	715.174	-1.0986	0.100529	-10.9282	8.45482e-28	5.67198e-26	EBLN3	100506710
ENSG00000116133	17412.3	0.767357	0.0703634	10.9056	1.08359e-27	7.22761e-26	DHCR24	1718
ENSG00000139263	593.089	1.28769	0.118079	10.9054	1.08616e-27	7.22761e-26	LRIG3	121227
ENSG00000159202	2825.29	-0.909754	0.0836355	-10.8776	1.4737e-27	9.7668e-26	UBE2Z	65264
ENSG00000148700	4358.29	0.906759	0.0834349	10.8679	1.63982e-27	1.08241e-25	ADD3	120
ENSG00000142784	1264.62	-1.32211	0.121697	-10.864	1.71131e-27	1.12509e-25	WDTC1	23038
ENSG00000082482	2060.74	1.27697	0.117582	10.8603	1.78195e-27	1.16686e-25	KCNK2	3776
ENSG00000242265	11667	1.00653	0.0927605	10.8508	1.97686e-27	1.28935e-25	PEG10	23089
ENSG00000140848	323.861	-1.49079	0.137397	-10.8502	1.98956e-27	1.29251e-25	CPNE2	221184
ENSG00000035681	1872.55	-0.905877	0.0836139	-10.834	2.37427e-27	1.53636e-25	NSMAF	8439
ENSG00000181751	679.767	1.25883	0.116253	10.8284	2.52606e-27	1.62817e-25	C5orf30	90355
ENSG00000149639	1351.65	-1.4327	0.132498	-10.813	2.98601e-27	1.91711e-25	SOGA1	140710
ENSG00000178234	433.548	-1.30316	0.120558	-10.8094	3.10567e-27	1.97996e-25	GALNT11	63917
ENSG00000182985	3996.73	1.13591	0.105086	10.8094	3.10799e-27	1.97996e-25	CADM1	23705
ENSG00000133657	6496.1	-0.899989	0.0832833	-10.8064	3.21184e-27	2.03822e-25	ATP13A3	79572
ENSG00000156265	336.259	1.45722	0.135117	10.7849	4.05762e-27	2.56504e-25	MAP3K7CL	56911
ENSG00000135218	1267.63	1.1334	0.105329	10.7605	5.28578e-27	3.32863e-25	CD36	948
ENSG00000142798	5045.99	-1.45857	0.135709	-10.7478	6.06965e-27	3.80766e-25	HSPG2	3339
ENSG00000085978	386.378	-1.34767	0.125464	-10.7415	6.50012e-27	4.0622e-25	ATG16L1	55054
ENSG00000117298	9217.29	-0.944349	0.0880125	-10.7297	7.38243e-27	4.59612e-25	ECE1	1889
ENSG00000121898	1239.5	-1.21605	0.113366	-10.7267	7.62639e-27	4.73009e-25	CPXM2	119587
ENSG00000134294	12172.5	0.79935	0.0745334	10.7247	7.79229e-27	4.81482e-25	SLC38A2	54407
ENSG00000198133	98.2096	-2.4497	0.228817	-10.7059	9.54742e-27	5.8772e-25	TMEM229B	161145
ENSG00000163539	778.158	-1.13461	0.106024	-10.7014	1.00229e-26	6.14691e-25	CLASP2	23122
ENSG00000128731	2407.85	-1.15126	0.10768	-10.6914	1.11623e-26	6.8202e-25	HERC2	8924
ENSG00000049449	2921.9	-0.837914	0.0785747	-10.6639	1.50153e-26	9.14042e-25	RCN1	5954
ENSG00000170801	373.169	-1.34108	0.12579	-10.6612	1.54598e-26	9.37627e-25	HTRA3	94031
ENSG00000173546	4521.51	-0.823932	0.077319	-10.6563	1.62994e-26	9.84914e-25	CSPG4	1464
ENSG00000157077	987.474	-1.21888	0.11447	-10.648	1.78178e-26	1.07272e-24	ZFYVE9	9372
ENSG00000071575	2455.39	0.940621	0.0887453	10.5991	3.00835e-26	1.80457e-24	TRIB2	28951
ENSG00000114853	384.852	-1.35226	0.127763	-10.5841	3.52994e-26	2.10975e-24	ZBTB47	92999
ENSG00000060762	673.841	1.09811	0.103857	10.5733	3.96285e-26	2.35166e-24	MPC1	51660
ENSG00000106070	1711.63	-0.976592	0.0923641	-10.5733	3.96332e-26	2.35166e-24	GRB10	2887
ENSG00000146143	1450.94	1.14241	0.108079	10.5702	4.097e-26	2.42224e-24	PRIM2	5558
ENSG00000164932	971.161	-1.10852	0.104923	-10.5651	4.32421e-26	2.54741e-24	CTHRC1	115908
ENSG00000142627	1156.2	-1.05403	0.0997751	-10.5641	4.37233e-26	2.56656e-24	EPHA2	1969
ENSG00000134250	4563.39	-0.903829	0.085629	-10.5552	4.80754e-26	2.81198e-24	NOTCH2	4853
ENSG00000088854	202.721	-1.87253	0.177463	-10.5517	4.99068e-26	2.90875e-24	C20orf194	25943
ENSG00000156931	490.293	-1.28588	0.121904	-10.5483	5.17367e-26	3.00475e-24	VPS8	23355
ENSG00000166548	440.966	-1.47755	0.140247	-10.5353	5.94083e-26	3.43815e-24	TK2	7084
ENSG00000100731	1357.55	-0.955248	0.0907919	-10.5213	6.8922e-26	3.97474e-24	PCNX1	22990
ENSG00000136999	1698.81	1.22682	0.116649	10.5172	7.20102e-26	4.13832e-24	NOV	4856
ENSG00000005700	1148.1	-0.957355	0.0910623	-10.5132	7.51085e-26	4.30134e-24	IBTK	25998
ENSG00000183778	109.369	-2.35318	0.225043	-10.4566	1.36743e-25	7.80387e-24	B3GALT5	10317
ENSG00000109184	994.51	1.04718	0.100202	10.4507	1.45453e-25	8.27218e-24	DCUN1D4	23142
ENSG00000078269	3853.55	-0.97902	0.0937003	-10.4484	1.48992e-25	8.44424e-24	SYNJ2	8871
ENSG00000178977	54.0374	3.24133	0.31041	10.4421	1.593e-25	8.99744e-24	LINC00324	284029
ENSG00000234745	11969.1	-0.896567	0.0859291	-10.4338	1.73783e-25	9.78184e-24	HLA-B	3106
ENSG00000204642	356.566	-1.53782	0.147403	-10.4328	1.75609e-25	9.85091e-24	HLA-F	3134
ENSG00000085117	1065.79	-1.15473	0.110698	-10.4314	1.78292e-25	9.96735e-24	CD82	3732
ENSG00000141448	1347.64	0.988292	0.0950738	10.395	2.61297e-25	1.45582e-23	GATA6	2627
ENSG00000198743	1967.93	1.25335	0.120587	10.3937	2.64888e-25	1.47085e-23	SLC5A3	6526
ENSG00000213676	518.442	-1.57513	0.151597	-10.3903	2.74529e-25	1.51924e-23	ATF6B	1388
ENSG00000159899	308.263	-1.52981	0.147254	-10.3889	2.78508e-25	1.53609e-23	NPR2	4882
ENSG00000099917	689.007	-1.37268	0.132625	-10.3501	4.18265e-25	2.29154e-23	MED15	51586
ENSG00000115350	1463.01	0.901908	0.0871388	10.3502	4.17415e-25	2.29154e-23	POLE4	56655
ENSG00000108064	1496.84	1.16272	0.112397	10.3447	4.42362e-25	2.4155e-23	TFAM	7019
ENSG00000108523	3385.35	0.818259	0.0791195	10.3421	4.54627e-25	2.47425e-23	RNF167	26001
ENSG00000108100	3190.26	0.903888	0.0874184	10.3398	4.65519e-25	2.50892e-23	CCNY	219771
ENSG00000155903	462.41	1.25668	0.121536	10.34	4.64543e-25	2.50892e-23	RASA2	5922
ENSG00000198624	121.302	-2.14799	0.20774	-10.3398	4.65577e-25	2.50892e-23	CCDC69	26112
ENSG00000176393	2939.53	-0.926328	0.0897383	-10.3225	5.57261e-25	2.99318e-23	RNPEP	6051
ENSG00000153044	1017.53	1.39021	0.134776	10.3149	6.03226e-25	3.22952e-23	CENPH	64946
ENSG00000196547	337.757	-1.34981	0.13093	-10.3094	6.38914e-25	3.40948e-23	MAN2A2	4122
ENSG00000166750	1073.99	-1.10891	0.107653	-10.3008	6.98554e-25	3.71567e-23	SLFN5	162394
ENSG00000149260	649.523	-1.29421	0.125901	-10.2795	8.7138e-25	4.62e-23	CAPN5	726
ENSG00000023839	1341.75	-0.990529	0.0964087	-10.2743	9.20352e-25	4.86396e-23	ABCC2	1244
ENSG00000039139	209.713	-1.59822	0.155564	-10.2737	9.26189e-25	4.87192e-23	DNAH5	1767
ENSG00000147324	758.163	-1.12847	0.109843	-10.2735	9.27787e-25	4.87192e-23	MFHAS1	9258
ENSG00000131386	93.3418	2.52876	0.246337	10.2654	1.00862e-24	5.27953e-23	GALNT15	117248
ENSG00000134531	2510.74	0.965065	0.0942172	10.243	1.27251e-24	6.63967e-23	EMP1	2012
ENSG00000146648	6190.93	-0.785798	0.0768351	-10.2271	1.49974e-24	7.80054e-23	EGFR	1956
ENSG00000112149	386.109	1.347	0.131715	10.2267	1.5061e-24	7.80893e-23	CD83	9308
ENSG00000113657	6351.49	-0.790875	0.0773435	-10.2255	1.52465e-24	7.88025e-23	DPYSL3	1809
ENSG00000101346	2201.87	-1.03766	0.101719	-10.2013	1.95678e-24	1.0082e-22	POFUT1	23509
ENSG00000110237	502.359	-1.47055	0.144204	-10.1977	2.03122e-24	1.04328e-22	ARHGEF17	9828
ENSG00000136379	638.945	1.05334	0.103318	10.1951	2.08477e-24	1.06745e-22	ABHD17C	58489
ENSG00000103335	1595.88	-1.15639	0.113447	-10.1932	2.12605e-24	1.08521e-22	PIEZO1	9780
ENSG00000167994	227.794	-1.5453	0.151711	-10.1858	2.29386e-24	1.16724e-22	RAB3IL1	5866
ENSG00000206418	1379.23	0.878688	0.0864203	10.1676	2.76597e-24	1.40313e-22	RAB12	201475
ENSG00000113580	3525.56	0.817849	0.0805428	10.1542	3.17333e-24	1.60482e-22	NR3C1	2908
ENSG00000140199	391.967	1.32978	0.131042	10.1477	3.39201e-24	1.71016e-22	SLC12A6	9990
ENSG00000134324	1025.55	-1.13785	0.112266	-10.1352	3.85391e-24	1.93709e-22	LPIN1	23175
ENSG00000132205	1295.37	-0.863688	0.0853381	-10.1208	4.46832e-24	2.23906e-22	EMILIN2	84034
ENSG00000074410	5590.55	0.73531	0.0727908	10.1017	5.42966e-24	2.71252e-22	CA12	771
ENSG00000235173	471.93	-1.27713	0.126515	-10.0946	5.8341e-24	2.90573e-22	HGH1	51236
ENSG00000110851	580.227	-1.10004	0.10899	-10.093	5.93107e-24	2.94511e-22	PRDM4	11108
ENSG00000235750	90.3182	-2.29373	0.227453	-10.0844	6.47569e-24	3.20586e-22	KIAA0040	9674
ENSG00000141380	2279.48	-0.778127	0.077526	-10.037	1.04828e-23	5.17405e-22	SS18	6760
ENSG00000058272	1033.55	-1.01772	0.101403	-10.0364	1.05483e-23	5.19076e-22	PPP1R12A	4659
ENSG00000164161	455.212	-1.68104	0.167516	-10.0351	1.06873e-23	5.24346e-22	HHIP	64399
ENSG00000136810	7294.75	0.75609	0.0753895	10.0291	1.13519e-23	5.55297e-22	TXN	7295
ENSG00000120318	186.962	-1.60729	0.160287	-10.0276	1.15258e-23	5.62131e-22	ARAP3	64411
ENSG00000067248	1356.03	-1.08241	0.108114	-10.0117	1.35397e-23	6.58396e-22	DHX29	54505
ENSG00000197496	449.482	-1.45029	0.145058	-9.99801	1.55491e-23	7.53881e-22	SLC2A10	81031
ENSG00000109929	1493.37	0.995245	0.0996031	9.99211	1.65037e-23	7.97807e-22	SC5D	6309
ENSG00000112685	718.585	-1.00095	0.100327	-9.97691	1.92372e-23	9.2722e-22	EXOC2	55770
ENSG00000119138	1125.17	1.22217	0.12267	9.96307	2.2112e-23	1.06267e-21	KLF9	687
ENSG00000184156	358.339	-1.4598	0.146953	-9.93374	2.96899e-23	1.42269e-21	KCNQ3	3786
ENSG00000180044	176.131	1.89012	0.190432	9.92546	3.22613e-23	1.54142e-21	C3orf80	401097
ENSG00000130827	219.339	-1.64335	0.165995	-9.90003	4.16165e-23	1.98263e-21	PLXNA3	55558
ENSG00000067225	45757.7	0.718007	0.072653	9.88269	4.94867e-23	2.35076e-21	PKM	5315
ENSG00000049130	1986.89	0.97339	0.0985455	9.87757	5.20813e-23	2.46688e-21	KITLG	4254
ENSG00000143801	538.564	-1.25171	0.126823	-9.86966	5.63532e-23	2.66156e-21	PSEN2	5664
ENSG00000100030	4243.15	0.813532	0.0826291	9.84558	7.16234e-23	3.37307e-21	MAPK1	5594
ENSG00000149554	1790.21	0.961019	0.0976586	9.8406	7.52574e-23	3.53409e-21	CHEK1	1111
ENSG00000075223	2985.33	-0.971089	0.0987225	-9.83655	7.83501e-23	3.66884e-21	SEMA3C	10512
ENSG00000050405	5731.99	-0.996582	0.101358	-9.83232	8.17151e-23	3.81554e-21	LIMA1	51474
ENSG00000168615	8382.79	0.819739	0.0833796	9.83141	8.24575e-23	3.83929e-21	ADAM9	8754
ENSG00000186480	5757.55	0.963387	0.0980644	9.82402	8.87292e-23	4.11964e-21	INSIG1	3638
ENSG00000168675	347.914	-1.32135	0.134569	-9.81915	9.31233e-23	4.31148e-21	LDLRAD4	753
ENSG00000157445	444.877	-1.33506	0.136041	-9.81367	9.8328e-23	4.53513e-21	CACNA2D3	55799
ENSG00000177731	2384.68	-0.826176	0.0841879	-9.81349	9.85059e-23	4.53513e-21	FLII	2314
ENSG00000133119	1355.32	1.10721	0.112881	9.80863	1.03367e-22	4.74564e-21	RFC3	5983
ENSG00000115561	936.389	-0.951657	0.0970265	-9.80822	1.03785e-22	4.75156e-21	CHMP3	51652
ENSG00000171314	7709.37	-0.855846	0.0872635	-9.80761	1.04412e-22	4.76698e-21	PGAM1	5223
ENSG00000130720	965	-1.1094	0.113228	-9.79794	1.1491e-22	5.23173e-21	FIBCD1	84929
ENSG00000124641	666.609	1.05676	0.107866	9.79698	1.16003e-22	5.26692e-21	MED20	9477
ENSG00000137713	1104.01	-0.892458	0.0911918	-9.78661	1.28532e-22	5.81971e-21	PPP2R1B	5519
ENSG00000204370	2083.72	0.984764	0.10066	9.78303	1.33169e-22	6.0131e-21	SDHD	6392
ENSG00000265491	1138.66	-0.932374	0.0953089	-9.78265	1.33666e-22	6.01902e-21	RNF115	27246
ENSG00000185129	1117.13	0.989885	0.101326	9.76927	1.52546e-22	6.85039e-21	PURA	5813
ENSG00000164751	2659.83	0.817061	0.0836867	9.76333	1.61756e-22	7.24418e-21	PEX2	5828
ENSG00000140859	1427.61	-0.880098	0.0902218	-9.75482	1.75908e-22	7.85659e-21	KIFC3	3801
ENSG00000134278	737.013	-1.06152	0.108912	-9.74665	1.90664e-22	8.49255e-21	SPIRE1	56907
ENSG00000162493	1728.73	-1.22617	0.12582	-9.74541	1.93006e-22	8.57362e-21	PDPN	10630
ENSG00000132669	809.292	-1.04466	0.1075	-9.7178	2.53184e-22	1.12165e-20	RIN2	54453
ENSG00000179912	137.705	-1.89903	0.195548	-9.7113	2.69884e-22	1.19242e-20	R3HDM2	22864
ENSG00000115020	466.46	-1.17887	0.121543	-9.69926	3.037e-22	1.33823e-20	PIKFYVE	200576
ENSG00000213390	373.29	1.18598	0.122587	9.67453	3.86848e-22	1.70006e-20	ARHGAP19	84986
ENSG00000113361	2434.8	-1.07257	0.111102	-9.65392	4.73136e-22	2.07373e-20	CDH6	1004
ENSG00000091039	3219.8	0.817752	0.0848463	9.63804	5.52329e-22	2.41438e-20	OSBPL8	114882
ENSG00000110092	4610.5	0.718735	0.074627	9.63103	5.91361e-22	2.57815e-20	CCND1	595
ENSG00000128591	4569.87	-0.841885	0.0874969	-9.62188	6.46373e-22	2.81053e-20	FLNC	2318
ENSG00000136010	1005.16	-1.40735	0.146332	-9.61752	6.74361e-22	2.92448e-20	ALDH1L2	160428
ENSG00000154856	150.495	-1.92484	0.200166	-9.61621	6.82992e-22	2.95412e-20	APCDD1	147495
ENSG00000189091	5770.57	0.696712	0.07246	9.61512	6.9028e-22	2.97781e-20	SF3B3	23450
ENSG00000130707	475.472	-1.52893	0.1591	-9.60992	7.26082e-22	3.12405e-20	ASS1	445
ENSG00000132323	610.725	1.04385	0.108764	9.59739	8.19937e-22	3.51866e-20	ILKAP	80895
ENSG00000162745	652.238	-1.31366	0.136929	-9.59375	8.49418e-22	3.63569e-20	OLFML2B	25903
ENSG00000134049	280.22	-1.73775	0.181148	-9.59296	8.55922e-22	3.65401e-20	IER3IP1	51124
ENSG00000183765	397.878	1.13377	0.118224	9.58998	8.80987e-22	3.75127e-20	CHEK2	11200
ENSG00000123836	293.695	1.36025	0.14195	9.58264	9.45984e-22	4.01762e-20	PFKFB2	5208
ENSG00000014919	1297.52	0.905436	0.0945038	9.58095	9.61542e-22	4.07317e-20	COX15	1355
ENSG00000073712	3659.99	0.768583	0.0802897	9.57261	1.04235e-21	4.40415e-20	FERMT2	10979
ENSG00000080031	299.405	1.329	0.139051	9.55764	1.2047e-21	5.07704e-20	PTPRH	5794
ENSG00000138668	3498.75	-0.789369	0.0826141	-9.55489	1.23711e-21	5.20028e-20	HNRNPD	3184
ENSG00000225830	567.043	1.34584	0.140898	9.55185	1.27404e-21	5.34186e-20	ERCC6	2074
ENSG00000167889	879.036	-1.11942	0.117357	-9.53861	1.44759e-21	6.05408e-20	MGAT5B	146664
ENSG00000172890	381.524	-1.19615	0.125462	-9.53399	1.51355e-21	6.31389e-20	NADSYN1	55191
ENSG00000146247	1195.57	-1.07663	0.113123	-9.5173	1.7773e-21	7.39537e-20	PHIP	55023
ENSG00000150316	1654.43	0.881093	0.0926962	9.50517	1.99723e-21	8.28951e-20	CWC15	51503
ENSG00000176720	276.349	-1.27804	0.13455	-9.49864	2.12641e-21	8.80344e-20	BOK	666
ENSG00000136381	945.442	-0.960957	0.101174	-9.4981	2.13752e-21	8.82721e-20	IREB2	3658
ENSG00000166086	659.851	-0.981739	0.103498	-9.48558	2.41045e-21	9.92936e-20	JAM3	83700
ENSG00000118515	1178.74	1.53855	0.162217	9.4845	2.43552e-21	1.00075e-19	SGK1	6446
ENSG00000141682	258.683	-1.48757	0.156864	-9.48315	2.46712e-21	1.01121e-19	PMAIP1	5366
ENSG00000101194	413.335	-1.23932	0.13083	-9.47278	2.72502e-21	1.11414e-19	SLC17A9	63910
ENSG00000122786	7737.79	0.859516	0.0907468	9.47158	2.75641e-21	1.12418e-19	CALD1	800
ENSG00000100934	4202.1	-0.818433	0.0864197	-9.47044	2.78656e-21	1.13366e-19	SEC23A	10484
ENSG00000107819	1325.15	-0.860746	0.0909071	-9.46841	2.84136e-21	1.1531e-19	SFXN3	81855
ENSG00000143494	332.789	1.51889	0.16047	9.46528	2.92778e-21	1.18525e-19	VASH2	79805
ENSG00000188760	121.031	2.05906	0.21779	9.45433	3.25091e-21	1.31282e-19	TMEM198	130612
ENSG00000149557	249.901	-1.40668	0.148841	-9.45089	3.35949e-21	1.35335e-19	FEZ1	9638
ENSG00000205659	144.776	-1.76595	0.186875	-9.44989	3.39201e-21	1.36311e-19	LIN52	91750
ENSG00000135454	1363.98	-0.985438	0.104312	-9.44704	3.48533e-21	1.39719e-19	B4GALNT1	2583
ENSG00000203879	1549.03	-0.889984	0.0942647	-9.44133	3.68092e-21	1.47201e-19	GDI1	2664
ENSG00000124225	793.95	-1.1374	0.120596	-9.43149	4.04285e-21	1.61282e-19	PMEPA1	56937
ENSG00000118777	847.151	1.52505	0.161773	9.42707	4.21708e-21	1.67826e-19	ABCG2	9429
ENSG00000170522	548.558	-1.50305	0.159509	-9.423	4.38383e-21	1.7404e-19	ELOVL6	79071
ENSG00000149499	398.004	-1.33436	0.141637	-9.42097	4.46931e-21	1.77006e-19	EML3	256364
ENSG00000196305	5729.54	-0.973132	0.103437	-9.40796	5.05859e-21	1.99863e-19	IARS	3376
ENSG00000158863	581.221	-1.12653	0.119754	-9.40704	5.10323e-21	2.01143e-19	FAM160B2	64760
ENSG00000132953	637.049	-1.05139	0.111861	-9.39914	5.50118e-21	2.1631e-19	XPO4	64328
ENSG00000152990	1263.6	-0.90159	0.0960117	-9.39042	5.97598e-21	2.34418e-19	ADGRA3	166647
ENSG00000075151	1844.5	-0.948608	0.101152	-9.37805	6.72015e-21	2.62982e-19	EIF4G3	8672
ENSG00000142619	130.083	-2.1319	0.227496	-9.37114	7.17529e-21	2.80126e-19	PADI3	51702
ENSG00000108106	2329.29	-0.838372	0.0895205	-9.36513	7.59537e-21	2.95824e-19	UBE2S	27338
ENSG00000187325	823.186	-1.1906	0.127199	-9.36017	7.96095e-21	3.09329e-19	TAF9B	51616
ENSG00000162430	2836.77	-1.07115	0.114509	-9.35433	8.41288e-21	3.26118e-19	SEPN1	57190
ENSG00000111846	196.309	-1.52275	0.16283	-9.35175	8.62099e-21	3.33399e-19	GCNT2	2651
ENSG00000115275	829.941	-1.06164	0.113562	-9.34847	8.8924e-21	3.43088e-19	MOGS	7841
ENSG00000130775	141.281	-1.94397	0.208132	-9.34012	9.62242e-21	3.70384e-19	THEMIS2	9473
ENSG00000112977	4185.92	-0.727804	0.0779632	-9.33523	1.00773e-20	3.86986e-19	DAP	1611
ENSG00000165949	143.605	-2.1939	0.23513	-9.33058	1.0529e-20	4.03392e-19	IFI27	3429
ENSG00000230024	151.828	-1.65619	0.177719	-9.31917	1.17257e-20	4.48194e-19	NA	NA
ENSG00000121281	988.805	-0.968387	0.103928	-9.31786	1.18715e-20	4.52715e-19	ADCY7	113
ENSG00000140992	575.98	-1.06313	0.114119	-9.31602	1.20785e-20	4.59544e-19	PDPK1	5170
ENSG00000141574	354.797	1.46262	0.157316	9.29737	1.43964e-20	5.46466e-19	SECTM1	6398
ENSG00000137770	1393.86	0.81851	0.0880592	9.29499	1.47215e-20	5.57517e-19	CTDSPL2	51496
ENSG00000150712	1602.85	0.773619	0.0832691	9.29059	1.5343e-20	5.7972e-19	MTMR12	54545
ENSG00000211455	460.587	1.06686	0.114955	9.28065	1.68442e-20	6.34981e-19	STK38L	23012
ENSG00000132024	476.561	-1.10685	0.119283	-9.27914	1.70853e-20	6.42595e-19	CC2D1A	54862
ENSG00000167702	222.139	-1.51811	0.163636	-9.27738	1.73695e-20	6.51794e-19	KIFC2	90990
ENSG00000061676	5360.02	-0.659494	0.0711342	-9.27111	1.84213e-20	6.89687e-19	NCKAP1	10787
ENSG00000174136	737.636	-1.11471	0.120239	-9.27081	1.84742e-20	6.90097e-19	RGMB	285704
ENSG00000107829	286.929	-1.30518	0.140788	-9.2705	1.85277e-20	6.90523e-19	FBXW4	6468
ENSG00000092964	6123.54	0.848682	0.0916353	9.26152	2.01536e-20	7.49423e-19	DPYSL2	1808
ENSG00000118508	491.463	-1.03871	0.112205	-9.25722	2.09833e-20	7.76762e-19	RAB32	10981
ENSG00000197763	153.435	-1.97613	0.213466	-9.25734	2.09581e-20	7.76762e-19	TXNRD3	114112
ENSG00000221988	296.596	1.27764	0.138176	9.24646	2.32061e-20	8.57112e-19	PPT2	9374
ENSG00000134955	482.957	-1.62744	0.176039	-9.24479	2.35713e-20	8.6865e-19	SLC37A2	219855
ENSG00000165138	387.633	-1.13166	0.122427	-9.24358	2.38384e-20	8.76526e-19	ANKS6	203286
ENSG00000100380	5802.01	0.748466	0.0810129	9.23885	2.49152e-20	9.14078e-19	ST13	6767
ENSG00000146085	849.3	0.924168	0.100038	9.23815	2.50789e-20	9.18032e-19	MUT	4594
ENSG00000198018	960.792	1.00169	0.10848	9.23388	2.60995e-20	9.5327e-19	ENTPD7	57089
ENSG00000140044	235.218	-1.50641	0.163168	-9.23227	2.64961e-20	9.6561e-19	JDP2	122953
ENSG00000105726	643.177	-0.974126	0.105561	-9.22806	2.75584e-20	9.99888e-19	ATP13A1	57130
ENSG00000107957	1223.37	-1.1518	0.124813	-9.22826	2.75057e-20	9.99888e-19	SH3PXD2A	9644
ENSG00000075213	2712.91	0.711464	0.0771754	9.21879	3.00475e-20	1.0878e-18	SEMA3A	10371
ENSG00000206538	936.849	1.06863	0.116003	9.2121	3.19802e-20	1.15522e-18	VGLL3	389136
ENSG00000112237	1359.16	0.876364	0.0951803	9.20741	3.34091e-20	1.20419e-18	CCNC	892
ENSG00000177822	400.903	1.1991	0.130236	9.20712	3.35001e-20	1.20483e-18	NA	NA
ENSG00000104331	2954.39	-0.73857	0.0802863	-9.1992	3.60626e-20	1.29416e-18	IMPAD1	54928
ENSG00000101003	1362.14	1.05809	0.115055	9.19639	3.70168e-20	1.32551e-18	GINS1	9837
ENSG00000124181	1272.61	-1.07826	0.117325	-9.19031	3.91708e-20	1.39959e-18	PLCG1	5335
ENSG00000104365	802.406	-0.910179	0.099297	-9.16623	4.89838e-20	1.74641e-18	IKBKB	3551
ENSG00000103495	2390.99	-0.754293	0.0823121	-9.16382	5.00918e-20	1.78205e-18	MAZ	4150
ENSG00000176953	288.155	-1.32333	0.144496	-9.15824	5.275e-20	1.87257e-18	NFATC2IP	84901
ENSG00000164062	1584.97	-0.783258	0.0855624	-9.15423	5.47462e-20	1.93924e-18	APEH	327
ENSG00000156381	338.815	-1.27346	0.139262	-9.1443	6.00163e-20	2.12135e-18	ANKRD9	122416
ENSG00000130723	2331.31	-1.07696	0.117778	-9.14397	6.02007e-20	2.1233e-18	PRRC2B	84726
ENSG00000156273	1217.86	0.937494	0.102712	9.12738	7.018e-20	2.4647e-18	BACH1	571
ENSG00000172936	527.668	-1.08226	0.118572	-9.12742	7.01489e-20	2.4647e-18	MYD88	4615
ENSG00000115738	1652.36	1.29712	0.142123	9.12676	7.05821e-20	2.47353e-18	ID2	3398
ENSG00000197249	84.5703	-2.22964	0.244671	-9.11283	8.02614e-20	2.80676e-18	SERPINA1	5265
ENSG00000064886	106.837	-1.88025	0.206408	-9.10937	8.2864e-20	2.89162e-18	CHI3L2	1117
ENSG00000115365	2435.63	0.755617	0.0829829	9.1057	8.57149e-20	2.98477e-18	LANCL1	10314
ENSG00000155816	3957	0.727642	0.0799275	9.10378	8.72436e-20	3.03158e-18	FMN2	56776
ENSG00000080819	1380.13	0.949206	0.10431	9.09984	9.04666e-20	3.13546e-18	CPOX	1371
ENSG00000162591	226.316	-1.9483	0.214107	-9.09966	9.06147e-20	3.13546e-18	MEGF6	1953
ENSG00000070501	989.473	1.16104	0.12774	9.08916	9.98083e-20	3.44632e-18	POLB	5423
ENSG00000104738	7980.87	0.89929	0.0990162	9.08225	1.06354e-19	3.66465e-18	MCM4	4173
ENSG00000106399	1248.25	0.80866	0.0890406	9.08193	1.06669e-19	3.66779e-18	RPA3	6119
ENSG00000135272	1549.6	-0.801288	0.0883123	-9.07335	1.15414e-19	3.96023e-18	MDFIC	29969
ENSG00000129315	564.997	-1.06012	0.117107	-9.05263	1.39567e-19	4.77901e-18	CCNT1	904
ENSG00000184897	935.748	-1.20342	0.132975	-9.04994	1.43046e-19	4.88794e-18	H1FX	8971
ENSG00000136826	1074.87	1.32013	0.146039	9.03954	1.57331e-19	5.36492e-18	KLF4	9314
ENSG00000163513	7156.73	0.632658	0.0700779	9.02792	1.74967e-19	5.95396e-18	TGFBR2	7048
ENSG00000166851	1365.38	-0.974329	0.108061	-9.01651	1.94173e-19	6.59387e-18	PLK1	5347
ENSG00000173821	2088.5	-0.754447	0.0837387	-9.00954	2.06914e-19	7.01204e-18	RNF213	57674
ENSG00000138162	407.84	-1.13327	0.125872	-9.00332	2.19003e-19	7.40643e-18	TACC2	10579
ENSG00000163131	546.027	-1.50735	0.167508	-8.99866	2.28496e-19	7.71163e-18	CTSS	1520
ENSG00000139364	325.077	1.4925	0.165905	8.9961	2.33885e-19	7.87731e-18	TMEM132B	114795
ENSG00000147459	2089.05	-0.874422	0.0972204	-8.99423	2.37893e-19	7.99594e-18	DOCK5	80005
ENSG00000156011	4513.87	0.744998	0.0830004	8.97584	2.81203e-19	9.43234e-18	PSD3	23362
ENSG00000182512	1148.5	0.865121	0.0964954	8.96542	3.09114e-19	1.03475e-17	GLRX5	51218
ENSG00000077092	894.797	0.968656	0.10811	8.95988	3.25045e-19	1.08586e-17	RARB	5915
ENSG00000100749	1968.17	1.27008	0.141843	8.95416	3.42336e-19	1.14131e-17	VRK1	7443
ENSG00000204392	807.839	0.885186	0.0988635	8.95362	3.44015e-19	1.14458e-17	LSM2	57819
ENSG00000168137	811.244	-1.08325	0.121069	-8.94741	3.63916e-19	1.20835e-17	SETD5	55209
ENSG00000116641	2420.1	-0.706634	0.079308	-8.91	5.10322e-19	1.69106e-17	DOCK7	85440
ENSG00000129675	181.019	-1.50456	0.169028	-8.90126	5.52166e-19	1.82604e-17	ARHGEF6	9459
ENSG00000146842	877.835	0.988565	0.111125	8.89599	5.79e-19	1.91093e-17	TMEM209	84928
ENSG00000225663	1237.08	0.884823	0.099479	8.89457	5.86459e-19	1.93167e-17	FAM195B	348262
ENSG00000114529	183	-1.4908	0.167677	-8.89091	6.0609e-19	1.99234e-17	C3orf52	79669
ENSG00000136026	4862.32	-0.662616	0.0746211	-8.87975	6.70132e-19	2.19846e-17	CKAP4	10970
ENSG00000165802	941.958	-0.820029	0.0927274	-8.84345	9.28113e-19	3.03874e-17	NSMF	26012
ENSG00000171451	1633.15	0.964315	0.10909	8.83962	9.60448e-19	3.13836e-17	DSEL	92126
ENSG00000065243	2421.62	0.787062	0.0890828	8.83518	9.99363e-19	3.25903e-17	PKN2	5586
ENSG00000188015	1015.04	-0.846448	0.0958653	-8.82956	1.05088e-18	3.42026e-17	S100A3	6274
ENSG00000181104	784.805	1.03787	0.117597	8.82562	1.08853e-18	3.53579e-17	F2R	2149
ENSG00000127526	1289.84	-0.775792	0.087916	-8.82424	1.10205e-18	3.57266e-17	SLC35E1	79939
ENSG00000198612	2054.03	0.91335	0.103578	8.81801	1.16511e-18	3.76962e-17	COPS8	10920
ENSG00000067955	1541.69	0.854152	0.0971774	8.78962	1.50067e-18	4.84579e-17	CBFB	865
ENSG00000055332	1420.96	-0.857175	0.097613	-8.78136	1.61507e-18	5.20497e-17	EIF2AK2	5610
ENSG00000111799	2042.49	-1.2457	0.141894	-8.77907	1.64827e-18	5.30154e-17	COL12A1	1303
ENSG00000139644	17234.1	0.670388	0.0763899	8.77587	1.69583e-18	5.44389e-17	TMBIM6	7009
ENSG00000014914	434.958	1.08268	0.123615	8.75843	1.97986e-18	6.34328e-17	MTMR11	10903
ENSG00000122042	1029.92	0.884169	0.101009	8.75335	2.07106e-18	6.62256e-17	UBL3	5412
ENSG00000180447	366.925	1.24303	0.142115	8.74664	2.19795e-18	7.01466e-17	GAS1	2619
ENSG00000139132	358.091	1.80497	0.206376	8.74604	2.20975e-18	7.03866e-17	FGD4	121512
ENSG00000040933	408.279	-1.18648	0.135739	-8.74088	2.31311e-18	7.35362e-17	INPP4A	3631
ENSG00000108854	1309.51	-0.892621	0.102124	-8.74057	2.31927e-18	7.35899e-17	SMURF2	64750
ENSG00000137942	1399.56	0.884517	0.101249	8.73605	2.41398e-18	7.64473e-17	FNBP1L	54874
ENSG00000143771	810.058	-0.901913	0.10346	-8.71751	2.84382e-18	8.98866e-17	CNIH4	29097
ENSG00000173402	2226.06	-1.01863	0.116939	-8.71076	3.01835e-18	9.522e-17	DAG1	1605
ENSG00000157110	1277.89	1.00579	0.115481	8.7096	3.04947e-18	9.60174e-17	RBPMS	11030
ENSG00000000003	704.264	0.890264	0.102226	8.70876	3.07225e-18	9.65498e-17	TSPAN6	7105
ENSG00000136824	2867.26	0.795669	0.0914474	8.70085	3.29421e-18	1.03328e-16	SMC2	10592
ENSG00000130052	169.787	-1.50193	0.172713	-8.69611	3.4346e-18	1.07526e-16	STARD8	9754
ENSG00000196396	1586.66	-0.833857	0.0959799	-8.68783	3.69443e-18	1.1544e-16	PTPN1	5770
ENSG00000135446	4140.74	0.689979	0.0794589	8.68346	3.83895e-18	1.19729e-16	CDK4	1019
ENSG00000140259	847.099	0.899161	0.103639	8.67586	4.10453e-18	1.27769e-16	MFAP1	4236
ENSG00000146083	345.129	-1.30122	0.150035	-8.67278	4.21681e-18	1.31016e-16	RNF44	22838
ENSG00000144228	449.047	1.02725	0.118568	8.66383	4.5618e-18	1.41467e-16	SPOPL	339745
ENSG00000174839	564.744	1.1099	0.128118	8.66306	4.59248e-18	1.42151e-16	DENND6A	201627
ENSG00000173530	253.26	-1.61975	0.187309	-8.64747	5.26532e-18	1.62671e-16	TNFRSF10D	8793
ENSG00000169122	811.304	-0.857534	0.0991817	-8.64609	5.3294e-18	1.64341e-16	FAM110B	90362
ENSG00000092820	576.003	-0.942609	0.109131	-8.63737	5.75211e-18	1.77044e-16	EZR	7430
ENSG00000040199	327.309	-1.19973	0.138992	-8.63166	6.04678e-18	1.85766e-16	PHLPP2	23035
ENSG00000164741	3074.33	0.753642	0.0874847	8.61457	7.02074e-18	2.15285e-16	DLC1	10395
ENSG00000138778	428.363	-1.21286	0.140931	-8.60607	7.56097e-18	2.31419e-16	CENPE	1062
ENSG00000139793	964.647	-0.799738	0.0929658	-8.6025	7.79958e-18	2.38279e-16	MBNL2	10150
ENSG00000105829	768.977	0.925747	0.10774	8.59242	8.51531e-18	2.59662e-16	BET1	10282
ENSG00000116337	1250.41	-0.884538	0.102953	-8.59169	8.57023e-18	2.60852e-16	AMPD2	271
ENSG00000054983	853.891	0.832258	0.0970961	8.57149	1.02156e-17	3.10359e-16	GALC	2581
ENSG00000104763	1735.81	-0.730475	0.0852454	-8.56908	1.04315e-17	3.16332e-16	ASAH1	427
ENSG00000004139	352.666	-1.14105	0.13321	-8.56581	1.07317e-17	3.24835e-16	SARM1	23098
ENSG00000198910	86.581	-2.0914	0.244324	-8.55992	1.12945e-17	3.41244e-16	L1CAM	3897
ENSG00000164023	657.04	0.888766	0.103949	8.55001	1.23073e-17	3.71161e-16	SGMS2	166929
ENSG00000172167	785.398	0.867595	0.101495	8.54819	1.25038e-17	3.76397e-16	MTBP	27085
ENSG00000057657	354.485	1.08017	0.126489	8.53965	1.34632e-17	4.04536e-16	PRDM1	639
ENSG00000144218	363.219	-1.19143	0.139523	-8.5393	1.35033e-17	4.05001e-16	AFF3	3899
ENSG00000101447	1227.89	-0.757088	0.0887093	-8.53449	1.40776e-17	4.21457e-16	FAM83D	81610
ENSG00000115353	46.7926	2.55748	0.299754	8.5319	1.43958e-17	4.30198e-16	TACR1	6869
ENSG00000168497	329.355	1.29531	0.152045	8.51926	1.60579e-17	4.78998e-16	SDPR	8436
ENSG00000150347	1467.67	0.834929	0.098042	8.51603	1.65113e-17	4.9163e-16	ARID5B	84159
ENSG00000169764	2481.37	-0.77444	0.0909825	-8.51197	1.71001e-17	5.0824e-16	UGP2	7360
ENSG00000110921	826.259	1.00026	0.117572	8.50767	1.7746e-17	5.26487e-16	MVK	4598
ENSG00000183454	357.884	1.09072	0.128229	8.50608	1.79908e-17	5.32786e-16	GRIN2A	2903
ENSG00000162407	2508.79	0.977594	0.115081	8.49481	1.98258e-17	5.86074e-16	PLPP3	8613
ENSG00000168268	2510.84	-0.690613	0.0813551	-8.48887	2.08656e-17	6.15704e-16	NT5DC2	64943
ENSG00000120137	2630.44	0.666231	0.0785428	8.4824	2.20601e-17	6.48623e-16	PANK3	79646
ENSG00000196954	2020.65	0.681906	0.0803899	8.48248	2.20449e-17	6.48623e-16	CASP4	837
ENSG00000091490	1702.03	-0.830701	0.0979888	-8.47751	2.30063e-17	6.75235e-16	SEL1L3	23231
ENSG00000130066	793.092	0.847823	0.100023	8.47624	2.32581e-17	6.81408e-16	SAT1	6303
ENSG00000116747	1276.52	0.803517	0.0948183	8.47428	2.36534e-17	6.91757e-16	TROVE2	6738
ENSG00000140931	926.598	0.802761	0.0947611	8.47142	2.42416e-17	7.07701e-16	CMTM3	123920
ENSG00000116285	1593.49	1.3124	0.154941	8.47032	2.44728e-17	7.13181e-16	ERRFI1	54206
ENSG00000172572	144.201	1.91894	0.226598	8.46846	2.48659e-17	7.23357e-16	PDE3A	5139
ENSG00000109814	4642.57	0.755998	0.0893049	8.46536	2.55352e-17	7.41514e-16	UGDH	7358
ENSG00000170485	2696.56	0.764294	0.0903134	8.46269	2.61286e-17	7.57406e-16	NPAS2	4862
ENSG00000075420	3495.8	-0.646889	0.0764815	-8.45811	2.71755e-17	7.86366e-16	FNDC3B	64778
ENSG00000137509	2225.94	-0.691606	0.0818449	-8.45021	2.90781e-17	8.39944e-16	PRCP	5547
ENSG00000115524	9709.53	0.651162	0.0771687	8.43816	3.22377e-17	9.29576e-16	SF3B1	23451
ENSG00000151812	39.554	-2.68804	0.318756	-8.4329	3.37194e-17	9.70599e-16	SLC35F4	341880
ENSG00000173113	2354.48	0.686439	0.0814173	8.43112	3.42384e-17	9.83814e-16	TRMT112	51504
ENSG00000162063	782.114	-0.838607	0.0995405	-8.42478	3.61423e-17	1.03671e-15	CCNF	899
ENSG00000182093	770.942	0.895568	0.106319	8.42341	3.6567e-17	1.04706e-15	WRB	7485
ENSG00000143774	1923.48	0.740676	0.088013	8.41553	3.91114e-17	1.11797e-15	GUK1	2987
ENSG00000138750	680.748	-1.09945	0.130686	-8.4129	4.00001e-17	1.14139e-15	NUP54	53371
ENSG00000145685	4315.69	0.699365	0.083158	8.41008	4.09727e-17	1.16712e-15	LHFPL2	10184
ENSG00000165475	160.336	-1.48163	0.176211	-8.40826	4.16137e-17	1.18333e-15	CRYL1	51084
ENSG00000087086	76909.7	0.761267	0.0905559	8.4066	4.22076e-17	1.19814e-15	FTL	2512
ENSG00000023445	907.612	1.24216	0.14798	8.39413	4.6937e-17	1.3301e-15	BIRC3	330
ENSG00000162129	829.104	0.85502	0.101898	8.39096	4.82188e-17	1.36407e-15	CLPB	81570
ENSG00000185658	1100.09	0.799116	0.0953563	8.38031	5.27863e-17	1.49072e-15	BRWD1	54014
ENSG00000151726	1204.21	-0.745911	0.0890415	-8.37712	5.42369e-17	1.52905e-15	ACSL1	2180
ENSG00000189043	5148.41	0.630168	0.0752749	8.37155	5.68655e-17	1.60041e-15	NDUFA4	4697
ENSG00000128245	2693.42	0.754083	0.0901335	8.36629	5.94628e-17	1.67065e-15	YWHAH	7533
ENSG00000182796	157.008	1.48229	0.177364	8.35732	6.41596e-17	1.79953e-15	TMEM198B	440104
ENSG00000102038	1567.04	-0.786756	0.0941589	-8.35562	6.50888e-17	1.82249e-15	SMARCA1	6594
[truncated: 60,088 more rows]

## Sheet: MDA231_siPRPF4B
	baseMean	log2FoldChange	lfcSE	stat	pvalue	padj	symbol	entrez
[truncated: 60,675 more rows]

[truncated: 2 more sheets: MDA231_siBUD31, MDA231_siBPTF]
