# Supplementary material for: Uncovering the signaling landscape controlling breast cancer cell migration identifies novel metastasis driver genes
Source: Nat Commun. 2019 Jul 5;10:2983. doi: 10.1038/s41467-019-11020-3 (PMC6611796; doi:10.1038/s41467-019-11020-3)
Supplement: Supplementary file 30 — Supplementary Data 13 [file 41467_2019_11020_MOESM30_ESM.xlsx]

## Sheet: A3SS
Cell line	Knockdown	ID	GeneID	geneSymbol	chr	strand	longExonStart_0base	longExonEnd	shortES	shortEE	flankingES	flankingEE	terminalExon	ID.1	IC_SAMPLE_1	SC_SAMPLE_1	IC_SAMPLE_2	SC_SAMPLE_2	IncFormLen	SkipFormLen	PValue	FDR	IncLevel1	IncLevel2	IncLevelDifference
Hs578T	BUD31	1821	ENSG00000137955	RABGGTB	chr1	+	75792179	7.57923e+39	75792196	7.57923e+39	75791459	75791571	FALSE	1821	90,61,66,118,81,77	6,7,4,13,10,8	71,65,66	20,35,37	203	186	4.2375e-12	8.32414e-09	0.932,0.889,0.938,0.893,0.881,0.898	0.765,0.63,0.62	0.233
Hs578T	BUD31	9859	ENSG00000165458	INPPL1	chr11	+	72229007	7.223e+31	72229023	7.223e+31	7222878772228720	72228847	FALSE	9859	3,4,1,1,4,3	3,7,3,1,3,6	0,0,0	1,3,2	202	186	1.59012e-07	0.000195227	0.479,0.345,0.235,0.479,0.551,0.315	0.0,0.0,0.0	0.401
Hs578T	BUD31	2525	ENSG00000123240	OPTN	chr10	+	13108961	13109288	13109111	13109288	1.31081e+39	1310828913100300	False,True	2525	23,31,25,14,22,30	224,254,185,86,195,195	62,47,48	175111122	336	186	3.53051e-14	1.73383e-10	0.054,0.063,0.07,0.083,0.059,0.078	0.164,0.19,0.179	-0.11
Hs578T	BUD31	13348	ENSG00000137955	RABGGTB	chr1	+	75786699	75787604	75787496	75787604	7578622675786220	75786274	TRUE	13348	58,25,22,93,22,45	53,57,38,94,37,45	118128101	42,42,56	983	186	2.24343e-12	7.34498e-09	0.172,0.077,0.099,0.158,0.101,0.159	0.347,0.366,0.254	-0.195
MDA231	BUD31	11886	ENSG00000132341	RAN	chr12	+	130872583	1.30873e+26	130872835	1.30873e+26	1.30872e+26	130872126	TRUE	11886	1.40713e+23	18,25,23,46,20,25	100611001271	51104100	438	186	0	0	0.971,0.957,0.963,0.93,0.967,0.962	0.893,0.818,0.844	0.107
MDA231	BUD31	8651	ENSG00000137955	RABGGTB	chr1	+	75789158	7.57901e+23	75789951	7.57901e+23	75787495	75787604	FALSE	8651	7.29953e+17	10,6,8,15,8,21	721597793	36,25,36	979	186	6.00631e-14	1.45007e-10	0.933,0.968,0.959,0.921,0.954,0.888	0.792,0.819,0.807	0.131
MDA231	BUD31	1157	ENSG00000137955	RABGGTB	chr1	+	75789213	7.57901e+23	75789951	7.57901e+23	75787495	75787604	FALSE	1157	2.40251e+17	10,6,8,15,8,21	204170264	36,25,36	924	186	1.04796e-10	1.24203e-07	0.829,0.894,0.859,0.756,0.859,0.718	0.533,0.578,0.596	0.25
MDA231	BUD31	2892	ENSG00000175334	BANF1	chr11	+	66002839	66003373	66003240	66003373	66002077	66002570	TRUE	2892	2.86325e+17	0,0,0,0,0,0	274377341	0,0,50	587	186	6.80555e-07	0.000386595	1.0,1.0,1.0,1.0,1.0,1.0	1.0,1.0,0.684	0.105
MDA231	BUD31	8374	ENSG00000143036	SLC44A3	chr1	+	94867330	94867417	94867333	94867417	94864741	94864899	FALSE	8374	5,1,2,1,2,2	2,2,0,0,0,1	4,0,0	3,3,6	189	186	1.33737e-06	0.0007175	0.711,0.33,1.0,1.0,1.0,0.663	0.568,0.0,0.0	0.595
MDA231	BUD31	5147	ENSG00000137955	RABGGTB	chr1	+	75791283	7579133775791570	75791284	7579133775791570	75790444	75790517	FALSE	5147	7,6,11,10,8,6	33,25,31,24,35,23	3,5,4	39,67,72	187	186	5.58435e-06	0.0026964	0.174,0.193,0.261,0.293,0.185,0.206	0.071,0.069,0.052	0.155
MDA231	BUD31	3411	ENSG00000159720	ATP6V0D1	chr16	-	6.74522e+23	67452426	6.74522e+23	67452360	6745354267453540	67453715	FALSE	3411	15,7,6,9,6,6	0,0,0,0,0,1	11,9,3	1,2,4	252	186	5.05588e-05	0.0162749	1.0,1.0,1.0,1.0,1.0,0.816	0.89,0.769,0.356	0.298
MDA231	BUD31	3262	ENSG00000051108	HERPUD1	chr16	+	56939867	5694008856940240	56939894	5694008856940240	56939235	56939359	FALSE	3262	2,0,0,0,0,0	131,117,83,86,105,115	16,37,35	235223170	213	186	0	0	0.013,0.0,0.0,0.0,0.0,0.0	0.056,0.127,0.152	-0.109
MDA231	BUD31	13471	ENSG00000137955	RABGGTB	chr1	+	75786699	75787604	75787496	75787604	7578622675786220	75786274	TRUE	13471	62,93,118,66,91,108	115,98,93,110,63,140	160199166	77,77,84	983	186	1.91069e-13	3.07526e-10	0.093,0.152,0.194,0.102,0.215,0.127	0.282,0.328,0.272	-0.147
MDA231	BUD31	11779	ENSG00000105223	PLD3	chr19	+	40365856	4.03669e+23	40366383	4.03669e+23	40348688	40348768	TRUE	11779	4,1,2,0,0,1	2,3,0,1,1,3	1,2,4	0,1,0	713	186	7.18107e-06	0.00301511	0.343,0.08,1.0,0.0,0.0,0.08	1.0,0.343,1.0	-0.53
MDA231	BUD31	10912	ENSG00000134490	TMEM241	chr18	-	2330967823309670	23310271	2330967823309670	23309744	2.33522e+23	2.33523e+31	False,True	10912	15,9,6,4,12,11	8,5,1,4,6,2	13,3,5	0,1,0	713	186	1.04898e-05	0.00405201	0.328,0.32,0.61,0.207,0.343,0.589	1.0,0.439,1.0	-0.414
MDA231	BUD31	5552	ENSG00000183889	AC138969.4	chr16	+	16335860	16336137	16336051	16336137	16333645	16333884	FALSE	5552	5,4,1,3,2,1	1,2,6,0,6,3	3,3,2	0,1,0	377	186	1.17086e-05	0.00434884	0.712,0.497,0.076,1.0,0.141,0.141	1.0,0.597,1.0	-0.438
MDA231	BUD31	9947	ENSG00000026508	CD44	chr11	+	35201667	35201787	35201670	35201787	35201142	35201195	TRUE	9947	3,0,2,1,0,2	3,2,2,1,3,0	2,1,1	1,0,0	189	186	1.58694e-05	0.00567597	0.496,0.0,0.496,0.496,0.0,1.0	0.663,1.0,1.0	-0.473
Hs578T	PRPF4B	9436	ENSG00000092199	HNRNPC	chr14	-	2.12626e+23	21263829	2.12626e+23	21263336	2.12693e+23	2.12694e+31	False,True	9436	3.72385e+17	15,19,20,12,13,24	185150217	21,21,40	679	186	3.52351e-12	3.44811e-08	0.872,0.847,0.851,0.911,0.895,0.842	0.707,0.662,0.598	0.214
Hs578T	PRPF4B	10131	ENSG00000092199	HNRNPC	chr14	-	2.12626e+23	21263582	2.12626e+23	21263336	2.12693e+39	2.12694e+31	True,False	10131	3.02317e+17	21,26,24,25,16,29	178138206	25,24,43	432	186	3.33766e-08	6.12974e-05	0.861,0.84,0.861,0.858,0.894,0.839	0.754,0.712,0.673	0.146
Hs578T	PRPF4B	265	ENSG00000105223	PLD3	chr19	+	40365552	4.03669e+23	40366383	4.03669e+23	40348688	40348768	TRUE	265	2.92284e+17	3,4,1,0,1,1	155,81,92	5,5,7	1017	186	3.75827e-08	6.12974e-05	0.947,0.928,0.978,1.0,0.981,0.978	0.85,0.748,0.706	0.201
Hs578T	PRPF4B	1282	ENSG00000105223	PLD3	chr19	+	40365661	4.03669e+23	40366383	4.03669e+23	40348688	40348768	TRUE	1282	86,86,52,56,89,50	3,4,1,0,1,1	54,21,22	5,5,7	908	186	4.67537e-07	0.000571914	0.854,0.815,0.914,1.0,0.948,0.911	0.689,0.462,0.392	0.393
Hs578T	PRPF4B	8189	ENSG00000008517	IL32	chr16	+	3067442	3068239	3068179	3068239	3067375	3067415	FALSE	8189	200,133,149,23,167,131	15,11,16,3,11,15	68,75,111	35,35,19	923	186	8.58667e-07	0.000840291	0.729,0.709,0.652,0.607,0.754,0.638	0.281,0.302,0.541	0.307
Hs578T	PRPF4B	5786	ENSG00000105223	PLD3	chr19	+	40365552	4.03669e+23	40366418	4.03669e+23	4034868840348450	4034876840348720	TRUE	5786	3.14311e+17	68,65,63,16,43,49	167,89,109	55,87,43	1052	186	1.59593e-06	0.0014198	0.449,0.458,0.421,0.709,0.563,0.495	0.349,0.153,0.309	0.245
Hs578T	PRPF4B	10095	ENSG00000105223	PLD3	chr19	+	40365717	4.03669e+23	40366383	4.03669e+23	40348688	40348768	TRUE	10095	51,58,25,30,55,20	3,4,1,0,1,1	35,10,16	5,5,7	852	186	2.57483e-06	0.00209977	0.788,0.76,0.845,1.0,0.923,0.814	0.604,0.304,0.333	0.441
Hs578T	PRPF4B	8324	ENSG00000168137	SETD5	chr3	+	9433369	9.43449e+20	9433844	9.43449e+20	9.42983e+34	94290099430051	True,False	8324	27,16,19,55,22,19	20,24,15,17,11,9	9,4,7	22,21,9	661	186	4.161e-06	0.00290854	0.275,0.158,0.263,0.477,0.36,0.373	0.103,0.051,0.18	0.206
Hs578T	PRPF4B	1716	ENSG00000105223	PLD3	chr19	+	40365661	4.03669e+23	40366418	4.03669e+23	40348688	40348768	TRUE	1716	94,97,55,61,101,62	61,61,54,14,35,43	62,26,31	47,74,39	943	186	3.38008e-05	0.0206734	0.233,0.239,0.167,0.462,0.363,0.221	0.206,0.065,0.136	0.145
Hs578T	PRPF4B	8546	ENSG00000131966	ACTR10	chr14	+	58232064	5.82323e+31	58232065	5.82323e+31	58231078	58231153	FALSE	8546	6,3,2,4,1,5	0,0,2,0,1,1	3,4,4	5,1,2	187	186	8.86675e-05	0.0456684	1.0,1.0,0.499,1.0,0.499,0.833	0.374,0.799,0.665	0.193
Hs578T	PRPF4B	8592	ENSG00000166579	NDEL1	chr17	+	8444258	84450408444357	8444259	84450408444357	8.43665e+20	84441768436694	False,True	8592	2,2,0,5,2,0	4,3,3,1,6,3	0,0,0	6,8,2	187	186	8.72471e-05	0.0456684	0.332,0.399,0.0,0.833,0.249,0.0	0.0,0.0,0.0	0.302
MDA231	PRPF4B	5749	ENSG00000105223	PLD3	chr19	+	40365552	4.03669e+23	40366418	4.03669e+23	4034868840348450	4034876840348720	TRUE	5749	1.82199e+17	24,14,9,13,15,9	165141149	74,32,26	1052	186	1.72323e-07	0.000809142	0.573,0.715,0.798,0.652,0.695,0.782	0.283,0.438,0.503	0.295
MDA231	PRPF4B	6080	ENSG00000123240	OPTN	chr10	+	13110179	13110476	13110276	13110476	1310911013109470	1310928813109660	True,False	6080	22,14,8,10,5,11	0,0,0,0,3,0	15,10,11	11,4,0	283	186	1.51879e-06	0.00356573	1.0,1.0,1.0,1.0,0.523,1.0	0.473,0.622,1.0	0.222
MDA231	PRPF4B	7715	ENSG00000076604	TRAF4	chr17	+	28747211	2.87473e+39	28747217	2.87473e+39	2.8744e+39	28744255	TRUE	7715	2,2,4,0,2,3	1,0,0,1,0,2	1,2,2	3,2,3	192	186	1.11632e-05	0.0174722	0.66,1.0,1.0,0.0,1.0,0.592	0.244,0.492,0.392	0.333
MDA231	PRPF4B	1699	ENSG00000105223	PLD3	chr19	+	40365661	4.03669e+23	40366418	4.03669e+23	40348688	40348768	TRUE	1699	46,60,47,40,30,36	24,13,7,12,15,9	36,22,40	51,24,20	943	186	2.02866e-05	0.021898	0.274,0.477,0.57,0.397,0.283,0.441	0.122,0.153,0.283	0.221
MDA231	PRPF4B	8224	ENSG00000123240	OPTN	chr10	+	13110178	13110476	13110276	13110476	1310911013109470	1310928813109660	True,False	8224	22,9,7,8,1,11	0,0,0,0,3,0	14,5,10	11,4,0	284	186	2.18677e-05	0.021898	1.0,1.0,1.0,1.0,0.179,1.0	0.455,0.45,1.0	0.228
MDA231	PRPF4B	9703	ENSG00000123240	OPTN	chr10	+	13110272	13110476	13110276	13110476	1310911013109470	1310928813109660	True,False	9703	10,6,6,7,1,3	0,0,0,0,3,0	6,3,8	11,4,0	190	186	1.88022e-05	0.021898	1.0,1.0,1.0,1.0,0.246,1.0	0.348,0.423,1.0	0.284
MDA231	PRPF4B	1739	ENSG00000105223	PLD3	chr19	+	40365717	4.03669e+23	40366418	4.03669e+23	40348688	40348768	TRUE	1739	19,42,26,25,19,21	24,13,7,12,15,9	24,19,19	51,24,20	887	186	3.8531e-05	0.0301537	0.142,0.404,0.438,0.304,0.21,0.329	0.09,0.142,0.166	0.172

## Sheet: A5SS
Cell line	Knockdown	ID	GeneID	geneSymbol	chr	strand	longExonStart_0base	longExonEnd	shortES	shortEE	flankingES	flankingEE	terminalExon	ID.1	IC_SAMPLE_1	SC_SAMPLE_1	IC_SAMPLE_2	SC_SAMPLE_2	IncFormLen	SkipFormLen	PValue	FDR	IncLevel1	IncLevel2	IncLevelDifference
Hs578T	BUD31	8930	ENSG00000077235	GTF3C1	chr16	-	27464319	2746440927464830	27464394	2746440927464830	27463539	27463592	FALSE	8930	37,45,31,42,30,44	13,10,18,29,14,25	7,2,3	37,29,31	261	186	0	0	0.67,0.762,0.551,0.508,0.604,0.556	0.119,0.047,0.065	0.532
Hs578T	BUD31	917	ENSG00000092199	HNRNPC	chr14	-	21230957	2123107221231020	21230996	2123107221231020	21230317	21230366	FALSE	917	4.19535e+17	7.05947e+18	208142142	11679441047	225	186	0	0	0.329,0.319,0.298,0.131,0.323,0.336	0.128,0.111,0.101	0.176
Hs578T	BUD31	3869	ENSG00000116350	SRSF4	chr1	-	29160373	2916056329160510	29160440	2916056329160510	2915937229159860	2916009129159480	FALSE	3869	92,84,83,104,79,68	1,1,0,0,0,0	95,83,91	6,7,12	253	186	5.87375e-12	1.48183e-08	0.985,0.984,1.0,1.0,1.0,1.0	0.921,0.897,0.848	0.106
Hs578T	BUD31	15171	ENSG00000077235	GTF3C1	chr16	-	27464318	2746440927464830	27464394	2746440927464830	27463539	27463592	FALSE	15171	18,26,10,21,11,18	13,10,18,29,14,25	6,2,2	37,29,31	262	186	2.70397e-11	4.87255e-08	0.496,0.649,0.283,0.34,0.358,0.338	0.103,0.047,0.044	0.346
Hs578T	BUD31	10379	ENSG00000008294	SPAG9	chr17	-	50979744	50979917	50979761	50979917	50977106	50977221	FALSE	10379	27,26,32,12,27,28	0,0,0,0,0,0	21,20,26	5,4,6	203	186	1.14482e-10	1.80509e-07	1.0,1.0,1.0,1.0,1.0,1.0	0.794,0.821,0.799	0.195
Hs578T	BUD31	16542	ENSG00000175455	CCDC14	chr3	-	123952593	1.23957e+44	123955842	1.23957e+44	1.23949e+26	1.23949e+26	True,False	16542	125,51,16,50,59,43	27,26,13,11,12,26	15,20,18	29,17,29	3435	186	6.50859e-10	7.9864e-07	0.2,0.096,0.062,0.198,0.21,0.082	0.027,0.06,0.033	0.101
Hs578T	BUD31	2729	ENSG00000175309	PHYKPL	chr5	-	178224447	1.78225e+17	178224615	1.78225e+17	1.78223e+17	1.78223e+17	FALSE	2729	36,32,25,45,42,45	2,0,1,10,2,1	17,15,16	5,4,7	354	186	6.54873e-05	0.029502	0.904,1.0,0.929,0.703,0.917,0.959	0.641,0.663,0.546	0.285
Hs578T	BUD31	9014	ENSG00000185187	SIGIRR	chr11	-	406140	4.06538e+17	406348	4.06538e+17	405714	406059	TRUE	9014	16,35,19,0,14,10	154,173,131,3,135,133	58,26,16	69,51,47	394	186	3.49387e-13	1.46906e-09	0.047,0.087,0.064,0.0,0.047,0.034	0.284,0.194,0.138	-0.159
Hs578T	BUD31	9970	ENSG00000185187	SIGIRR	chr11	-	406141	4.06993e+17	406348	4.06993e+17	405714405726	406059	TRUE	9970	24,44,28,0,21,16	154,173,131,3,135,133	76,44,20	69,51,47	393	186	8.66196e-13	2.73155e-09	0.069,0.107,0.092,0.0,0.069,0.054	0.343,0.29,0.168	-0.202
Hs578T	BUD31	8607	ENSG00000115677	HDLBP	chr2	-	241230065	2.41231e+26	241230068	2.41231e+26	2.41229e+17	241229961	False,True	8607	0,1,1,0,0,0	2,7,6,11,4,9	5,4,1	3,1,3	189	186	5.89361e-10	7.9864e-07	0.0,0.123,0.141,0.0,0.0,0.0	0.621,0.797,0.247	-0.511
Hs578T	BUD31	14517	ENSG00000196535	MYO18A	chr17	-	29118029	2911844029118180	29118044	2911844029118180	2.91164e+23	2911584029116450	FALSE	14517	2,0,0,0,0,0	15,17,15,5,9,10	3,5,0	2,1,2	201	186	1.06341e-05	0.00789048	0.11,0.0,0.0,0.0,0.0,0.0	0.581,0.822,0.0	-0.449
Hs578T	BUD31	8149	ENSG00000188529	SRSF10	chr1	-	23971337	23972012	23971849	23972012	23967171	23967723	TRUE	8149	26,10,12,22,17,18	6,14,2,12,3,5	60,48,65	2,4,6	698	186	1.25206e-05	0.00877416	0.536,0.16,0.615,0.328,0.602,0.49	0.889,0.762,0.743	-0.343
Hs578T	BUD31	4424	ENSG00000175455	CCDC14	chr3	-	123956648	123956795	123956739	123956795	123956353	123956427	FALSE	4424	1,0,0,2,0,0	17,24,26,9,16,12	7,2,3	11,25,26	277	186	1.52348e-05	0.0101143	0.038,0.0,0.0,0.13,0.0,0.0	0.299,0.051,0.072	-0.113
Hs578T	BUD31	7495	ENSG00000070756	PABPC1	chr8	-	100721732	100721886	100721733	100721886	100721389	100721619	FALSE	7495	3,4,2,3,5,0	3,0,1,2,4,3	6,4,4	0,0,1	187	186	2.185e-05	0.0130535	0.499,1.0,0.665,0.599,0.554,0.0	1.0,1.0,0.799	-0.38
Hs578T	BUD31	11177	ENSG00000221829	FANCG	chr9	-	35076431	3.50769e+31	35076449	3.50769e+31	35075960	35076028	FALSE	11177	38,47,36,45,43,46	6,13,0,1,10,9	40,30,30	2,0,1	204	186	5.16366e-05	0.0260537	0.852,0.767,1.0,0.976,0.797,0.823	0.948,1.0,0.965	-0.102
Hs578T	BUD31	14272	ENSG00000115875	SRSF7	chr2	-	38748045	3874815738748650	38748055	3874815738748650	3.87471e+23	3874713038746740	FALSE	14272	19,24,18,25,20,26	22,13,11,46,28,27	25,17,32	10,7,7	196	186	6.12052e-05	0.0285941	0.45,0.637,0.608,0.34,0.404,0.477	0.703,0.697,0.813	-0.252
MDA231	BUD31	14421	ENSG00000156508	EEF1A1	chr6	-	73518696	7.35188e+31	73518700	7.35188e+31	7351835273518350	7351861073518530	FALSE	14421	2.03122e+23	27,0,0,0,138,0	191016102366	536755912	190	186	0	0	0.987,1.0,1.0,1.0,0.939,1.0	0.777,0.676,0.717	0.264
MDA231	BUD31	1445	ENSG00000116350	SRSF4	chr1	-	29159863	29160517	29160440	29160517	29159372	29159486	FALSE	1445	65,46,57,52,57,52	0,0,0,0,0,1	39,96,67	4,6,9	763	186	3.97016e-13	4.79794e-10	1.0,1.0,1.0,1.0,1.0,0.927	0.704,0.796,0.645	0.273
MDA231	BUD31	16229	ENSG00000092199	HNRNPC	chr14	-	21230956	2123107221231020	21231002	2123107221231020	21230317	21230366	FALSE	16229	20,27,16,29,21,13	0,0,0,0,0,1	6,12,15	3,3,5	232	186	1.62038e-09	1.1519e-06	1.0,1.0,1.0,1.0,1.0,0.912	0.616,0.762,0.706	0.291
MDA231	BUD31	5232	ENSG00000136167	LCP1	chr13	-	46181851	46182225	46182104	46182225	4.61605e+23	4.61607e+23	True,False	5232	10,6,5,6,3,2	0,0,0,0,0,0	7,17,12	10,0,6	439	186	1.7776e-08	8.95093e-06	1.0,1.0,1.0,1.0,1.0,1.0	0.229,1.0,0.459	0.437
MDA231	BUD31	8833	ENSG00000077235	GTF3C1	chr16	-	27464319	2746440927464830	27464394	2746440927464830	27463539	27463592	FALSE	8833	61,38,53,48,65,38	31,31,12,11,22,23	13,6,7	29,8,10	261	186	1.32879e-06	0.000501826	0.584,0.466,0.759,0.757,0.678,0.541	0.242,0.348,0.333	0.323
MDA231	BUD31	14017	ENSG00000068903	SIRT2	chr19	-	38898378	38898918	38898793	38898918	3889381738894850	3889487338893860	True,False	14017	9,9,10,10,11,8	3,0,0,0,1,0	9,17,5	3,4,0	601	186	4.06954e-05	0.0126104	0.481,1.0,1.0,1.0,0.773,1.0	0.481,0.568,1.0	0.193
MDA231	BUD31	13049	ENSG00000174748	RPL15	chr3	+	2391784823917840	23918033	2391784823917840	23918031	23918455	2391857623918580	FALSE	13049	3.42345e+17	0,0,0,0,0,0	100801720	44,0,0	188	186	4.96096e-05	0.0146955	1.0,1.0,1.0,1.0,1.0,1.0	0.692,1.0,1.0	0.103
MDA231	BUD31	699	ENSG00000175455	CCDC14	chr3	-	123952593	1.23957e+44	123955842	1.23957e+44	1.23949e+26	1.23949e+26	True,False	699	39,65,73,34,55,64	13,3,4,14,14,10	24,6,28	13,14,11	3435	186	4.98565e-05	0.0146955	0.14,0.54,0.497,0.116,0.175,0.257	0.091,0.023,0.121	0.209
MDA231	BUD31	14287	ENSG00000196498	NCOR2	chr12	-	124336638	124337180	124336752	124337180	124335481	124335632	FALSE	14287	34,38,41,34,57,28	71,158,99,102,134,103	12,2,6	45,41,56	300	186	7.173e-05	0.0206394	0.229,0.13,0.204,0.171,0.209,0.144	0.142,0.029,0.062	0.104
MDA231	BUD31	4853	ENSG00000113595	TRIM23	chr5	-	65591446	6559194865591500	65591447	6559194865591500	65590174	65590302	TRUE	4853	1,2,1,1,1,0	2,0,1,0,0,1	0,1,2	8,0,3	187	186	7.66583e-05	0.0215446	0.332,1.0,0.499,1.0,1.0,0.0	0.0,1.0,0.399	0.172
MDA231	BUD31	8234	ENSG00000125746	EML2	chr19	-	45616459	4.56169e+23	45616460	4.56169e+23	45615800	45615889	FALSE	8234	2,4,3,2,5,2	31,40,35,20,17,24	0,0,0	26,9,20	187	186	9.95637e-05	0.0267384	0.06,0.09,0.079,0.09,0.226,0.077	0.0,0.0,0.0	0.104
MDA231	BUD31	14098	ENSG00000188529	SRSF10	chr1	-	23971337	2.39716e+23	23971572	2.39716e+23	2.39673e+23	23967723	TRUE	14098	24,24,20,35,16,24	1.25114e+17	57,79,101	133118156	421	186	1.11022e-16	1.91672e-13	0.078,0.085,0.057,0.121,0.047,0.071	0.159,0.228,0.222	-0.127
MDA231	BUD31	14860	ENSG00000089157	RPLP0	chr12	-	120198893	1.20199e+35	120198894	1.20199e+35	120198552	1.20199e+17	FALSE	14860	5.64538e+17	3.45317e+17	574713839	147234153	187	186	5.13771e-10	3.93278e-07	0.619,0.628,0.647,0.761,0.706,0.626	0.795,0.752,0.845	-0.133
MDA231	BUD31	4133	ENSG00000095485	CWF19L1	chr10	-	100250109	1.0025e+17	100250247	1.0025e+17	100246793	100246935	FALSE	4133	0,1,2,2,3,0	25,35,31,33,36,28	8,8,2	6,8,11	324	186	1.75425e-09	1.17779e-06	0.0,0.016,0.036,0.034,0.046,0.0	0.434,0.365,0.095	-0.276
MDA231	BUD31	4766	ENSG00000177082	WDR73	chr15	-	84645971	84646348	84646183	84646348	84645469	84645836	FALSE	4766	4,5,7,5,6,6	110,60,69,66,85,71	11,24,19	83,31,50	398	186	6.89387e-09	3.96726e-06	0.017,0.037,0.045,0.034,0.032,0.038	0.058,0.266,0.151	-0.124
MDA231	BUD31	9299	ENSG00000169371	SNUPN	chr15	-	75600636	75601218	75601137	75601218	75598081	75598681	TRUE	9299	22,15,50,17,24,19	63,77,46,71,78,67	52,107,70	66,33,42	687	186	2.09006e-08	1.01033e-05	0.086,0.05,0.227,0.061,0.077,0.071	0.176,0.467,0.311	-0.223
MDA231	BUD31	6669	ENSG00000176142	TMEM39A	chr3	-	119434722	119434882	119434761	119434882	119429498	119432214	TRUE	6669	0,1,0,2,2,5	30,16,25,21,31,27	4,16,14	24,45,36	225	186	1.90709e-07	8.23113e-05	0.0,0.049,0.0,0.073,0.051,0.133	0.121,0.227,0.243	-0.146
MDA231	BUD31	8052	ENSG00000188529	SRSF10	chr1	-	23971337	23972012	23971849	23972012	23967171	23967723	TRUE	8052	22,18,24,26,6,27	11,7,6,4,5,13	71177184	8,14,12	698	186	2.49392e-07	0.000103928	0.348,0.407,0.516,0.634,0.242,0.356	0.703,0.771,0.803	-0.342
MDA231	BUD31	7247	ENSG00000177082	WDR73	chr15	-	84645972	84646348	84646183	84646348	84645469	84645836	FALSE	7247	7,8,9,9,13,9	110,60,69,66,85,71	15,33,21	83,31,50	397	186	2.0719e-06	0.000758756	0.029,0.059,0.058,0.06,0.067,0.056	0.078,0.333,0.164	-0.137
MDA231	BUD31	9820	ENSG00000125351	UPF3B	chrX	-	119841074	1.19841e+17	119841075	1.19841e+17	119840592	119840684	FALSE	9820	0,0,0,0,1,0	2,2,1,2,1,3	1,0,3	0,1,0	187	186	9.79952e-06	0.00338364	0.0,0.0,0.0,0.0,0.499,0.0	1.0,0.0,1.0	-0.583
MDA231	BUD31	6412	ENSG00000137955	RABGGTB	chr1	+	7578669775786700	75786965	7578669775786700	75786916	7578749675787490	75787604	FALSE	6412	9,8,11,10,9,17	1,1,3,4,2,2	6,6,4	0,0,0	235	186	3.41394e-05	0.0108572	0.877,0.864,0.744,0.664,0.781,0.871	1.0,1.0,1.0	-0.2
MDA231	BUD31	396	ENSG00000177542	SLC25A22	chr11	-	794468	7.9517e+29	794469	7.9517e+29	793528793527	793619	True,False	396	0,1,0,3,0,1	2,1,1,4,4,1	0,2,1	1,0,0	187	186	8.52184e-05	0.023406	0.0,0.499,0.0,0.427,0.0,0.499	0.0,1.0,1.0	-0.429
MDA231	BUD31	4040	ENSG00000137955	RABGGTB	chr1	+	7578669775786690	75786916	7578669775786690	75786865	7578749675787490	75787604	FALSE	4040	16,19,23,15,20,19	4,2,3,3,5,2	10,15,9	1,0,0	237	186	0.000112457	0.0295443	0.758,0.882,0.857,0.797,0.758,0.882	0.887,1.0,1.0	-0.14
MDA231	BUD31	9725	ENSG00000095485	CWF19L1	chr10	-	100260217	1.00261e+17	100260965	1.00261e+17	100256260	100256476	FALSE	9725	21,27,50,30,40,39	1,1,6,0,2,1	36,15,16	1,0,0	934	186	0.000118898	0.0305721	0.807,0.843,0.624,1.0,0.799,0.886	0.878,1.0,1.0	-0.133
Hs578T	PRPF4B	13814	ENSG00000175455	CCDC14	chr3	-	123946802	123947319	123947279	123947319	123944847	123944990	FALSE	13814	1.71179e+17	1,0,2,2,4,3	147146159	12,20,14	663	186	8.57092e-14	3.60693e-10	0.98,1.0,0.953,0.942,0.903,0.942	0.775,0.672,0.761	0.217
Hs578T	PRPF4B	16551	ENSG00000175455	CCDC14	chr3	-	123952593	1.23957e+44	123955842	1.23957e+44	1.23949e+26	1.23949e+26	True,False	16551	125,51,16,50,59,43	27,26,13,11,12,26	9,23,29	22,53,31	3435	186	6.29496e-14	3.60693e-10	0.2,0.096,0.062,0.198,0.21,0.082	0.022,0.023,0.048	0.11
Hs578T	PRPF4B	15869	ENSG00000175455	CCDC14	chr3	-	123946801	123947319	123947279	123947319	123944847	123944990	FALSE	15869	1.54143e+17	1,0,2,2,4,3	124123136	12,20,14	664	186	1.45994e-13	4.60795e-10	0.977,1.0,0.948,0.935,0.888,0.93	0.743,0.633,0.731	0.244
Hs578T	PRPF4B	8919	ENSG00000077235	GTF3C1	chr16	-	27464319	2746440927464830	27464394	2746440927464830	27463539	27463592	FALSE	8919	37,45,31,42,30,44	13,10,18,29,14,25	22,12,10	42,33,22	261	186	6.01382e-11	1.26541e-07	0.67,0.762,0.551,0.508,0.604,0.556	0.272,0.206,0.245	0.368
Hs578T	PRPF4B	8830	ENSG00000187109	NAP1L1	chr12	-	76048392	7604846476049250	76048420	7604846476049250	76047153	76047718	TRUE	8830	3.7431e+17	82,72,81,96,79,81	356358260	138174144	214	186	7.87648e-11	1.42058e-07	0.799,0.789,0.748,0.811,0.749,0.803	0.692,0.641,0.611	0.135
Hs578T	PRPF4B	311	ENSG00000187109	NAP1L1	chr12	-	76048391	7604846476049250	76048420	7604846476049250	76047153	76047718	TRUE	311	152,130,124,206,97,145	82,72,81,96,79,81	130144113	138174144	215	186	3.13487e-09	3.95777e-06	0.616,0.61,0.57,0.65,0.515,0.608	0.449,0.417,0.404	0.171
Hs578T	PRPF4B	1868	ENSG00000134905	CARS2	chr13	-	110645965	110647239	110647100	110647239	110644383	110644483	FALSE	1868	84,89,71,31,57,66	0,1,0,0,1,0	60,56,56	4,7,0	1321	186	1.42139e-07	0.000138039	1.0,0.926,1.0,1.0,0.889,1.0	0.679,0.53,1.0	0.233
Hs578T	PRPF4B	15279	ENSG00000188529	SRSF10	chr1	-	23971572	23972012	23971849	23972012	23967171	23967723	TRUE	15279	129,84,92,125,119,152	6,14,2,12,3,5	94127137	23,20,25	463	186	4.59962e-07	0.000362939	0.896,0.707,0.949,0.807,0.941,0.924	0.621,0.718,0.688	0.195
Hs578T	PRPF4B	3449	ENSG00000092199	HNRNPC	chr14	-	21263665	21263829	21263666	21263829	21263309	21263336	FALSE	3449	3,0,5,4,4,6	9,7,4,18,9,5	0,0,0	6,4,4	187	186	1.07057e-06	0.000795058	0.249,0.0,0.554,0.181,0.307,0.544	0.0,0.0,0.0	0.306
Hs578T	PRPF4B	3170	ENSG00000115194	SLC30A3	chr2	-	27257904	2725830727258930	27258160	2725830727258930	27257152	27257352	FALSE	3170	13,14,7,3,15,8	1,1,0,3,0,1	1,1,5	1,3,4	442	186	4.22471e-06	0.00253986	0.845,0.855,1.0,0.296,1.0,0.771	0.296,0.123,0.345	0.54
Hs578T	PRPF4B	6479	ENSG00000137955	RABGGTB	chr1	+	7578669775786700	75786965	7578669775786700	75786916	7578749675787490	75787604	FALSE	6479	9,3,5,19,0,4	0,0,0,2,1,0	6,8,16	4,4,3	235	186	1.10386e-05	0.00633465	1.0,1.0,1.0,0.883,0.0,1.0	0.543,0.613,0.808	0.159
Hs578T	PRPF4B	13075	ENSG00000064545	TMEM161A	chr19	-	19121306	1912181919121660	19121524	1912181919121660	19120990	19121166	FALSE	13075	13,2,9,10,6,14	0,0,0,2,0,2	8,7,6	0,3,4	404	186	2.2416e-05	0.0123045	1.0,1.0,1.0,0.697,1.0,0.763	1.0,0.518,0.408	0.268
Hs578T	PRPF4B	11393	ENSG00000164548	TRA2A	chr7	-	23522119	23522432	23522353	23522432	23521705	23521840	FALSE	11393	21,18,24,21,27,27	1,0,0,0,0,0	37,50,37	0,4,5	420	186	3.04201e-05	0.0160022	0.903,1.0,1.0,1.0,1.0,1.0	1.0,0.847,0.766	0.113
Hs578T	PRPF4B	15569	ENSG00000164548	TRA2A	chr7	-	23522130	23522432	23522353	23522432	23521705	23521840	FALSE	15569	20,17,22,21,26,26	1,0,0,0,0,0	37,49,36	0,4,5	409	186	3.21235e-05	0.0162223	0.901,1.0,1.0,1.0,1.0,1.0	1.0,0.848,0.766	0.112
Hs578T	PRPF4B	2469	ENSG00000164548	TRA2A	chr7	-	23522131	23522432	23522353	23522432	23521705	23521840	FALSE	2469	24,18,24,21,26,27	1,0,0,0,0,0	39,52,37	0,4,5	408	186	4.12357e-05	0.0192815	0.916,1.0,1.0,1.0,1.0,1.0	1.0,0.856,0.771	0.11
Hs578T	PRPF4B	11066	ENSG00000164683	HEY1	chr8	-	79766996	7976709279767290	79767008	7976709279767290	79766649	79766732	FALSE	11066	5,4,6,0,0,5	33,17,16,9,13,19	0,0,0	5,8,6	198	186	5.10409e-05	0.023014	0.125,0.181,0.261,0.0,0.0,0.198	0.0,0.0,0.0	0.127
Hs578T	PRPF4B	82	ENSG00000164548	TRA2A	chr7	-	23522120	23522432	23522353	23522432	23521705	23521840	FALSE	82	28,23,36,22,30,33	1,0,0,0,0,0	40,60,40	0,4,5	419	186	5.31124e-05	0.0231222	0.926,1.0,1.0,1.0,1.0,1.0	1.0,0.869,0.78	0.105
Hs578T	PRPF4B	15178	ENSG00000077235	GTF3C1	chr16	-	27464318	2746440927464830	27464394	2746440927464830	27463539	27463592	FALSE	15178	18,26,10,21,11,18	13,10,18,29,14,25	15,8,7	42,33,22	262	186	8.78986e-05	0.0336279	0.496,0.649,0.283,0.34,0.358,0.338	0.202,0.147,0.184	0.233
Hs578T	PRPF4B	8134	ENSG00000188529	SRSF10	chr1	-	23971337	23972012	23971849	23972012	23967171	23967723	TRUE	8134	26,10,12,22,17,18	6,14,2,12,3,5	17,13,20	23,20,25	698	186	0.000141137	0.0494959	0.536,0.16,0.615,0.328,0.602,0.49	0.165,0.148,0.176	0.292
Hs578T	PRPF4B	14490	ENSG00000187741	FANCA	chr16	-	89798949	8979923289799630	89799165	8979923289799630	89795904	89796018	FALSE	14490	5,5,10,6,4,6	3,7,4,30,5,6	18,8,11	2,2,1	402	186	1.30616e-06	0.000916128	0.435,0.248,0.536,0.085,0.27,0.316	0.806,0.649,0.836	-0.449
Hs578T	PRPF4B	14475	ENSG00000125844	RRBP1	chr20	-	17658603	1765868917658880	17658604	1765868917658880	17642977	17643127	FALSE	14475	7,2,1,2,8,11	29,21,20,20,22,29	8,8,14	15,10,9	187	186	0.000109552	0.0395171	0.194,0.087,0.047,0.09,0.266,0.274	0.347,0.443,0.607	-0.306
MDA231	PRPF4B	7962	ENSG00000101444	AHCY	chr20	-	34290330	3.42904e+31	34290349	3.42904e+31	3428543834285430	3428563434285510	FALSE	7962	1.81212e+17	25,28,0,18,31,0	157229195	47,52,55	205	186	3.2977e-12	1.9557e-08	0.868,0.873,1.0,0.899,0.837,1.0	0.752,0.8,0.763	0.141
MDA231	PRPF4B	6584	ENSG00000149182	ARFGAP2	chr11	-	47171425	4.71718e+23	47171452	4.71718e+23	4.71681e+23	47168251	True,False	6584	1.03157e+17	5,6,3,1,9,12	70,78,61	18,18,11	213	186	1.14812e-10	2.72356e-07	0.947,0.958,0.973,0.991,0.933,0.88	0.773,0.791,0.829	0.149
MDA231	PRPF4B	11909	ENSG00000183765	CHEK2	chr22	-	28724976	28725367	28725242	28725367	28724884	28724923	FALSE	11909	4,6,9,5,5,2	0,0,0,0,2,0	5,7,11	1,2,7	452	186	1.22568e-09	2.42296e-06	1.0,1.0,1.0,1.0,0.507,1.0	0.673,0.59,0.393	0.366
MDA231	PRPF4B	14620	ENSG00000104731	KLHDC4	chr16	-	87756398	87756477	87756421	87756477	8775519287755190	87755292	True,False	14620	18,14,14,19,19,31	0,0,0,4,0,2	26,18,22	7,5,14	209	186	4.15973e-09	7.04836e-06	1.0,1.0,1.0,0.809,1.0,0.932	0.768,0.762,0.583	0.253
MDA231	PRPF4B	14914	ENSG00000188529	SRSF10	chr1	-	23971572	23972012	23971849	23972012	23967171	23967723	TRUE	14914	1.34116e+17	11,7,6,4,5,13	90115118	18,18,18	463	186	5.91408e-07	0.000501049	0.83,0.869,0.912,0.923,0.92,0.82	0.668,0.72,0.725	0.175
MDA231	PRPF4B	13489	ENSG00000175455	CCDC14	chr3	-	123946802	123947319	123947279	123947319	123944847	123944990	FALSE	13489	105,95,163,118,128,145	0,4,8,6,5,5	95,87,107	8,11,14	663	186	2.75676e-05	0.0172094	1.0,0.87,0.851,0.847,0.878,0.891	0.769,0.689,0.682	0.176
MDA231	PRPF4B	13230	ENSG00000149182	ARFGAP2	chr11	-	47171424	4.71718e+23	47171452	4.71718e+23	4.71681e+23	47168251	True,False	13230	16,24,22,25,21,26	5,6,3,1,9,12	11,21,16	18,18,11	214	186	4.69629e-05	0.0253194	0.736,0.777,0.864,0.956,0.67,0.653	0.347,0.503,0.558	0.307
MDA231	PRPF4B	16242	ENSG00000175455	CCDC14	chr3	-	123946801	123947319	123947279	123947319	123944847	123944990	FALSE	16242	80,84,133,95,102,124	0,4,8,6,5,5	75,79,89	8,11,14	664	186	4.49471e-05	0.0253194	1.0,0.855,0.823,0.816,0.851,0.874	0.724,0.668,0.64	0.192
MDA231	PRPF4B	697	ENSG00000175455	CCDC14	chr3	-	123952593	1.23957e+44	123955842	1.23957e+44	1.23949e+26	1.23949e+26	True,False	697	39,65,73,34,55,64	13,3,4,14,14,10	32,28,26	28,10,15	3435	186	6.63011e-05	0.0341912	0.14,0.54,0.497,0.116,0.175,0.257	0.058,0.132,0.086	0.196

## Sheet: MXE
Cell line	Knockdown	ID	GeneID	geneSymbol	chr	strand	X1stExonStart_0base	X1stExonEnd	X2ndExonStart_0base	X2ndExonEnd	upstreamES	upstreamEE	downstreamES	downstreamEE	ID.1	IC_SAMPLE_1	SC_SAMPLE_1	IC_SAMPLE_2	SC_SAMPLE_2	IncFormLen	SkipFormLen	PValue	FDR	IncLevel1	IncLevel2	IncLevelDifference
Hs578T	BUD31	3892	ENSG00000128595	CALU	chr7	+	128754260	128754455	128754527	128754722	128748571	128748804	128758869	128759037	3892	8.11738e+17	343,266,316,95,275,279	791845747	750748881	381	381	0	0	0.703,0.735,0.68,0.816,0.729,0.741	0.513,0.53,0.459	0.233
Hs578T	BUD31	4179	ENSG00000176473	WDR25	chr14	+	100380908	100381746	100468019	100468168	1.00376e+17	1.00377e+17	100483992	100484124	4179	81,116,107,147,97,97	4,12,13,3,7,9	74,86,46	23,20,15	1024	335	9.04554e-09	9.60637e-06	0.869,0.76,0.729,0.941,0.819,0.779	0.513,0.584,0.501	0.284
Hs578T	BUD31	705	ENSG00000126091	ST3GAL3	chr1	+	43858133	43858308	4.3879e+23	4.38795e+23	43838217	43838311	4.39301e+23	4.38795e+23	705	2,5,4,3,2,3	3,2,4,2,2,0	0,0,1	9,2,2	361	392	2.86487e-07	0.00018255	0.42,0.731,0.521,0.62,0.521,1.0	0.0,0.0,0.352	0.518
Hs578T	BUD31	600	ENSG00000111247	RAD51AP1	chr12	+	4545781	4545832	45463074546308	4546418	4.54376e+34	4.5439e+20	4548090	4548178	600	14,6,13,20,6,12	49,62,31,48,62,50	7,0,0	70,52,46	237	297	4.37558e-07	0.000232343	0.264,0.108,0.344,0.343,0.108,0.231	0.111,0.0,0.0	0.196
Hs578T	BUD31	524	ENSG00000139644	TMBIM6	chr12	+	49741955	49742115	4974441149743410	4974356549744540	4974154549741550	49741611	49752462	49752549	524	5,4,8,13,4,7	1,1,0,1,0,1	1,2,4	6,1,2	346	336	1.22022e-06	0.000555376	0.829,0.795,1.0,0.927,1.0,0.872	0.139,0.66,0.66	0.418
Hs578T	BUD31	4460	ENSG00000138642	HERC6	chr4	+	88398396	88398444	8840487488404870	88404997	8839814088398140	88398209	88405552	88405613	4460	0,5,12,5,2,1	18,25,31,41,37,33	0,0,0	28,34,29	234	309	1.51592e-06	0.000603713	0.0,0.209,0.338,0.139,0.067,0.038	0.0,0.0,0.0	0.132
Hs578T	BUD31	3694	ENSG00000126214	KLC1	chr14	+	103684985	103685036	1.03687e+17	103687211	1.03679e+35	1.0368e+17	1.03701e+17	1.03692e+17	3694	81,65,86,86,88,59	120,90,76,148,95,102	39,33,34	109,98,94	237	318	2.06364e-06	0.000730528	0.475,0.492,0.603,0.438,0.554,0.437	0.324,0.311,0.327	0.179
Hs578T	BUD31	1170	ENSG00000170445	HARS	chr5	-	140679000	140679127	140683098	140683219	1.40678e+17	1.40678e+17	140690853	140690944	1170	34,46,43,93,50,47	35,29,26,70,26,29	27,20,14	38,35,48	313	307	4.86968e-06	0.00155148	0.488,0.609,0.619,0.566,0.654,0.614	0.411,0.359,0.222	0.261
Hs578T	BUD31	2484	ENSG00000078900	TP73	chr1	+	3729998	3730148	3730925	3731065	3729325	3729448	3731461	3731556	2484	1,1,1,0,1,1	1,0,1,1,0,0	1,0,0	0,2,1	336	326	5.16631e-05	0.0137166	0.492,1.0,0.492,0.0,1.0,1.0	1.0,0.0,0.0	0.331
Hs578T	BUD31	3426	ENSG00000111596	CNOT2	chr12	+	70294235	70294294	7030170470301700	70301865	7027813070278130	70278274	7031089370310890	70311017	3426	2,5,0,9,1,0	5,6,7,4,6,11	0,0,1	2,9,15	245	348	7.57278e-05	0.0177521	0.362,0.542,0.0,0.762,0.191,0.0	0.0,0.0,0.087	0.28
Hs578T	BUD31	677	ENSG00000269713	NBPF9	chr1	-	149058923	149059097	149062091	149062265	149058162	149058215	149062860	149062913	677	2,4,2,7,2,6	8,8,8,12,6,3	0,1,1	5,5,6	360	360	0.00025435	0.0476682	0.2,0.333,0.2,0.368,0.25,0.667	0.0,0.167,0.143	0.233
Hs578T	BUD31	513	ENSG00000106245	BUD31	chr7	+	99411748	99411983	99416136	99416260	99411062	99411186	99417427	99417595	513	3,3,3,1,4,0	110,165,121,87,101,144	1,1,5	3,2,4	421	310	2.66073e-05	0.00770643	0.02,0.013,0.018,0.008,0.028,0.0	0.197,0.269,0.479	-0.3
Hs578T	BUD31	1399	ENSG00000068305	MEF2A	chr15	+	99671321	99671454	99671518	99671657	99645559	99645764	99674391	99674612	1399	10,8,7,10,2,11	2,7,2,3,7,6	4,9,22	0,2,1	319	325	7.80069e-05	0.0177521	0.836,0.538,0.781,0.773,0.225,0.651	1.0,0.821,0.957	-0.292
Hs578T	BUD31	651	ENSG00000068878	PSME4	chr2	-	53869374	53869538	53874337	53874494	53866745	53866880	53875625	53875755	651	114,86,84,106,84,79	54,60,72,55,60,56	104114136	34,43,52	350	343	8.9273e-05	0.0189616	0.674,0.584,0.533,0.654,0.578,0.58	0.75,0.722,0.719	-0.13
Hs578T	BUD31	1953	ENSG00000146828	SLC12A9	chr7	+	100854154	100854378	100856866	100857176	100852731	100852835	100858833	100858942	1953	12,8,8,5,7,6	102,71,96,44,72,86	15,13,10	54,59,36	410	496	0.000104831	0.0208745	0.125,0.12,0.092,0.121,0.105,0.078	0.252,0.21,0.252	-0.131
MDA231	BUD31	3883	ENSG00000128595	CALU	chr7	+	128754260	128754455	128754527	128754722	128748571	128748804	128758869	128759037	3883	4.68433e+17	1.281e+17	607572521	310319278	381	381	9.23706e-14	2.7979e-10	0.785,0.812,0.769,0.783,0.781,0.797	0.662,0.642,0.652	0.136
MDA231	BUD31	4814	ENSG00000114416	FXR1	chr3	+	180914650	180914995	1.80935e+17	1.80933e+17	1.80912e+17	180912736	180947863	180947936	4814	4,12,12,7,7,9	0,0,0,0,0,0	22,6,3	3,2,9	531	240	1.14329e-11	1.73151e-08	1.0,1.0,1.0,1.0,1.0,1.0	0.768,0.576,0.131	0.508
MDA231	BUD31	3686	ENSG00000126214	KLC1	chr14	+	103684985	103685036	1.03687e+17	103687211	1.03679e+35	1.0368e+17	1.03701e+17	1.03692e+17	3686	96,85,72,88,64,63	1.82125e+17	38,33,17	157133105	237	318	1.91169e-10	1.1581e-07	0.414,0.477,0.432,0.463,0.382,0.394	0.245,0.25,0.178	0.203
MDA231	BUD31	1517	ENSG00000107669	ATE1	chr10	-	121898839	121898969	121899864	121899994	121870004	121870038	121902389	121902620	1517	7,11,6,7,7,18	9,6,6,12,5,4	3,1,1	11,21,6	316	316	2.57353e-07	8.66135e-05	0.438,0.647,0.5,0.368,0.583,0.818	0.214,0.045,0.143	0.425
MDA231	BUD31	2482	ENSG00000125846	ZNF133	chr20	+	18298287	18298464	18305006	18305178	1828828118297980	1828860418298060	18305679	18305807	2482	1,3,6,5,4,4	0,2,1,0,0,3	1,0,2	1,4,3	363	358	3.54959e-06	0.000767979	1.0,0.597,0.855,1.0,1.0,0.568	0.497,0.0,0.397	0.539
MDA231	BUD31	331	ENSG00000164830	OXR1	chr8	+	106713821	106713985	106739456	106739583	106657666	106658185	106740341	106740495	331	33,29,46,39,49,49	13,18,23,21,30,12	28,8,20	42,19,22	350	313	5.84923e-06	0.00114499	0.694,0.59,0.641,0.624,0.594,0.785	0.374,0.274,0.448	0.289
MDA231	BUD31	2580	ENSG00000127314	RAP1B	chr12	+	68624506	68624873	68641032	68641153	68610906	68611043	68648697	68648781	2580	17,19,11,11,11,15	1,0,0,3,0,0	9,4,14	5,1,2	553	307	1.19386e-05	0.00190326	0.904,1.0,1.0,0.671,1.0,1.0	0.5,0.69,0.795	0.268
MDA231	BUD31	2427	ENSG00000127314	RAP1B	chr12	+	68624673	68624873	6.8641e+23	6864115368648780	6.86109e+23	6861104368611050	6864869768654110	6865425268648780	2427	17,19,11,11,10,15	1,0,2,7,2,4	9,4,14	17,12,7	386	307	1.34192e-05	0.00203233	0.931,1.0,0.814,0.556,0.799,0.749	0.296,0.21,0.614	0.435
MDA231	BUD31	159	ENSG00000148187	MRRF	chr9	+	122285778	122285946	122286037	122286166	122285167	122285287	122291747	122291840	159	3,0,3,1,0,2	1,1,1,0,1,1	0,0,1	4,3,2	354	315	1.76692e-05	0.00254501	0.727,0.0,0.727,1.0,0.0,0.64	0.0,0.0,0.308	0.413
MDA231	BUD31	466	ENSG00000133612	AGAP3	chr7	+	151138141	151138313	151139977	151140116	151134423	151134568	151141896	151142052	466	1,6,2,4,4,5	4,11,8,7,11,8	1,0,0	7,4,4	358	325	1.9325e-05	0.00254501	0.185,0.331,0.185,0.342,0.248,0.362	0.115,0.0,0.0	0.237
MDA231	BUD31	2216	ENSG00000245573	BDNF-AS	chr11	+	27675575	27676140	27676980	27677139	27659169	27659228	27697476	27698174	2216	8,9,3,2,4,6	1,0,3,1,0,1	6,0,0	6,1,2	751	345	2.29259e-05	0.00289344	0.786,1.0,0.315,0.479,1.0,0.734	0.315,0.0,0.0	0.614
MDA231	BUD31	1147	ENSG00000127314	RAP1B	chr12	+	68624669	68624873	68641032	68641153	68610906	68611043	68648697	68648781	1147	17,19,11,11,10,15	1,0,0,3,0,0	9,4,14	5,1,2	390	307	2.98701e-05	0.00347987	0.93,1.0,1.0,0.743,1.0,1.0	0.586,0.759,0.846	0.215
MDA231	BUD31	3838	ENSG00000245573	BDNF-AS	chr11	+	27675295	27676140	27676980	27677139	27659169	27659228	27697476	27698174	3838	8,11,3,2,4,6	1,0,3,1,0,1	6,0,0	6,1,2	1031	345	6.18514e-05	0.00624493	0.728,1.0,0.251,0.401,1.0,0.668	0.251,0.0,0.0	0.591
MDA231	BUD31	1459	ENSG00000010803	SCMH1	chr1	-	41152597	41152741	41159723	41159933	4114287641151610	4114311241151680	41160873	41160898	1459	0,2,4,1,3,3	13,15,18,9,17,5	0,0,0	5,10,4	330	396	0.00010543	0.0103015	0.0,0.138,0.211,0.118,0.175,0.419	0.0,0.0,0.0	0.177
MDA231	BUD31	3417	ENSG00000162599	NFIA	chr1	+	61359145	61359274	61383235	61383365	61088147	61088680	61404102	61404282	3417	1,1,2,2,2,2	1,0,0,0,0,4	1,2,0	2,1,2	315	316	0.000110575	0.0104667	0.501,1.0,1.0,1.0,1.0,0.334	0.334,0.667,0.0	0.472
MDA231	BUD31	307	ENSG00000104731	KLHDC4	chr16	-	87730551	87730644	8774867287748670	87748809	8772676387726760	87726924	87755192	87755292	307	49,51,30,31,31,31	16,27,21,12,18,21	20,13,7	35,11,12	279	324	0.000510913	0.0396809	0.781,0.687,0.624,0.75,0.667,0.632	0.399,0.578,0.404	0.23
MDA231	BUD31	2916	ENSG00000104375	STK3	chr8	-	98706465	98706634	98749274	98749390	98596030	98596169	98767241	98767371	2916	22,18,35,23,26,22	1,3,4,8,4,7	33,44,34	15,20,15	355	302	0.000569399	0.0431177	0.949,0.836,0.882,0.71,0.847,0.728	0.652,0.652,0.659	0.171
MDA231	BUD31	2357	ENSG00000095485	CWF19L1	chr10	-	100250109	100250178	1.0025e+17	100250332	1.00247e+17	100246935	100253419	100253539	2357	0,0,1,2,3,0	25,35,31,33,36,28	8,4,2	6,8,11	255	272	8.59768e-09	3.72034e-06	0.0,0.0,0.033,0.061,0.082,0.0	0.587,0.348,0.162	-0.336
MDA231	BUD31	2106	ENSG00000183889	AC138969.4	chr16	+	16335860	16335992	1633605016336050	16336137	1633364516333640	16333884	16340304	16340434	2106	3,0,0,1,0,1	1,2,6,0,6,3	3,1,1	0,1,0	318	273	1.50637e-07	5.70349e-05	0.72,0.0,0.0,1.0,0.0,0.222	1.0,0.462,1.0	-0.497
MDA231	BUD31	779	ENSG00000205336	ADGRG1	chr16	+	57628635	57628802	5764158557641580	57641708	5.762e+95	5.76109e+47	57650251	57650351	779	7,7,4,6,7,6	6,2,2,3,1,4	2,1,1	0,0,0	353	309	5.88745e-07	0.000178331	0.505,0.754,0.636,0.636,0.86,0.568	1.0,1.0,1.0	-0.34
MDA231	BUD31	4542	ENSG00000163479	SSR2	chr1	-	156014959	156015073	1.56018e+26	156018368	1.56012e+17	1.5601e+17	156020011	156020167	4542	26,42,35,39,38,28	30,50,49,58,31,53	34,80,68	25,21,32	300	424	1.8122e-06	0.000457429	0.551,0.543,0.502,0.487,0.634,0.427	0.658,0.843,0.75	-0.226
MDA231	BUD31	4896	ENSG00000163479	SSR2	chr1	-	156014959	156015069	1.56018e+26	156018368	1.56012e+17	1.5601e+17	156020011	156020167	4896	26,42,35,39,38,28	30,50,49,58,31,53	34,80,68	25,21,32	296	424	1.69899e-06	0.000457429	0.554,0.546,0.506,0.491,0.637,0.431	0.661,0.845,0.753	-0.226
MDA231	BUD31	2614	ENSG00000065882	TBC1D1	chr4	+	38051897	38052060	38053104	38053225	38049616	38049898	38054197	38054338	2614	4,2,0,0,3,0	1,5,1,3,2,4	1,3,1	0,0,1	349	307	3.24681e-06	0.000756508	0.779,0.26,0.0,0.0,0.569,0.0	1.0,1.0,0.468	-0.555
MDA231	BUD31	88	ENSG00000163939	PBRM1	chr3	-	52554722	52554879	52558247	52558413	52550745	52550817	52561765	52561968	88	14,13,12,11,8,13	10,3,11,7,10,3	14,10,11	2,1,0	343	352	6.44509e-06	0.00114836	0.59,0.816,0.528,0.617,0.451,0.816	0.878,0.911,1.0	-0.293
MDA231	BUD31	3700	ENSG00000114786	ABHD14A-ACY1	chr3	+	51978257	51978374	51984045	51984158	5.19751e+23	51975204	5198520551985350	5198546551985270	3700	1,1,1,1,5,0	16,11,15,12,14,11	6,7,3	12,4,5	303	299	1.0669e-05	0.00179536	0.058,0.082,0.062,0.076,0.261,0.0	0.33,0.633,0.372	-0.355
MDA231	BUD31	3013	ENSG00000171953	ATPAF2	chr17	-	18021420	18021663	18021743	18021857	18021121	18021238	18024622	18024704	3013	1,1,0,0,0,0	12,7,8,6,9,6	0,4,5	1,5,1	429	300	1.89613e-05	0.00254501	0.055,0.091,0.0,0.0,0.0,0.0	0.0,0.359,0.778	-0.355
MDA231	BUD31	3759	ENSG00000103168	TAF1C	chr16	-	84180866	84180995	84181041	84181186	84180168	84180344	84181326	84181663	3759	1,3,0,0,0,1	9,10,5,8,8,5	0,9,3	5,7,3	315	331	3.26817e-05	0.0036664	0.105,0.24,0.0,0.0,0.0,0.174	0.0,0.575,0.512	-0.276
MDA231	BUD31	4987	ENSG00000111554	MDM1	chr12	-	68325171	68325575	68326655	68327021	6832307268323070	68323240	68331105	68331221	4987	9,8,11,8,3,17	31,28,46,27,37,26	22,30,25	36,29,40	590	552	0.000162183	0.0148864	0.214,0.211,0.183,0.217,0.071,0.38	0.364,0.492,0.369	-0.196
MDA231	BUD31	4898	ENSG00000127328	RAB3IP	chr12	+	69801607	69801721	69812776	69812877	69795139	69795344	69812962	69813033	4898	1,5,3,4,2,2	2,1,3,3,3,0	1,1,2	0,1,0	300	287	0.000208004	0.0185307	0.324,0.827,0.489,0.561,0.389,1.0	1.0,0.489,1.0	-0.231
MDA231	BUD31	3193	ENSG00000075711	DLG1	chr3	-	197075836	197075870	1.97077e+17	1.97077e+17	1.97069e+17	197069260	197081049	197081117	3193	14,9,16,8,7,10	35,50,79,40,57,57	16,16,13	39,25,24	220	284	0.000224418	0.0194218	0.341,0.189,0.207,0.205,0.137,0.185	0.346,0.452,0.412	-0.193
MDA231	BUD31	1839	ENSG00000114786	ABHD14A-ACY1	chr3	+	51980391	51980628	5.19841e+23	5198415851985270	5.19783e+31	5197520451978370	5198520551985350	5198546551985270	1839	31,5,12,11,14,15	22,19,27,14,20,15	38,17,15	18,10,7	423	299	0.00027241	0.0229203	0.499,0.157,0.239,0.357,0.331,0.414	0.599,0.546,0.602	-0.249
Hs578T	PRPF4B	173	ENSG00000138757	G3BP2	chr4	-	75662211	75662525	75694796	75694929	75661929	75662049	75724054	75724176	173	2,5,1,3,2,3	0,0,3,1,1,2	0,0,0	1,2,2	500	319	1.16679e-09	1.2403e-06	1.0,1.0,0.175,0.657,0.561,0.489	0.0,0.0,0.0	0.647
Hs578T	PRPF4B	4349	ENSG00000154134	ROBO3	chr11	+	124877935	124878131	124878582	124878796	124877517	124877658	124879188	124879341	4349	23,14,14,3,17,16	43,51,31,14,59,60	2,5,3	77,47,43	382	400	6.41103e-09	5.1112e-06	0.359,0.223,0.321,0.183,0.232,0.218	0.026,0.1,0.068	0.191
Hs578T	PRPF4B	891	ENSG00000134490	TMEM241	chr18	-	23399565	23399647	2342136523421360	23421444	2338498823384980	23385067	23430629	23430677	891	42,42,42,10,22,25	3,3,3,1,2,7	13,16,23	9,9,12	268	265	5.93495e-08	3.78531e-05	0.933,0.933,0.933,0.908,0.916,0.779	0.588,0.637,0.655	0.274
Hs578T	PRPF4B	2487	ENSG00000078900	TP73	chr1	+	3729998	3730148	3730925	3731065	3729325	3729448	3731461	3731556	2487	1,1,1,0,1,1	1,0,1,1,0,0	2,0,1	2,3,1	336	326	1.08571e-06	0.000494618	0.492,1.0,0.492,0.0,1.0,1.0	0.492,0.0,0.492	0.336
Hs578T	PRPF4B	160	ENSG00000148187	MRRF	chr9	+	122285778	122285946	122286037	122286166	122285167	122285287	122291747	122291840	160	1,1,2,1,6,6	4,0,2,1,3,3	1,0,0	2,1,2	354	315	2.65125e-05	0.00704568	0.182,1.0,0.471,0.471,0.64,0.64	0.308,0.0,0.0	0.465
Hs578T	PRPF4B	2274	ENSG00000188130	MAPK12	chr22	-	50256786	50256964	50257080	50257193	50256597	50256646	50258241	50258301	2274	3,0,3,6,1,6	2,7,7,5,6,11	0,1,0	9,2,6	364	299	5.63314e-05	0.00998005	0.552,0.0,0.26,0.496,0.12,0.309	0.0,0.291,0.0	0.193
Hs578T	PRPF4B	4369	ENSG00000187860	CCDC157	chr22	+	30361959	30362114	30365988	30366248	30356999	30357132	30369430	30369603	4369	8,4,1,5,1,4	6,13,14,6,11,8	1,0,0	4,8,1	341	446	5.26617e-05	0.00998005	0.636,0.287,0.085,0.522,0.106,0.395	0.246,0.0,0.0	0.257
Hs578T	PRPF4B	3427	ENSG00000111596	CNOT2	chr12	+	70294235	70294294	7030170470301700	70301865	7027813070278130	70278274	7031089370310890	70311017	3427	2,5,0,9,1,0	5,6,7,4,6,11	0,0,1	11,13,5	245	348	6.85081e-05	0.0109236	0.362,0.542,0.0,0.762,0.191,0.0	0.0,0.0,0.221	0.236
Hs578T	PRPF4B	4695	ENSG00000137171	KLC4	chr6	+	43061309	43061593	43062915	43063147	43059645	43059685	43065618	43065701	4695	35,29,36,33,48,46	20,15,17,23,26,29	16,21,27	26,26,28	470	418	0.000250691	0.0275674	0.609,0.632,0.653,0.561,0.621,0.585	0.354,0.418,0.462	0.199
Hs578T	PRPF4B	16	ENSG00000105559	PLEKHA4	chr19	-	48839204	48839263	4884114748841140	48841310	4883801648838010	48838129	48845368	48845446	16	11,22,37,5,15,21	33,35,26,14,31,33	13,6,4	40,40,29	245	349	0.000477798	0.0491515	0.322,0.472,0.67,0.337,0.408,0.475	0.316,0.176,0.164	0.229
Hs578T	PRPF4B	3894	ENSG00000128595	CALU	chr7	+	128754260	128754455	128754527	128754722	128748571	128748804	128758869	128759037	3894	8.11738e+17	343,266,316,95,275,279	103811531047	113139121	381	381	0	0	0.703,0.735,0.68,0.816,0.729,0.741	0.902,0.892,0.896	-0.163
Hs578T	PRPF4B	3384	ENSG00000008394	MGST1	chr12	+	16360298	16360443	16367323	16367465	16357603	16357699	16383505	16383604	3384	0,0,1,0,3,0	4,5,4,6,1,4	1,7,1	2,1,0	331	328	7.46658e-07	0.000396849	0.0,0.0,0.199,0.0,0.748,0.0	0.331,0.874,1.0	-0.577
Hs578T	PRPF4B	3510	ENSG00000111596	CNOT2	chr12	+	70285398	70285586	7.03017e+39	7.03019e+23	7027813070278130	70278274	7.02942e+31	7031101770294290	3510	0,0,0,5,0,3	7,13,12,15,7,12	7,7,11	11,18,11	374	264	1.40208e-06	0.000496805	0.0,0.0,0.0,0.19,0.0,0.15	0.31,0.215,0.414	-0.256
Hs578T	PRPF4B	4684	ENSG00000111596	CNOT2	chr12	+	70285399	70285586	7.03017e+39	7.03019e+23	7027813070278130	70278274	7.02942e+31	7031101770294290	4684	0,0,0,9,0,4	7,13,12,15,7,12	10,8,12	11,18,11	373	264	4.57505e-05	0.00998005	0.0,0.0,0.0,0.298,0.0,0.191	0.392,0.239,0.436	-0.274
Hs578T	PRPF4B	1700	ENSG00000283761	RP4-714D9.5	chr1	+	100015300	100015420	100043071	100043229	100011363	100011533	100049907	100050004	1700	8,6,7,16,4,5	1,1,1,5,3,3	10,7,6	0,1,0	306	344	7.57682e-05	0.0115059	0.9,0.871,0.887,0.782,0.6,0.652	1.0,0.887,1.0	-0.18
Hs578T	PRPF4B	2355	ENSG00000144524	COPS7B	chr2	+	231788553	231788732	2.31792e+17	2.31792e+17	2.31782e+17	231781883	2.31796e+17	2.31796e+17	2355	18,23,20,36,28,31	10,8,0,0,4,2	33,26,30	0,2,0	365	263	9.5246e-05	0.0126558	0.565,0.674,1.0,1.0,0.835,0.918	1.0,0.904,1.0	-0.136
Hs578T	PRPF4B	101	ENSG00000182718	ANXA2	chr15	-	60390212	60390317	6.03963e+55	6.03973e+23	6038602660386020	60386086	6.03973e+39	6.03973e+23	101	24,22,23,14,29,28	103,97,110,241,62,115	21,36,31	54,67,82	291	309	0.000182819	0.0222469	0.198,0.194,0.182,0.058,0.332,0.205	0.292,0.363,0.286	-0.119
Hs578T	PRPF4B	513	ENSG00000214900	LINC01588	chr14	-	49999925	50000058	50002747	50002987	49992776	49992873	50005592	50007520	513	3,0,3,0,0,1	1,5,1,2,1,7	1,1,8	0,0,4	319	426	0.000196553	0.022386	0.8,0.0,0.8,0.0,0.0,0.16	1.0,1.0,0.728	-0.616
MDA231	PRPF4B	2225	ENSG00000221978	CCNL2	chr1	-	1391295	1391575	13927881392677	1392803	1390764	1390865	1393394	1393460	2225	10,11,17,6,14,10	1,0,0,1,6,0	4,6,6	3,5,9	466	312	1.75852e-07	0.000175559	0.87,1.0,1.0,0.801,0.61,1.0	0.472,0.446,0.309	0.471
MDA231	PRPF4B	3820	ENSG00000026508	CD44	chr11	+	35208104	35208206	3.52112e+23	35211449	3.51898e+23	35190065	35214850	35214914	3820	131,80,80,91,99,79	3.5329e+17	54,33,33	243207167	288	391	8.69376e-06	0.00433964	0.335,0.272,0.312,0.313,0.352,0.315	0.232,0.178,0.212	0.109
MDA231	PRPF4B	3701	ENSG00000213930	GALT	chr9	+	34647490	34647705	34647830	34647961	34647087	34647258	3464811334648040	34648171	3701	3,1,4,2,0,2	1,4,7,2,11,10	0,0,0	5,3,6	401	317	8.58482e-05	0.0297519	0.703,0.165,0.311,0.442,0.0,0.137	0.0,0.0,0.0	0.293
MDA231	PRPF4B	1250	ENSG00000119681	LTBP2	chr14	-	74507177	74507310	74507971	74508095	74506696	74506823	74508602	74508729	1250	2,0,2,2,4,0	6,1,2,1,4,1	0,0,0	1,1,2	319	310	0.000149402	0.0298306	0.245,0.0,0.493,0.66,0.493,0.0	0.0,0.0,0.0	0.315
MDA231	PRPF4B	4387	ENSG00000100600	LGMN	chr14	-	92733680	92733810	9274171692741700	92741859	92732647	92732815	92748487	92748627	4387	2,0,0,4,3,1	0,4,3,1,1,0	1,0,0	1,1,1	316	342	0.000124712	0.0298306	1.0,0.0,0.0,0.812,0.765,1.0	0.52,0.0,0.0	0.423
MDA231	PRPF4B	159	ENSG00000148187	MRRF	chr9	+	122285778	122285946	122286037	122286166	122285167	122285287	122291747	122291840	159	3,0,3,1,0,2	1,1,1,0,1,1	2,0,0	1,1,3	354	315	0.000188787	0.0331555	0.727,0.0,0.727,1.0,0.0,0.64	0.64,0.0,0.0	0.302
MDA231	PRPF4B	4025	ENSG00000177565	TBL1XR1	chr3	-	177064918	177065022	177079825	177079945	177053771	177053918	177098464	177098541	4025	0,1,3,4,1,5	2,1,1,4,0,2	1,1,0	3,2,3	290	306	0.000210335	0.0331555	0.0,0.513,0.76,0.513,1.0,0.725	0.26,0.345,0.0	0.384
MDA231	PRPF4B	1190	ENSG00000129255	MPDU1	chr17	+	7586690	7586838	7586897	7587017	7585944	7586078	7587159	7587271	1190	8,0,2,7,3,2	15,22,12,19,22,25	0,2,0	15,17,16	334	306	0.000313574	0.0469577	0.328,0.0,0.132,0.252,0.111,0.068	0.0,0.097,0.0	0.116
MDA231	PRPF4B	123	ENSG00000010810	FYN	chr6	-	111699513	111699670	111700102	111700268	1.11696e+26	111696456	111702883	111703034	123	24,13,19,22,27,12	18,11,12,28,14,10	29,42,63	6,6,14	343	352	6.09125e-08	9.12164e-05	0.578,0.548,0.619,0.446,0.664,0.552	0.832,0.878,0.822	-0.276
MDA231	PRPF4B	1037	ENSG00000170954	ZNF415	chr19	-	53115702	53115924	53116311	53116433	5.31152e+39	5311530753109900	53122660	53122743	1037	0,0,2,2,5,1	4,2,0,5,4,2	2,3,1	1,0,0	408	308	1.59652e-06	0.00119539	0.0,0.0,1.0,0.232,0.485,0.274	0.602,1.0,1.0	-0.535
MDA231	PRPF4B	2226	ENSG00000135164	DMTF1	chr7	+	87164933	87165050	87166481	87166605	87163493	87163617	87170993	87171089	2226	19,11,24,6,12,15	5,3,2,2,6,1	18,6,14	0,0,0	303	310	4.66899e-06	0.00279673	0.795,0.79,0.925,0.754,0.672,0.939	1.0,1.0,1.0	-0.188
MDA231	PRPF4B	2426	ENSG00000138613	APH1B	chr15	+	63287422	63287546	63302343	63302472	63286556	63286628	63305612	63305801	2426	1,1,5,2,1,0	5,5,4,3,5,3	3,1,1	1,1,0	310	315	0.000136816	0.0298306	0.169,0.169,0.56,0.404,0.169,0.0	0.753,0.504,1.0	-0.507
MDA231	PRPF4B	2612	ENSG00000065882	TBC1D1	chr4	+	38051897	38052060	38053104	38053225	38049616	38049898	38054197	38054338	2612	4,2,0,0,3,0	1,5,1,3,2,4	2,2,1	0,2,0	349	307	0.000139807	0.0298306	0.779,0.26,0.0,0.0,0.569,0.0	1.0,0.468,1.0	-0.555
MDA231	PRPF4B	3880	ENSG00000189298	ZKSCAN3	chr6	+	28350270	28350388	28359523	28359988	28349912	28350067	28361322	28361471	3880	0,1,1,0,2,0	21,34,15,12,16,19	1,1,4	7,8,9	304	651	0.000136271	0.0298306	0.0,0.059,0.125,0.0,0.211,0.0	0.234,0.211,0.488	-0.245
MDA231	PRPF4B	1719	ENSG00000137497	NUMA1	chr11	-	72068077	72068231	72068494	72068617	72035900	72035975	72069840	72069911	1719	1,2,5,1,2,1	1,3,5,1,0,0	2,5,5	0,0,0	340	309	0.000173013	0.0323858	0.476,0.377,0.476,0.476,1.0,1.0	1.0,1.0,1.0	-0.366
MDA231	PRPF4B	44	ENSG00000174306	ZHX3	chr20	-	41213732	41213899	4125458641238680	4125463541238790	4120424341202050	41205066	4126897741254580	4126908341254630	44	3,3,1,0,0,0	0,1,0,1,2,4	1,1,1	1,0,0	353	296	0.00020638	0.0331555	1.0,0.716,1.0,0.0,0.0,0.0	0.456,1.0,1.0	-0.366

## Sheet: SE
Cell line	Knockdown	ID	GeneID	geneSymbol	chr	strand	exonStart_0base	exonEnd	upstreamES	upstreamEE	downstreamES	downstreamEE	ID.1	IJC_SAMPLE_1	SJC_SAMPLE_1	IJC_SAMPLE_2	SJC_SAMPLE_2	IncFormLen	SkipFormLen	PValue	FDR	IncLevel1	IncLevel2	IncLevelDifference
Hs578T	BUD31	13265	ENSG00000187109	NAP1L1	chr12	-	76068907	76068994	7.60598e+55	7606747376060270	7.60742e+23	7.60847e+23	13265	9.22862e+18	86,94,64,77,85,98	8461087999	187203172	273	186	1.55431e-15	1.45717e-12	0.88,0.862,0.906,0.917,0.872,0.859	0.755,0.785,0.798	0.103
Hs578T	BUD31	38815	ENSG00000115677	HDLBP	chr2	-	241268828	241268953	2.41268e+26	241268541	2.41269e+89	2.41316e+116	38815	3,2,1,6,7,2	1,1,7,2,0,1	0,0,0	1,2,4	311	186	6.87986e-09	2.57995e-06	0.642,0.545,0.079,0.642,1.0,0.545	0.0,0.0,0.0	0.576
Hs578T	BUD31	39920	ENSG00000092199	HNRNPC	chr14	-	21263619	21263829	2.1234e+47	2126333621234220	2.12693e+23	2.12694e+95	39920	9,11,8,16,11,19	24,24,21,15,15,29	5,0,4	28,29,26	372	186	2.87546e-07	7.70212e-05	0.158,0.186,0.16,0.348,0.268,0.247	0.082,0.0,0.071	0.177
Hs578T	BUD31	38236	ENSG00000115677	HDLBP	chr2	-	241268828	241269105	2.41268e+26	241268541	2.41269e+89	2.41316e+116	38236	10,3,6,11,8,4	1,1,7,2,0,1	2,0,0	1,2,4	372	186	4.56414e-06	0.000713147	0.833,0.6,0.3,0.733,1.0,0.667	0.5,0.0,0.0	0.522
Hs578T	BUD31	26057	ENSG00000115194	SLC30A3	chr2	-	27257903	27258058	2.72572e+31	27257352	2725816027258150	2725830727258930	26057	11,10,7,0,12,7	1,1,0,3,0,1	3,5,7	3,7,10	341	186	8.26562e-06	0.00119216	0.857,0.845,1.0,0.0,1.0,0.792	0.353,0.28,0.276	0.446
Hs578T	BUD31	33372	ENSG00000138642	HERC6	chr4	+	88398396	88398444	8839814088398140	88398209	8.84056e+23	8.8405e+23	33372	1,7,12,6,3,1	15,19,24,33,30,28	2,0,0	20,24,23	234	186	2.53872e-05	0.00281037	0.05,0.227,0.284,0.126,0.074,0.028	0.074,0.0,0.0	0.107
Hs578T	BUD31	41343	ENSG00000111247	RAD51AP1	chr12	+	4545780	4545832	4.54376e+34	4.5439e+20	4.54809e+20	45464184548178	41343	11,6,7,26,9,10	45,48,28,43,57,40	7,2,1	65,39,39	238	186	2.28006e-05	0.00281037	0.16,0.089,0.163,0.321,0.11,0.163	0.078,0.039,0.02	0.122
Hs578T	BUD31	19833	ENSG00000093183	SEC22C	chr3	-	42563764	42563880	4.25635e+23	42563686	4.25689e+23	4256907342566830	19833	11,10,12,7,6,10	31,37,36,40,24,35	3,3,2	41,36,30	302	186	5.95831e-05	0.00620657	0.179,0.143,0.17,0.097,0.133,0.15	0.043,0.049,0.039	0.102
Hs578T	BUD31	35313	ENSG00000099622	CIRBP	chr19	+	1273599	1273715	1.27133e+34	1272051	12743051274306	1.27444e+27	35313	3,1,0,3,1,10	13,19,6,8,10,6	1,0,0	19,9,21	302	186	0.000107141	0.0100445	0.124,0.031,0.0,0.188,0.058,0.507	0.031,0.0,0.0	0.141
Hs578T	BUD31	37790	ENSG00000111596	CNOT2	chr12	+	70329422	70329570	7.03193e+31	7031101770319360	7.03354e+23	7.03356e+23	37790	52,36,26,53,40,54	6,15,12,8,2,8	38,33,42	19,32,19	334	186	0.000117199	0.0104642	0.828,0.572,0.547,0.787,0.918,0.79	0.527,0.365,0.552	0.259
Hs578T	BUD31	31751	ENSG00000075711	DLG1	chr3	-	197149741	197149796	1.97143e+17	197142768	1.97194e+17	197194589	31751	73,48,61,52,57,54	12,8,10,4,20,3	40,34,37	12,18,18	241	186	0.000136063	0.0111393	0.824,0.822,0.825,0.909,0.687,0.933	0.72,0.593,0.613	0.191
Hs578T	BUD31	32931	ENSG00000126214	KLC1	chr14	+	103684985	103685036	1.03679e+44	1.0368e+17	1.03686e+53	1.03692e+35	32931	81,66,86,86,88,59	125,118,86,126,113,87	39,33,34	96,74,92	237	186	0.000136642	0.0111393	0.337,0.305,0.44,0.349,0.379,0.347	0.242,0.259,0.225	0.117
Hs578T	BUD31	3850	ENSG00000099622	CIRBP	chr19	+	1273492	1273715	1.27133e+34	1272051	12743051274306	1.27444e+27	3850	3,1,0,3,1,10	13,19,6,8,10,6	1,0,0	19,9,21	372	186	0.000157143	0.0121603	0.103,0.026,0.0,0.158,0.048,0.455	0.026,0.0,0.0	0.123
Hs578T	BUD31	36998	ENSG00000115677	HDLBP	chr2	-	241268952	241269105	2.41268e+26	241268541	2.41316e+89	2.41316e+116	36998	7,1,5,5,1,2	1,1,7,2,0,1	2,0,0	1,2,4	339	186	0.000253611	0.0163973	0.793,0.354,0.282,0.578,1.0,0.523	0.523,0.0,0.0	0.414
Hs578T	BUD31	14537	ENSG00000126777	KTN1	chr14	+	55663953	55664041	5566152055661520	55661612	5566724055667230	55667330	14537	119,95,100,117,72,90	138,98,88,139,74,93	53,67,77	85133111	274	186	0.000332608	0.0201174	0.369,0.397,0.435,0.364,0.398,0.396	0.297,0.255,0.32	0.102
Hs578T	BUD31	29573	ENSG00000168137	SETD5	chr3	+	9433369	9433562	9.42983e+48	94290099430051	94338439433844	94341819433950	29573	23,15,13,62,17,20	20,24,15,17,11,9	7,9,7	10,21,18	372	186	0.000531743	0.0276949	0.365,0.238,0.302,0.646,0.436,0.526	0.259,0.176,0.163	0.22
Hs578T	BUD31	12553	ENSG00000197467	COL13A1	chr10	+	69952881	69952968	6994730569947300	69947342	6.9957e+23	6995402569957040	12553	60,44,34,13,32,29	3,0,0,1,0,0	24,15,20	3,1,3	273	186	0.000617095	0.0301676	0.932,1.0,1.0,0.899,1.0,1.0	0.845,0.911,0.82	0.113
Hs578T	BUD31	31084	ENSG00000135164	DMTF1	chr7	+	87167956	87168043	8.71665e+31	8716505087166600	8717099387170990	8.71711e+39	31084	3,2,7,9,7,3	23,20,14,21,17,19	2,0,4	21,21,38	273	186	0.00112009	0.045656	0.082,0.064,0.254,0.226,0.219,0.097	0.061,0.0,0.067	0.114
Hs578T	BUD31	11137	ENSG00000123240	OPTN	chr10	+	13108961	13109015	1.31002e+47	1310828913100300	1310911013109110	13109288	11137	30,34,33,19,35,45	224,254,185,86,195,195	72,62,59	175111122	240	186	9.50351e-14	4.45477e-11	0.094,0.094,0.121,0.146,0.122,0.152	0.242,0.302,0.273	-0.151
Hs578T	BUD31	24849	ENSG00000008294	SPAG9	chr17	-	50975862	50975901	5.09748e+23	50974947	5097710650977100	50977221	24849	141,111,149,41,156,148	29,25,19,56,20,28	190136149	13,5,9	225	186	7.42524e-07	0.000163876	0.801,0.786,0.866,0.377,0.866,0.814	0.924,0.957,0.932	-0.186
Hs578T	BUD31	15558	ENSG00000008294	SPAG9	chr17	-	50975861	50975901	5.09748e+23	50974947	5097710650977100	50977221	15558	90,61,91,23,98,91	29,25,19,56,20,28	109,92,89	13,5,9	226	186	3.22999e-06	0.000550567	0.719,0.668,0.798,0.253,0.801,0.728	0.873,0.938,0.891	-0.239
Hs578T	BUD31	3334	ENSG00000060982	BCAT1	chr12	-	24881299	24881411	2487852824878520	24878649	2489427324894270	24894475	3334	88,93,63,149,63,91	6,19,16,22,11,12	92,98,134	8,6,3	298	186	2.54807e-05	0.00281037	0.902,0.753,0.711,0.809,0.781,0.826	0.878,0.911,0.965	-0.121
Hs578T	BUD31	22421	ENSG00000197467	COL13A1	chr10	+	69878038	69878065	6987512669875120	69875163	6988050169880500	69880553	22421	46,47,31,3,39,57	9,5,10,6,2,4	27,36,25	0,2,1	213	186	0.000162137	0.0121603	0.817,0.891,0.73,0.304,0.945,0.926	1.0,0.94,0.956	-0.197
Hs578T	BUD31	26392	ENSG00000197467	COL13A1	chr10	+	69878037	69878065	6987512669875120	69875163	6988050169880500	69880553	26392	34,35,21,2,26,47	9,5,10,6,2,4	19,23,19	0,2,1	214	186	0.000271765	0.0169853	0.767,0.859,0.646,0.225,0.919,0.911	1.0,0.909,0.943	-0.23
MDA231	BUD31	34075	ENSG00000137955	RABGGTB	chr1	+	75789157	75789356	7.57875e+23	75787604	7578995075789950	7579027475790510	34075	3.10395e+17	10,6,8,15,8,21	322266368	36,25,36	372	186	1.19238e-13	4.45711e-11	0.939,0.971,0.968,0.936,0.958,0.908	0.817,0.842,0.836	0.115
MDA231	BUD31	21313	ENSG00000095485	CWF19L1	chr10	-	100256289	100256476	1.00253e+17	100253539	1.0026e+35	1.00261e+35	21313	24,33,46,26,44,41	2,1,2,0,0,1	37,15,19	2,6,8	372	186	2.41297e-07	2.25492e-05	0.857,0.943,0.92,1.0,1.0,0.953	0.902,0.556,0.543	0.278
MDA231	BUD31	11187	ENSG00000095485	CWF19L1	chr10	-	100256260	100256476	1.00253e+17	100253539	1.0026e+35	1.00261e+35	11187	20,27,43,26,39,35	2,1,2,0,0,1	34,15,16	2,6,8	372	186	3.96285e-07	3.08607e-05	0.833,0.931,0.915,1.0,1.0,0.946	0.895,0.556,0.5	0.287
MDA231	BUD31	32930	ENSG00000126214	KLC1	chr14	+	103684985	103685036	1.03679e+53	1.0368e+17	1.03686e+53	1.03692e+35	32930	99,85,72,88,65,63	141,111,92,93,123,118	38,33,17	102,86,61	237	186	1.24615e-05	0.00077635	0.355,0.375,0.38,0.426,0.293,0.295	0.226,0.231,0.179	0.142
MDA231	BUD31	2909	ENSG00000123106	CCDC91	chr12	+	28198941	28199056	2819044428146080	2819064128146170	2822579328225790	2822586128226190	2909	1,4,6,1,3,0	3,6,2,3,3,8	0,0,0	2,5,2	301	186	1.30849e-05	0.000788894	0.171,0.292,0.65,0.171,0.382,0.0	0.0,0.0,0.0	0.278
MDA231	BUD31	26380	ENSG00000197467	COL13A1	chr10	+	69878037	69878065	6987512669875120	69875163	6988050169880500	69880553	26380	3,4,6,3,3,4	1,2,3,5,3,1	0,1,0	1,1,2	214	186	2.17331e-05	0.00121237	0.723,0.635,0.635,0.343,0.465,0.777	0.0,0.465,0.0	0.441
MDA231	BUD31	41339	ENSG00000111247	RAD51AP1	chr12	+	4545780	4545832	4.54522e+41	4.5439e+20	4.54809e+20	45464184548178	41339	23,24,28,18,17,25	54,35,32,33,39,39	17,5,8	64,27,36	238	186	8.2566e-05	0.00376704	0.25,0.349,0.406,0.299,0.254,0.334	0.172,0.126,0.148	0.167
MDA231	BUD31	3079	ENSG00000161800	RACGAP1	chr12	-	50005254	50005392	5.00019e+23	50002300	5001662950016630	50016719	3079	23,20,33,41,45,44	0,3,1,0,0,0	48,20,30	4,4,1	324	186	0.000139974	0.006084	1.0,0.793,0.95,1.0,1.0,1.0	0.873,0.742,0.945	0.104
MDA231	BUD31	37787	ENSG00000111596	CNOT2	chr12	+	70329422	70329570	7.03193e+31	7031101770319360	7.03354e+23	7.03356e+23	37787	78,76,69,36,67,47	9,5,4,16,2,3	65,40,38	9,37,32	334	186	0.000183574	0.00686201	0.828,0.894,0.906,0.556,0.949,0.897	0.801,0.376,0.398	0.313
MDA231	BUD31	39915	ENSG00000092199	HNRNPC	chr14	-	21263619	21263829	2.1234e+47	2126333621234220	2.12693e+23	2.12694e+95	39915	21,17,28,21,16,21	4,8,8,6,10,12	8,11,21	21,15,16	372	186	0.000181128	0.00686201	0.724,0.515,0.636,0.636,0.444,0.467	0.16,0.268,0.396	0.296
MDA231	BUD31	18466	ENSG00000075711	DLG1	chr3	-	197161638	197161738	1.97143e+35	1.97143e+17	1.97194e+26	1.97184e+35	18466	17,24,34,15,21,18	34,50,49,44,47,46	18,4,4	56,34,35	286	186	0.000395453	0.0134382	0.245,0.238,0.311,0.181,0.225,0.203	0.173,0.071,0.069	0.13
MDA231	BUD31	20262	ENSG00000068903	SIRT2	chr19	-	38898378	38898425	3.88938e+23	38893867	3.88988e+23	3.88989e+55	20262	9,10,7,9,7,8	3,0,0,0,1,0	7,11,7	3,4,0	233	186	0.00046314	0.0151861	0.705,1.0,1.0,1.0,0.848,1.0	0.651,0.687,1.0	0.146
MDA231	BUD31	1538	ENSG00000072849	DERL2	chr17	-	5480385	5480459	5.48012e+20	5480144	5.4811e+20	54852165481142	1538	3,5,4,9,6,3	1,4,0,2,1,2	3,3,1	5,4,3	260	186	0.000933602	0.0276969	0.682,0.472,1.0,0.763,0.811,0.518	0.3,0.349,0.193	0.427
MDA231	BUD31	24832	ENSG00000152795	HNRNPDL	chr4	-	82425561	82425667	8.24226e+31	82424883	8242603582426030	82426129	24832	52,32,42,31,33,40	2.22299e+17	80142103	114239232	292	186	0	0	0.13,0.064,0.096,0.074,0.069,0.088	0.309,0.275,0.22	-0.181
MDA231	BUD31	11122	ENSG00000123240	OPTN	chr10	+	13108961	13109015	1.31002e+47	1310828913100300	1310911013109110	13109288	11122	12,21,9,11,12,17	112,100,83,75,103,91	38,24,32	58,35,44	240	186	2.22045e-16	1.38334e-13	0.077,0.14,0.078,0.102,0.083,0.126	0.337,0.347,0.36	-0.247
MDA231	BUD31	4752	ENSG00000126214	KLC1	chr14	+	103687080	103687211	1.03679e+44	1.0368e+17	1.03692e+35	1.03692e+17	4752	1.74118e+17	60,61,40,48,64,62	145,117,94	29,18,12	317	186	5.59181e-09	8.70924e-07	0.63,0.532,0.634,0.591,0.546,0.51	0.746,0.792,0.821	-0.213
MDA231	BUD31	32868	ENSG00000123240	OPTN	chr10	+	13108960	13109015	1.31002e+47	1310828913100300	1310911013109110	13109288	32868	7,13,5,5,8,9	112,100,83,75,103,91	13,15,19	58,35,44	241	186	7.1112e-09	1.02237e-06	0.046,0.091,0.044,0.049,0.057,0.071	0.147,0.249,0.25	-0.156
MDA231	BUD31	39096	ENSG00000184014	DENND5A	chr11	-	9140187	9140248	9.13969e+34	9139854	9.14194e+20	91421089142845	39096	3,5,6,2,0,6	61,88,52,46,75,63	16,10,17	70,57,45	247	186	1.71638e-08	2.29137e-06	0.036,0.041,0.08,0.032,0.0,0.067	0.147,0.117,0.221	-0.119
MDA231	BUD31	31350	ENSG00000126777	KTN1	chr14	+	55673170	55673255	5.56729e+23	55673012	5567583355675830	55675918	31350	2.3322e+17	75,83,105,85,98,57	292249230	60,39,34	271	186	3.77565e-08	3.92038e-06	0.681,0.645,0.654,0.637,0.667,0.73	0.77,0.814,0.823	-0.133
MDA231	BUD31	20144	ENSG00000123240	OPTN	chr10	+	13108137	13109015	1.31002e+31	13100302	1310911013109110	13109288	20144	48,37,22,25,51,28	88,87,67,62,88,62	52,41,34	27,26,38	372	186	2.72235e-07	2.42289e-05	0.214,0.175,0.141,0.168,0.225,0.184	0.491,0.441,0.309	-0.229
MDA231	BUD31	1510	ENSG00000142188	TMEM50B	chr21	-	33456002	33456097	3345572533455720	33455784	3346041133460410	33460505	1510	0,1,0,4,1,0	29,37,45,28,30,45	5,12,3	39,18,45	281	186	3.19449e-07	2.71386e-05	0.0,0.018,0.0,0.086,0.022,0.0	0.078,0.306,0.042	-0.121
MDA231	BUD31	10163	ENSG00000142188	TMEM50B	chr21	-	33456003	33456097	3345572533455720	33455784	3346041133460410	33460505	10163	0,1,0,4,2,1	29,37,45,28,30,45	7,20,3	39,18,45	280	186	3.73289e-07	3.03338e-05	0.0,0.018,0.0,0.087,0.042,0.015	0.107,0.425,0.042	-0.164
MDA231	BUD31	14292	ENSG00000183889	AC138969.4	chr16	+	16335860	16335992	1633364516333640	16333884	1.63403e+23	1633613716340430	14292	3,0,0,1,0,1	1,2,6,0,6,3	3,1,1	0,1,0	318	186	1.03986e-06	7.77398e-05	0.637,0.0,0.0,1.0,0.0,0.163	1.0,0.369,1.0	-0.49
MDA231	BUD31	17566	ENSG00000187764	SEMA4D	chr9	-	89418055	89418437	8940534989405350	89405699	8.94363e+23	8945595389436460	17566	6,10,5,2,4,15	3,3,1,4,3,5	3,3,7	1,0,0	372	186	2.20549e-05	0.00121237	0.5,0.625,0.714,0.2,0.4,0.6	0.6,1.0,1.0	-0.36
MDA231	BUD31	44659	ENSG00000126214	KLC1	chr14	+	103693552	103693634	1.03692e+80	1.03692e+35	1.03701e+17	103700727	44659	47,22,26,39,28,34	69,79,57,60,76,73	32,38,26	37,18,17	268	186	2.1238e-05	0.00121237	0.321,0.162,0.24,0.311,0.204,0.244	0.375,0.594,0.515	-0.248
MDA231	BUD31	7903	ENSG00000126214	KLC1	chr14	+	103687079	103687211	1.03679e+44	1.0368e+17	1.03692e+35	1.03692e+17	7903	94,68,66,74,72,54	60,61,40,48,64,62	72,49,45	29,18,12	318	186	3.17381e-05	0.00169481	0.478,0.395,0.491,0.474,0.397,0.337	0.592,0.614,0.687	-0.202
MDA231	BUD31	39379	ENSG00000187764	SEMA4D	chr9	-	89418055	89418118	8940534989405350	89405699	8.94363e+23	8945595389436460	39379	7,10,4,2,3,15	3,3,1,4,3,5	2,3,7	1,0,0	249	186	4.47516e-05	0.00232335	0.635,0.713,0.749,0.272,0.428,0.691	0.599,1.0,1.0	-0.285
MDA231	BUD31	12702	ENSG00000126214	KLC1	chr14	+	103692358	103692425	1.03687e+62	1.0368e+26	1.03701e+17	103700727	12702	91,69,64,66,62,49	66,66,47,57,75,69	64,52,46	37,16,12	253	186	5.13868e-05	0.00259573	0.503,0.435,0.5,0.46,0.378,0.343	0.56,0.705,0.738	-0.231
MDA231	BUD31	37581	ENSG00000135241	PNPLA8	chr7	-	108518189	108518301	108514434	1.08516e+17	1.08521e+26	1.08522e+26	37581	0,2,3,1,0,3	13,13,13,18,26,11	10,12,3	35,9,17	298	186	7.16813e-05	0.00352559	0.0,0.088,0.126,0.034,0.0,0.145	0.151,0.454,0.099	-0.169
MDA231	BUD31	43939	ENSG00000075711	DLG1	chr3	-	197075836	197075870	1.97069e+17	197069260	1.97077e+17	1.97077e+17	43939	14,10,17,8,8,10	35,50,78,39,57,55	18,16,14	39,25,24	220	186	8.26371e-05	0.00376704	0.253,0.145,0.156,0.148,0.106,0.133	0.281,0.351,0.33	-0.164
MDA231	BUD31	43334	ENSG00000172046	USP19	chr3	-	49117057	49117361	4.91165e+47	49116943	4.91174e+23	4.91181e+31	43334	13,26,23,30,13,7	1,0,1,2,2,6	10,3,9	0,0,0	372	186	0.000152465	0.00647631	0.867,1.0,0.92,0.882,0.765,0.368	1.0,1.0,1.0	-0.2
MDA231	BUD31	36615	ENSG00000115677	HDLBP	chr2	-	241268953	241269105	2.41268e+26	241268541	2.41269e+89	2.41316e+116	36615	22,17,7,11,13,11	0,3,4,3,0,1	17,6,2	0,0,0	338	186	0.000188296	0.0069005	1.0,0.757,0.491,0.669,1.0,0.858	1.0,1.0,1.0	-0.204
MDA231	BUD31	1086	ENSG00000088808	PPP1R13B	chr14	-	103763861	103764479	1.03758e+35	1.03759e+17	1.03779e+17	103778821	1086	0,0,0,4,3,0	7,13,16,15,15,7	3,1,11	12,10,3	372	186	0.000617841	0.019572	0.0,0.0,0.0,0.118,0.091,0.0	0.111,0.048,0.647	-0.234
MDA231	BUD31	22450	ENSG00000108669	CYTH1	chr17	-	78676993	78677050	7.86758e+23	78676169	7868018878680180	7868034478681040	22450	1,4,0,4,4,1	59,35,25,13,32,13	7,8,2	37,10,13	243	186	0.00118966	0.0336889	0.013,0.08,0.0,0.191,0.087,0.056	0.126,0.38,0.105	-0.133
MDA231	BUD31	557	ENSG00000142599	RERE	chr1	-	8423166	8423247	8.42279e+20	8422807	8.42479e+34	8.42367e+27	557	0,1,5,0,1,1	12,13,12,14,10,9	2,5,2	11,3,4	267	186	0.00141232	0.0393974	0.0,0.051,0.225,0.0,0.065,0.072	0.112,0.537,0.258	-0.233
Hs578T	PRPF4B	2511	ENSG00000138107	ACTR1A	chr10	-	102481999	102482175	1.02481e+17	102481172	1.02483e+17	102483103	2511	4.81487e+17	2,1,5,0,3,9	447509516	33,45,32	362	186	0	0	0.992,0.996,0.98,1.0,0.988,0.967	0.874,0.853,0.892	0.114
Hs578T	PRPF4B	36146	ENSG00000138107	ACTR1A	chr10	-	102482000	102482175	1.02481e+17	102481172	1.02483e+17	102483103	36146	4.81487e+17	2,1,5,0,3,9	449511520	33,45,32	361	186	0	0	0.992,0.996,0.98,1.0,0.988,0.967	0.875,0.854,0.893	0.113
Hs578T	PRPF4B	3094	ENSG00000188529	SRSF10	chr1	-	23971571	23971626	23967171	23967723	2397184823971840	23972012	3094	1.47139e+17	6,14,2,12,3,5	143141158	23,20,25	241	186	9.79289e-09	1.42914e-06	0.95,0.885,0.978,0.908,0.973,0.966	0.828,0.845,0.83	0.109
Hs578T	PRPF4B	4217	ENSG00000011422	PLAUR	chr19	-	43655437	43655573	4365222443652220	43652371	4365647743656470	43656640	4217	120,108,116,511,93,112	1,8,10,1,8,9	57,47,80	10,13,12	322	186	9.84569e-09	1.42914e-06	0.986,0.886,0.87,0.997,0.87,0.878	0.767,0.676,0.794	0.169
Hs578T	PRPF4B	15136	ENSG00000134490	TMEM241	chr18	-	23399565	23399647	2338498823384980	23385067	2.34306e+23	2342144423430670	15136	71,64,70,18,40,52	3,3,3,1,2,7	24,25,51	9,9,12	268	186	9.31111e-08	1.03353e-05	0.943,0.937,0.942,0.926,0.933,0.838	0.649,0.658,0.747	0.235
Hs578T	PRPF4B	25117	ENSG00000127952	STYXL1	chr7	-	76021849	76021992	7600525776005250	76005404	7602864076028640	76028703	25117	1.32124e+17	0,2,4,0,1,5	72101104	10,7,7	329	186	1.02986e-07	1.07964e-05	1.0,0.972,0.948,1.0,0.988,0.926	0.803,0.891,0.894	0.11
Hs578T	PRPF4B	16048	ENSG00000127952	STYXL1	chr7	-	76013741	76013887	7600525776005250	76005404	7.60286e+23	7602199276028700	16048	1.44132e+17	0,2,4,0,1,5	77118113	10,7,7	332	186	1.17768e-07	1.16963e-05	1.0,0.974,0.947,1.0,0.99,0.936	0.812,0.904,0.9	0.102
Hs578T	PRPF4B	25972	ENSG00000102984	ZNF821	chr16	-	71861775	71861942	7186029971859670	71860672	7186413671864130	7186504871864240	25972	10,9,15,1,16,10	0,1,3,0,0,2	8,4,1	9,2,2	353	186	3.05557e-07	2.5069e-05	1.0,0.826,0.725,1.0,1.0,0.725	0.319,0.513,0.209	0.532
Hs578T	PRPF4B	32233	ENSG00000008294	SPAG9	chr17	-	51031680	51031722	5102115651021150	51021365	5104149951041500	51041651	32233	64,34,33,53,45,57	113,105,87,27,80,90	13,15,15	67,93,81	228	186	7.71653e-07	5.393e-05	0.316,0.209,0.236,0.616,0.315,0.341	0.137,0.116,0.131	0.211
Hs578T	PRPF4B	26060	ENSG00000115194	SLC30A3	chr2	-	27257903	27258058	2.72572e+31	27257352	2725816027258150	2725830727258930	26060	11,10,7,0,12,7	1,1,0,3,0,1	2,0,1	1,3,4	341	186	1.00129e-06	6.74795e-05	0.857,0.845,1.0,0.0,1.0,0.792	0.522,0.0,0.12	0.535
Hs578T	PRPF4B	6171	ENSG00000008294	SPAG9	chr17	-	51031679	51031722	5102115651021150	51021365	5104149951041500	51041651	6171	44,20,17,35,24,34	113,105,87,27,80,90	8,6,11	67,93,81	229	186	2.92696e-06	0.000172599	0.24,0.134,0.137,0.513,0.196,0.235	0.088,0.05,0.099	0.164
Hs578T	PRPF4B	8930	ENSG00000134490	TMEM241	chr18	-	23399564	23399647	2338498823384980	23385067	2.34214e+23	2342144423430670	8930	36,32,32,10,24,29	3,3,3,1,2,7	11,15,31	9,9,12	269	186	3.03327e-06	0.000173448	0.892,0.881,0.881,0.874,0.892,0.741	0.458,0.535,0.641	0.315
Hs578T	PRPF4B	18449	ENSG00000188529	SRSF10	chr1	-	23971571	23971623	23967171	23967723	2397184823971840	23972012	18449	41,33,24,63,41,29	6,14,2,12,3,5	36,44,43	23,20,25	238	186	3.29725e-06	0.000177769	0.842,0.648,0.904,0.804,0.914,0.819	0.55,0.632,0.573	0.237
Hs578T	PRPF4B	39927	ENSG00000092199	HNRNPC	chr14	-	21263619	21263829	2.1234e+39	2126333621234220	2.12693e+23	2.12694e+95	39927	9,11,8,16,11,19	24,24,21,15,15,29	0,6,7	23,24,48	372	186	3.24556e-06	0.000177769	0.158,0.186,0.16,0.348,0.268,0.247	0.0,0.111,0.068	0.168
Hs578T	PRPF4B	30172	ENSG00000168137	SETD5	chr3	+	9434588	9434630	9.43428e+41	9434485	94348229434823	9434882	30172	27,21,16,46,14,12	30,20,16,23,13,18	6,8,9	27,17,23	228	186	4.86246e-05	0.00218463	0.423,0.461,0.449,0.62,0.468,0.352	0.153,0.277,0.242	0.238
Hs578T	PRPF4B	40240	ENSG00000204463	BAG6	chr6	-	31639498	31639646	3163902631639020	31639226	3164019731640190	3.16407e+31	40240	87,131,67,119,125,76	1.22112e+17	71,68,53	167182155	334	186	6.49447e-05	0.00278524	0.284,0.394,0.268,0.168,0.371,0.237	0.191,0.172,0.16	0.113
Hs578T	PRPF4B	17513	ENSG00000204463	BAG6	chr6	-	31644305	31644414	3.16441e+31	3164397731644190	3.16449e+23	3.16446e+23	17513	50,65,77,199,76,68	89,112,97,110,84,109	42,45,39	122,108,85	295	186	6.99811e-05	0.00293454	0.262,0.268,0.334,0.533,0.363,0.282	0.178,0.208,0.224	0.137
Hs578T	PRPF4B	41349	ENSG00000111247	RAD51AP1	chr12	+	4545780	4545832	4.54376e+34	4.5439e+20	4.54809e+20	45464184548178	41349	11,6,7,26,9,10	45,48,28,43,57,40	3,6,5	53,58,62	238	186	7.42413e-05	0.00300786	0.16,0.089,0.163,0.321,0.11,0.163	0.042,0.075,0.059	0.109
Hs578T	PRPF4B	29578	ENSG00000168137	SETD5	chr3	+	9433369	9433562	9.42983e+48	94290099430051	94338439433844	94341819433950	29578	23,15,13,62,17,20	20,24,15,17,11,9	8,7,6	22,21,9	372	186	0.000109232	0.0040416	0.365,0.238,0.302,0.646,0.436,0.526	0.154,0.143,0.25	0.237
Hs578T	PRPF4B	13658	ENSG00000105223	PLD3	chr19	+	40365551	40365930	4034868840348450	4034876840348720	4.03664e+23	4.03669e+23	13658	108,102,102,70,88,101	71,69,64,16,44,50	45,48,68	60,92,50	372	186	0.000134397	0.00487707	0.432,0.425,0.443,0.686,0.5,0.502	0.273,0.207,0.405	0.203
Hs578T	PRPF4B	22464	ENSG00000108669	CYTH1	chr17	-	78676993	78677050	7.86758e+23	78676169	7868018878680180	7868034478681040	22464	8,2,10,3,4,11	38,28,36,19,44,21	3,1,1	38,29,38	243	186	0.000148694	0.00529408	0.139,0.052,0.175,0.108,0.065,0.286	0.057,0.026,0.02	0.103
Hs578T	PRPF4B	18327	ENSG00000204463	BAG6	chr6	-	31644306	31644414	3.16441e+31	3164397731644190	3.16449e+23	3.16446e+23	18327	1.27134e+17	89,112,97,110,84,109	106,94,96	122,108,85	294	186	0.000272033	0.00887073	0.474,0.431,0.499,0.713,0.543,0.441	0.355,0.355,0.417	0.141
Hs578T	PRPF4B	17461	ENSG00000105223	PLD3	chr19	+	40365551	40365585	4.03487e+47	4.03488e+23	4.03664e+31	4.03659e+31	17461	14,29,13,19,12,12	68,65,63,16,43,49	8,6,8	55,87,43	220	186	0.000297244	0.00950678	0.148,0.274,0.149,0.501,0.191,0.172	0.11,0.055,0.136	0.139
Hs578T	PRPF4B	42217	ENSG00000105559	PLEKHA4	chr19	-	48839204	48839263	4883801648838010	48838129	4.88454e+23	4884544648841310	42217	19,32,48,11,26,32	16,17,7,3,13,17	20,12,6	19,17,15	245	186	0.000344693	0.0106629	0.474,0.588,0.839,0.736,0.603,0.588	0.444,0.349,0.233	0.296
Hs578T	PRPF4B	26819	ENSG00000161249	DMKN	chr19	-	35509909	35509961	3.55059e+31	3.5506e+23	3551018235510180	3.55104e+55	26819	82,57,79,10,82,94	77,48,50,16,53,62	39,49,59	62,60,94	238	186	0.000354857	0.0107746	0.454,0.481,0.553,0.328,0.547,0.542	0.33,0.39,0.329	0.135
Hs578T	PRPF4B	3849	ENSG00000099622	CIRBP	chr19	+	1273492	1273715	1.27133e+34	1272051	12743051274306	1.27444e+27	3849	3,1,0,3,1,10	13,19,6,8,10,6	0,1,1	18,19,20	372	186	0.000381502	0.0110753	0.103,0.026,0.0,0.158,0.048,0.455	0.0,0.026,0.024	0.115
Hs578T	PRPF4B	13978	ENSG00000168137	SETD5	chr3	+	9434589	9434630	9.43428e+41	9434485	94348229434823	9434882	13978	35,25,19,58,17,15	30,20,16,23,13,18	7,10,16	27,17,23	227	186	0.000460681	0.0129747	0.489,0.506,0.493,0.674,0.517,0.406	0.175,0.325,0.363	0.226
Hs578T	PRPF4B	1004	ENSG00000105223	PLD3	chr19	+	40365716	40365930	4.03656e+39	4.03488e+23	4.03664e+31	4.03669e+23	1004	108,102,102,70,88,101	86,98,77,35,62,62	45,48,68	69,98,58	372	186	0.000569757	0.0155816	0.386,0.342,0.398,0.5,0.415,0.449	0.246,0.197,0.37	0.144
Hs578T	PRPF4B	10449	ENSG00000105559	PLEKHA4	chr19	-	48839203	48839263	4883801648838010	48838129	4.88454e+23	4884544648841310	10449	11,21,31,7,16,19	16,17,7,3,13,17	12,9,2	19,17,15	246	186	0.00101669	0.0238282	0.342,0.483,0.77,0.638,0.482,0.458	0.323,0.286,0.092	0.295
Hs578T	PRPF4B	32000	ENSG00000072849	DERL2	chr17	-	5480385	5480543	5.48012e+20	5480144	5.4811e+20	54852165481142	32000	6,11,4,19,10,11	0,1,0,2,0,3	12,7,14	3,3,0	344	186	0.00151825	0.0321902	1.0,0.856,1.0,0.837,1.0,0.665	0.684,0.558,1.0	0.146
Hs578T	PRPF4B	12795	ENSG00000092199	HNRNPC	chr14	-	21263666	21263829	2.12626e+39	2.12633e+23	2.12693e+23	2.12694e+95	12795	9,9,4,18,10,5	24,24,21,15,15,29	6,4,4	23,24,48	349	186	0.00159648	0.033105	0.167,0.167,0.092,0.39,0.262,0.084	0.122,0.082,0.043	0.111
Hs578T	PRPF4B	4758	ENSG00000126214	KLC1	chr14	+	103687080	103687211	1.03679e+44	1.0368e+17	1.03692e+35	1.03692e+17	4758	119,98,82,122,92,91	60,61,47,68,65,47	88,99,98	26,32,11	317	186	3.47508e-05	0.0016814	0.538,0.485,0.506,0.513,0.454,0.532	0.665,0.645,0.839	-0.212
Hs578T	PRPF4B	11563	ENSG00000093183	SEC22C	chr3	-	42563763	42563980	4.25635e+23	42563686	4.25689e+23	4256907342566830	11563	4,3,2,2,8,10	31,37,36,40,24,35	8,20,16	36,25,35	372	186	3.7084e-05	0.00170677	0.061,0.039,0.027,0.024,0.143,0.125	0.1,0.286,0.186	-0.121
Hs578T	PRPF4B	43339	ENSG00000172046	USP19	chr3	-	49117057	49117361	4.91165e+47	49116943	4.91174e+23	4.91181e+31	43339	19,28,17,30,9,26	4,2,3,3,1,2	21,13,22	1,0,0	372	186	8.55664e-05	0.00336383	0.704,0.875,0.739,0.833,0.818,0.867	0.913,1.0,1.0	-0.165
Hs578T	PRPF4B	15033	ENSG00000172046	USP19	chr3	-	49117057	49117358	4.91165e+47	49116943	4.91174e+23	4.91181e+31	15033	5,7,9,1,2,3	4,2,3,3,1,2	1,2,1	1,0,0	372	186	0.000213901	0.00733875	0.385,0.636,0.6,0.143,0.5,0.429	0.333,1.0,1.0	-0.329
Hs578T	PRPF4B	16940	ENSG00000172046	USP19	chr3	-	49117058	49117358	4.91165e+47	49116943	4.91174e+23	4.91181e+31	16940	26,37,25,39,39,30	4,2,3,3,1,2	32,19,18	1,0,0	372	186	0.000373799	0.0110212	0.765,0.902,0.806,0.867,0.951,0.882	0.941,1.0,1.0	-0.118
Hs578T	PRPF4B	42137	ENSG00000179134	SAMD4B	chr19	+	39355054	39355150	3.93424e+31	3934257639354060	3935668839356680	39357089	42137	3,5,4,7,6,5	15,14,27,24,29,25	17,9,10	26,16,18	282	186	0.000389604	0.0111391	0.117,0.191,0.089,0.161,0.12,0.117	0.301,0.271,0.268	-0.148
Hs578T	PRPF4B	2914	ENSG00000123106	CCDC91	chr12	+	28198941	28199056	2819044428146080	2819064128146170	2822579328225790	2822586128226190	2914	0,2,0,0,0,1	6,4,2,6,3,5	2,2,3	7,3,11	301	186	0.00075052	0.0186346	0.0,0.236,0.0,0.0,0.0,0.11	0.15,0.292,0.144	-0.138
Hs578T	PRPF4B	7910	ENSG00000126214	KLC1	chr14	+	103687079	103687211	1.03679e+44	1.0368e+17	1.03692e+35	1.03692e+17	7910	54,41,43,64,44,51	60,61,47,68,65,47	41,49,57	26,32,11	318	186	0.000931345	0.022558	0.345,0.282,0.349,0.355,0.284,0.388	0.48,0.472,0.752	-0.234
Hs578T	PRPF4B	24543	ENSG00000135164	DMTF1	chr7	+	87155454	87155497	8.71524e+87	8.71545e+23	8.71632e+31	8.71636e+23	24543	0,0,3,3,0,0	26,29,28,26,20,26	1,7,0	3,15,18	229	186	0.00110357	0.0253955	0.0,0.0,0.08,0.086,0.0,0.0	0.213,0.275,0.0	-0.135
MDA231	PRPF4B	40169	ENSG00000204463	BAG6	chr6	-	31639498	31639646	3163902631639020	31639226	3164019731640190	3.16407e+31	40169	1.60138e+17	2.65209e+17	121,65,68	321295279	334	186	1.01166e-11	9.08468e-09	0.252,0.269,0.275,0.237,0.193,0.252	0.173,0.109,0.12	0.112
MDA231	PRPF4B	13619	ENSG00000105223	PLD3	chr19	+	40365551	40365930	4034868840348450	4034876840348720	4.03664e+23	4.03669e+23	13619	79,85,74,40,77,77	26,17,9,14,16,12	58,48,46	75,33,26	372	186	2.05052e-08	7.36547e-06	0.603,0.714,0.804,0.588,0.706,0.762	0.279,0.421,0.469	0.306
MDA231	PRPF4B	5726	ENSG00000124275	MTRR	chr5	+	7873371	7873526	7.87077e+27	7.86206e+20	78752567875257	7875375	5726	36,56,57,78,57,27	45,36,43,34,49,34	25,28,24	45,55,82	341	186	1.92088e-07	4.92843e-05	0.304,0.459,0.42,0.556,0.388,0.302	0.233,0.217,0.138	0.209
MDA231	PRPF4B	24165	ENSG00000183765	CHEK2	chr22	-	28724975	28725124	2.87194e+31	2872492328719480	2.87344e+23	2873472128725360	24165	11,13,17,19,21,18	0,0,0,0,2,0	27,9,25	1,2,7	335	186	3.02708e-07	6.7958e-05	1.0,1.0,1.0,1.0,0.854,1.0	0.937,0.714,0.665	0.204
MDA231	PRPF4B	995	ENSG00000105223	PLD3	chr19	+	40365716	40365930	4.03656e+39	4.03488e+23	4.03664e+31	4.03669e+23	995	79,85,74,40,77,77	35,32,20,21,30,20	58,48,46	87,46,31	372	186	8.85164e-07	0.000176639	0.53,0.57,0.649,0.488,0.562,0.658	0.25,0.343,0.426	0.237
MDA231	PRPF4B	38370	ENSG00000168137	SETD5	chr3	+	9454004	9454101	9.45374e+20	9453868	94644249464423	9.46467e+27	38370	6,9,7,15,15,23	40,55,41,38,69,37	7,1,2	44,45,56	283	186	1.05088e-05	0.00134813	0.09,0.097,0.101,0.206,0.125,0.29	0.095,0.014,0.023	0.107
MDA231	PRPF4B	18394	ENSG00000188529	SRSF10	chr1	-	23971571	23971623	23967171	23967723	2397184823971840	23972012	18394	51,65,74,46,62,93	11,7,6,4,5,13	60,56,61	18,18,18	238	186	1.96429e-05	0.00220491	0.784,0.879,0.906,0.9,0.906,0.848	0.723,0.709,0.726	0.151
MDA231	PRPF4B	17409	ENSG00000105223	PLD3	chr19	+	40365551	40365585	4.03487e+47	4.03488e+23	4.03664e+31	4.03659e+31	17409	8,15,11,7,12,8	24,14,9,13,15,9	12,13,5	74,32,26	220	186	0.000178679	0.0123426	0.22,0.475,0.508,0.313,0.403,0.429	0.121,0.256,0.14	0.219
MDA231	PRPF4B	13936	ENSG00000168137	SETD5	chr3	+	9434589	9434630	9.43428e+48	9434485	94348229434823	94348829435101	13936	37,46,59,28,42,30	22,23,33,27,23,23	25,23,30	26,36,38	227	186	0.000539132	0.0294789	0.579,0.621,0.594,0.459,0.599,0.517	0.441,0.344,0.393	0.169
MDA231	PRPF4B	30371	ENSG00000149182	ARFGAP2	chr11	-	47172709	47173482	4.71714e+47	4717180047172330	4.71758e+31	4.71753e+23	30371	3,7,2,4,10,4	0,1,2,0,2,0	4,4,0	2,0,5	372	186	0.000520592	0.0294789	1.0,0.778,0.333,1.0,0.714,1.0	0.5,1.0,0.0	0.304
MDA231	PRPF4B	235	ENSG00000266967	AARSD1	chr17	-	42953722	42953778	4295052442951790	4295072842951890	4295487442954870	4.29552e+23	235	56,78,63,79,85,104	1,3,1,3,5,4	38,30,32	4,3,7	242	186	0.00092973	0.0428814	0.977,0.952,0.98,0.953,0.929,0.952	0.88,0.885,0.778	0.109
MDA231	PRPF4B	30102	ENSG00000168137	SETD5	chr3	+	9434588	9434630	9.43428e+48	9434485	94348229434823	94348829435101	30102	25,35,45,22,31,28	22,23,33,27,23,23	20,17,23	26,36,38	228	186	0.000931167	0.0428814	0.481,0.554,0.527,0.399,0.524,0.498	0.386,0.278,0.331	0.166
MDA231	PRPF4B	4744	ENSG00000126214	KLC1	chr14	+	103687080	103687211	1.03679e+44	1.0368e+17	1.03692e+35	1.03692e+17	4744	1.74118e+17	60,61,40,48,64,62	181117110	31,12,18	317	186	1.01653e-10	6.08563e-08	0.63,0.532,0.634,0.591,0.546,0.51	0.774,0.851,0.782	-0.229
MDA231	PRPF4B	44596	ENSG00000126214	KLC1	chr14	+	103693552	103693634	1.03692e+80	1.03692e+35	1.03701e+17	103700727	44596	47,22,26,39,28,34	69,79,57,60,76,73	54,38,32	50,28,20	268	186	1.19763e-07	3.58492e-05	0.321,0.162,0.24,0.311,0.204,0.244	0.428,0.485,0.526	-0.233
MDA231	PRPF4B	24481	ENSG00000135164	DMTF1	chr7	+	87155454	87155497	8.71524e+87	8.71545e+23	8.71635e+31	8.71636e+23	24481	1,0,1,0,0,1	15,21,13,21,33,34	3,4,3	13,19,18	229	186	7.79429e-06	0.00107681	0.051,0.0,0.059,0.0,0.0,0.023	0.158,0.146,0.119	-0.119
MDA231	PRPF4B	6364	ENSG00000163468	CCT3	chr1	-	156337078	156337240	1.56336e+17	156335888	1.56338e+35	1.56338e+80	6364	1,0,0,0,1,1	2,3,5,12,6,0	3,5,3	6,5,2	348	186	1.96014e-05	0.00220491	0.211,0.0,0.0,0.0,0.082,1.0	0.211,0.348,0.445	-0.119
MDA231	PRPF4B	10670	ENSG00000167508	MVD	chr16	-	88660519	88660841	8.86586e+23	88658720	8.8663e+23	8.86631e+55	10670	5,5,6,2,5,2	14,4,1,0,0,2	9,3,2	0,0,1	372	186	0.00010129	0.00866681	0.152,0.385,0.75,1.0,1.0,0.333	1.0,1.0,0.5	-0.23
MDA231	PRPF4B	26119	ENSG00000167508	MVD	chr16	-	88660519	88660637	8.86586e+23	88658720	8.8663e+23	8.86631e+55	26119	5,5,6,2,5,2	14,4,1,0,0,2	9,3,2	0,0,1	304	186	0.000115815	0.00866681	0.179,0.433,0.786,1.0,1.0,0.38	1.0,1.0,0.55	-0.22
MDA231	PRPF4B	7889	ENSG00000126214	KLC1	chr14	+	103687079	103687211	1.03679e+44	1.0368e+17	1.03692e+35	1.03692e+17	7889	94,68,66,74,72,54	60,61,40,48,64,62	76,63,44	31,12,18	318	186	0.00010382	0.00866681	0.478,0.395,0.491,0.474,0.397,0.337	0.589,0.754,0.588	-0.215
MDA231	PRPF4B	15909	ENSG00000188603,ENSG00000261832	CLN3,RP11-435I10.4	chr16	-	28491480	28491560	2.84893e+23	28489386	2849171228491710	2.84918e+63	15909	35,53,36,43,42,47	4,7,1,6,6,9	37,37,24	0,3,0	266	186	0.000137579	0.00988367	0.86,0.841,0.962,0.834,0.83,0.785	1.0,0.896,1.0	-0.113
MDA231	PRPF4B	20140	ENSG00000123106	CCDC91	chr12	+	28255579	28255662	2.81904e+23	2819064128183830	2825720028257200	28257245	20140	1,3,3,2,1,1	2,3,11,3,2,6	6,2,11	3,1,6	269	186	0.000333526	0.0213933	0.257,0.409,0.159,0.316,0.257,0.103	0.58,0.58,0.559	-0.323
MDA231	PRPF4B	12678	ENSG00000126214	KLC1	chr14	+	103692358	103692425	1.03687e+62	1.0368e+26	1.03701e+17	103700727	12678	91,69,64,66,62,49	66,66,47,57,75,69	69,59,42	43,20,20	253	186	0.00054165	0.0294789	0.503,0.435,0.5,0.46,0.378,0.343	0.541,0.684,0.607	-0.174
MDA231	PRPF4B	9723	ENSG00000173588	CEP83	chr12	-	94410620	94410679	9.44032e+23	94403262	9441169694411690	9.44118e+23	9723	4,6,2,8,4,2	13,14,7,12,13,12	9,8,6	7,4,6	245	186	0.000699961	0.035918	0.189,0.245,0.178,0.336,0.189,0.112	0.494,0.603,0.432	-0.301
MDA231	PRPF4B	34536	ENSG00000115421	PAPOLG	chr2	+	60771517	60771630	6077045660770450	60770511	6077503260775030	60775123	34536	28,18,22,20,19,27	11,0,1,1,4,2	28,25,22	1,0,1	299	186	0.00109832	0.0470788	0.613,1.0,0.932,0.926,0.747,0.894	0.946,1.0,0.932	-0.107
