# Supplementary material for: Uncovering the signaling landscape controlling breast cancer cell migration identifies novel metastasis driver genes
Source: Nat Commun. 2019 Jul 5;10:2983. doi: 10.1038/s41467-019-11020-3 (PMC6611796; doi:10.1038/s41467-019-11020-3)
Supplement: Supplementary file 31 — Source Data [file 41467_2019_11020_MOESM31_ESM.zip]

Archive with 2 entries (2 files):
- Source Data - Uncropped Western Blots.pdf
- Source Data.xlsx
