# Supplementary material for: Uncovering the signaling landscape controlling breast cancer cell migration identifies novel metastasis driver genes
Source: Nat Commun. 2019 Jul 5;10:2983. doi: 10.1038/s41467-019-11020-3 (PMC6611796; doi:10.1038/s41467-019-11020-3)
Supplement: Supplementary file 31 — Source Data [file 41467_2019_11020_MOESM31_ESM.zip › Source Data.xlsx]

## Sheet: Figure3A
	Mean	error+	error-
mock	100.03	7.705	8.145
si-DNM2	63.8025	7.7775	9.79
si-TRPM7	28.58	6.28	5.46
si-PTPRS	30.97	11.67	18.65
si-GBX1	32.09	5.22	4.51
si-RUNX1	33.77	8.27	8.48
si-MTF1	37.69	4.62	6.16
si-GPR39	43.68	8.24	5.99
si-DTX3L	44.24	7.04	12.87
si-INPP4B	44.31	6.11	3.93
si-PLAGL1	46.17	8.76	6.21
si-NEK11	50.74	12.49	28.14
si-PAX7	50.89	18.57	19.04
si-HDAC10	54.75	5.76	3.61
si-PBX1	54.93	16.94	11.94
si-TRIM28	55.81	15.8	12.38
si-LMTK3	58.9	15.25	11.66
si-ZNF141	60.87	9.4	17.02
si-GRK1	62.2	6.53	16.21
si-CACNG1	62.32	17.14	15.11
si-MAML2	63.12	4.21	7.09
si-GRM6	63.88	7.35	5.27
si-NEO1	65.41	6.22	4.45
si-SOX14	69.31	7.81	8.08
si-LBX2	70.02	5.11	4.16
si-CDC2L1	70.52	18.24	18.46
si-SSTR4	73.25	21.55	12.86
si-LHX3	78.86	4.79	6.22
si-MXD1	24.07	2.33	6
si-ZNF446	51.65	5.85	4.57
si-PRPF4B	55.72	10.76	13.36
si-CCNT2	59.4	10.38	12.52
si-TARDBP	68.34	20.32	9.81
si-BRF1	42.19	2.76	5.63
si-HDAC2	59.12	4.97	5.68
si-TBX5	59.15	4.69	3.87
si-UBE2E1	67.25	4.14	4.18
si-ANKRD46	38.72	11.48	19.27
si-DNM3	38.82	5.18	3.37
si-CDC25C	48.8	4	2.44
si-FOS	59.22	4.49	4.46
si-CCNE1	62.13	15	12.98
si-MYO6	64.1	5.91	5.54
si-FOXC2	67.64	7.96	5.42
si-ITGB1	37.59	4.07	2.99
si-BUD31	74.43	12.23	5.65
si-BCL10	53.21	7.2	8.87
si-BPTF	61.73	3.36	4.41
si-TCF12	76.86	8.12	8.14
si-TAF11	71.13	21.89	16.58
si-ZDHHC13	74.74	8.74	9.85
si-TCERG1	64	4.65	7.83
si-PPP1R3D	103.4	8.92	5.9
si-AP1G1	90.26	8.49	9.6

## Sheet: Figure3B
	Mean	error+	error-
mock	100.07	5.1025	5.155
si-DNM2	41.1625	7.02	7.06
si-TRPM7	29.12	6.45	9.36
si-PTPRS	46.65	6.55	10.9
si-GBX1	50.59	21.63	9.89
si-RUNX1	28.05	4	4.59
si-MTF1	54.36	9.22	13.75
si-GPR39	59.97	2.64	4.82
si-DTX3L	51.51	5.66	4.18
si-INPP4B	66.29	3.72	3.28
si-PLAGL1	66.31	11.31	24.16
si-NEK11	78.3	4.76	3.97
si-PAX7	61.53	10.07	22.55
si-HDAC10	59.85	2.94	2.54
si-PBX1	63.39	10.86	9.11
si-TRIM28	59.65	10.87	10.66
si-LMTK3	39.82	14.1	13.57
si-ZNF141	48.29	5.77	5.77
si-GRK1	53.63	9.66	7.71
si-CACNG1	72.57	10.36	13.67
si-MAML2	54.07	2.42	4.41
si-GRM6	82.62	2.28	3.18
si-NEO1	63.27	3.96	5.28
si-SOX14	81.34	1.72	2.21
si-LBX2	58.32	2.7	2.5
si-CDC2L1	36.89	13.56	22.59
si-SSTR4	42.21	9.19	9.45
si-LHX3	67.52	2.8	2.94
si-MXD1	75.29	5.09	3.57
si-ZNF446	65.38	3.49	5.5
si-PRPF4B	56.14	9.05	18.83
si-CCNT2	48.23	7.35	13.01
si-TARDBP	62.4	14.17	12.76
si-BRF1	63.49	3.96	2.11
si-HDAC2	88.56	4.44	3.72
si-TBX5	75.2	2.18	3.3
si-UBE2E1	45.38	4	4.61
si-ANKRD46	90.56	18.28	17.34
si-DNM3	91.92	4.51	5.1
si-CDC25C	92.88	3.96	3.64
si-FOS	80.44	4.27	3.23
si-CCNE1	119.9	3.1	5.1
si-MYO6	85.93	2.77	2.97
si-FOXC2	95.65	3.27	3.05
si-ITGB1	32.37	1.32	1.96
si-BUD31	41.42	5.88	6.22
si-BCL10	48.5	9.33	9.44
si-BPTF	50.91	2.22	2.72
si-TCF12	61.97	3.37	3.3
si-TAF11	66.12	7.2	12.86
si-ZDHHC13	67.07	2.92	2.8
si-TCERG1	88.95	6.83	5.51
si-PPP1R3D	63.16	4.57	4.59
si-AP1G1	66.05	6.3	2.16

## Sheet: Figure6D
MDA-MB-231 ITGB1					Hs578T ITGB1
siKP	siBPTF	siBUD31	siPRPF4B		siKP	siBPTF	siBUD31	siPRPF4B
96.9306	116.781	138.442	89.9674		96.8568	114.846	119.494	91.4582
97.4254	118.404	164.28	91.9729		101.905	124.094	117.907	88.9332
105.644	124.996	167.863	95.3092		101.238	124.464	101.596	91.3775
MDA-MB-231 LAMA5					Hs578T LAMA5
siKP	siBPTF	siBUD31	siPRPF4B		siKP	siBPTF	siBUD31	siPRPF4B
92.6559	34.5663	18.7301	78.2948		107.102	22.9491	5.22042	36.8898
85.5093	39.2209	22.24	54.2268		124.679	27.7351	7.64727	63.9421
121.835	17.7765	15.1597	47.0336		68.2193	11.7656	3.76689	22.6757
MDA-MB-231 ITGA3					Hs578T ITGA3
siKP	siBPTF	siBUD31	siPRPF4B		siKP	siBPTF	siBUD31	siPRPF4B
96.1072	70.2935	44.6158	61.5348		108.92	28.2819	19.176	43.0391
95.6969	75.1631	56.2722	56.9958		108.272	26.7763	22.9134	46.0852
108.196	67.3255	61.5516	66.8726		82.8071	21.7121	17.772	41.4477

## Sheet: Figure7A
shCtrl #1	shCtrl #2	shPRPF4B
0.947765	1.05622	0.766494
0.919774	1.08948	0.436109
0.864837	1.15726	0.459392

## Sheet: Figure7B
shCtrl #1	shCtrl #2	shPRPF4B
1.2221	0.777902	0.768944
0.891648	1.10835	0.583133
0.88878	1.11122	0.612246

## Sheet: Figure7D
Days after injection	shPRPF4B								shControl #1								shControl #2
6	90.8967	99.1722	69.4559	57.9058	22.4493	33.5103	44.5792	47.7129	112.815	73.6222	94.5494	65.3451	115.75	99.4733	87.1137	113.066	14.1372	90.8967	54.3616	87.1137	57.8807	89.504	84.7523	82.448
9	58.9661	83.8962	69.4559	49.0293	64.5178	36.087	33.5103	14.1372	77.9518	36.087	150.837	153.971	118.815	77.9241	84.7523	94.3708	41.6298	118.719	77.9518	116.803	57.2775	89.1553	82.4197	87.1137
13	127.627	73.6222	102.039	57.9058	109.956	87.1137	87.1137	113.097	87.1137	87.1137	91.923	107.482	102.13	115.56	113.097	93.1875	33.5103	120.819	96.9668	140.087	65.4498	110.223	33.5103	102.16
16	118.72	133.66	150.5	105.03	103.8	80.12	113.07	69.43	73.62	75.76	111.56	96.85	133.66	108.54	140.49	118.82	102.16	153.76	96.94	143.49	130.1	121.79	99.53	107.54
20	133.99	127.43	112.81	143.49	93.54	82.45	79.33	90.08	157.44	73.59	124.88	187.25	150.53	161.02	143.79	157.44	96.97	150.22	147.13	164.49	179.56	150.53	124.79	161.02
23	140.3	164.6	168.2	157.4	140.4	130.9	130.9	121.8	168.3	154	210.8	224.5	150.5	168.1	113.1	179.4	177.8	171.9	168.3	216.3	207.7	191.3	133.9	157.3
28	219.9	195.1	194.5	167.6	187.3	160.3	179.4	190.9	199.3	164.6	232.2		179.3	219.5	195.4	157.5	247.8	233.9	190.9	224.5	216.4	203.7	148.8	241.4
30			195.4	242.6	232.2	161	191.2	232.7	229.5	207.1			195.1		187.1	203.5			246.5		277.7	297.3	162.9

## Sheet: Figure7E
	shPRPF4B-1								shControl-2								shControl-1
Lung	70860000	6715000	44620000	1162000		348200	9776000	265000	139600000	10940000	2583000000	112200000	1203000000	62120000	15220000	5879000000	6620000000	287600000		72580000	14350000	2426000000	99110000	113600000
Liver	525700000	106900000	54060000	10470000		1	45200000	25860	158400000	32640000	6225000000	1023000000	6518000000	467600000	185900000	3470000000	34940000000	1101000000		3434000000	3801000000	7213000000	741700000	1420000000
Spleen	64240000	8263000	47020000	1		1	1136000	1	212100000	2755000	2138000000	16410000	1863000000	94270000	1114000000	2888000000	13220000000	60080000		673600000	73420000	3281000000	2044000000	360000000
Hart	2121000	2403000	3783000	36380		1	835000	1	3193000	406300	78100000	2836000	22450000	20330000	4870000	53730000	58010000	2024000		7391000	6509000	17670000	10360000	2704000
Kidneys	3339000	30460000	1513000	1		1	609000	1	15010000	3810000	1004000000	92140000	7677000000	3989000	13060000	68550000	874900000	277800000		256600000	3593000	196300000	13090000	12340000
Uterus	48430000	17380000	8123000	557500		1	418500	1	43240000	7766000	6872000000	79550000	4681000000	128400000	28900000	2860000000	2580000000	281900000		1153000000	26530000	438100000	502900000	100300000
Axillary lymphnode	416300	83960000	192700000	1		1	324700000	47060	1672000000	71610000	219600000	436200000	4014000000	249300000	15910000	2383000000	621100000	5201000		19600000	21930000		18870000	396600000

## Sheet: Figure7F
shPRPF4B-1	shControl-2	shControl-1
87	155	417
38	57	283
50	392	248
11	188	224
	199	33
1	269
56	85	52
3	279	98

## Sheet: SupplFig9B
			-Dox				+Dox
sgCtrl		97.7767	102.223			96.1767	90.5156
sgPRPF4B CR0273		98.3989	101.603	99.9979		68.7696	62.0959	63.8333
sgPRPF4B CR0274		101.384	99.5159	99.0997		83.459	65.5454	60.2964
sgBPTF CR0109		103.828	100.907	95.2658		89.2457	78.9678	87.7219
sgBPTF CR0110		95.3437	103.661	100.995		62.9261	66.2907	71.2521
sgBUD31 CR0275		97.6644	100.166	102.17		80.8449	83.5456	77.8773
sgBUD31 CR0276		96.598	103.755	99.6472		32.617	34.4024	36.7466

## Sheet: SupplFig10
HCC1806
siKinasePool	siPRPF4B	siBUD31	siBPTF
100	54.7798	81.9199	48.8759
100	48.4819	80.3638	49.2249
HCC38
siKinasePool	siPRPF4B	siBUD31	siBPTF
100	72.161	89.9128	69.7919
100	65.1488	86.3273	68.389

[truncated: 26 more sheets: SupplFig11B, SupplFig11D, SupplFig11E, SupplFig11F, SupplFig13, SupplFig18A, SupplFig19B, SupplFig19D, SupplFig23A, SupplFig23B, SupplFig26, SupplFig30B, SupplFig30D, SupplFig30E, SupplFig30F, SupplFig30G, SupplFig30H, SupplFig31A, SupplFig31B, SupplFig31C …]
